# Supplementary material for: In Silico Comparative Transcriptome Analysis of Two Color Morphs of the Common Coral Trout (Plectropomus Leopardus)
Source: PLoS One. 2015 Dec 29;10(12):e0145868. doi: 10.1371/journal.pone.0145868 (PMC4700983; doi:10.1371/journal.pone.0145868)
Supplement: S1 Table — (XLS) [file pone.0145868.s006.xls]

## Sheet: Sheet1
S1 Table Enrichment of KEGG pathways for the whole transcriptome of black and red common coral trout.
Pathway	All genes with pathway annotation (34110)	Pathway ID
Metabolic pathways	3228 (9.46%)	ko01100
Regulation of actin cytoskeleton	1509 (4.42%)	ko04810
Pathways in cancer	1368 (4.01%)	ko05200
Focal adhesion	1203 (3.53%)	ko04510
MAPK signaling pathway	1150 (3.37%)	ko04010
Endocytosis	1065 (3.12%)	ko04144
Tight junction	1061 (3.11%)	ko04530
HTLV-I infection	1020 (2.99%)	ko05166
Amoebiasis	994 (2.91%)	ko05146
Calcium signaling pathway	929 (2.72%)	ko04020
Transcriptional misregulation in cancer	917 (2.69%)	ko05202
Epstein-Barr virus infection	915 (2.68%)	ko05169
Axon guidance	903 (2.65%)	ko04360
Influenza A	850 (2.49%)	ko05164
Tuberculosis	849 (2.49%)	ko05152
RNA transport	847 (2.48%)	ko03013
Vascular smooth muscle contraction	846 (2.48%)	ko04270
Chemokine signaling pathway	845 (2.48%)	ko04062
Herpes simplex infection	820 (2.4%)	ko05168
Adherens junction	815 (2.39%)	ko04520
Fc gamma R-mediated phagocytosis	787 (2.31%)	ko04666
Dilated cardiomyopathy	750 (2.2%)	ko05414
Huntington's disease	743 (2.18%)	ko05016
Dopaminergic synapse	735 (2.15%)	ko04728
Wnt signaling pathway	721 (2.11%)	ko04310
Vibrio cholerae infection	706 (2.07%)	ko05110
Salmonella infection	701 (2.06%)	ko05132
Phagosome	697 (2.04%)	ko04145
Leukocyte transendothelial migration	683 (2%)	ko04670
Insulin signaling pathway	677 (1.98%)	ko04910
Glutamatergic synapse	667 (1.96%)	ko04724
Cell adhesion molecules (CAMs)	662 (1.94%)	ko04514
Hypertrophic cardiomyopathy (HCM)	660 (1.93%)	ko05410
Alzheimer's disease	657 (1.93%)	ko05010
Spliceosome	636 (1.86%)	ko03040
Bacterial invasion of epithelial cells	627 (1.84%)	ko05100
Protein processing in endoplasmic reticulum	619 (1.81%)	ko04141
Viral myocarditis	619 (1.81%)	ko05416
Purine metabolism	607 (1.78%)	ko00230
Cholinergic synapse	587 (1.72%)	ko04725
Neurotrophin signaling pathway	584 (1.71%)	ko04722
mRNA surveillance pathway	583 (1.71%)	ko03015
Neuroactive ligand-receptor interaction	581 (1.7%)	ko04080
Pathogenic Escherichia coli infection	575 (1.69%)	ko05130
Measles	574 (1.68%)	ko05162
Retrograde endocannabinoid signaling	554 (1.62%)	ko04723
T cell receptor signaling pathway	554 (1.62%)	ko04660
Osteoclast differentiation	551 (1.62%)	ko04380
Salivary secretion	550 (1.61%)	ko04970
Ubiquitin mediated proteolysis	550 (1.61%)	ko04120
Cardiac muscle contraction	540 (1.58%)	ko04260
NF-kappa B signaling pathway	520 (1.52%)	ko04064
GnRH signaling pathway	518 (1.52%)	ko04912
Long-term potentiation	510 (1.5%)	ko04720
Shigellosis	503 (1.47%)	ko05131
Phosphatidylinositol signaling system	489 (1.43%)	ko04070
Lysine degradation	485 (1.42%)	ko00310
ECM-receptor interaction	482 (1.41%)	ko04512
B cell receptor signaling pathway	481 (1.41%)	ko04662
Natural killer cell mediated cytotoxicity	480 (1.41%)	ko04650
ErbB signaling pathway	478 (1.4%)	ko04012
Amyotrophic lateral sclerosis (ALS)	476 (1.4%)	ko05014
Serotonergic synapse	475 (1.39%)	ko04726
Hepatitis C	474 (1.39%)	ko05160
Gastric acid secretion	472 (1.38%)	ko04971
Oocyte meiosis	472 (1.38%)	ko04114
Toxoplasmosis	469 (1.37%)	ko05145
Lysosome	466 (1.37%)	ko04142
Pancreatic secretion	459 (1.35%)	ko04972
Cell cycle	455 (1.33%)	ko04110
Jak-STAT signaling pathway	444 (1.3%)	ko04630
Melanogenesis	439 (1.29%)	ko04916
GABAergic synapse	433 (1.27%)	ko04727
Prostate cancer	427 (1.25%)	ko05215
Arrhythmogenic right ventricular cardiomyopathy (ARVC)	424 (1.24%)	ko05412
Chagas disease (American trypanosomiasis)	421 (1.23%)	ko05142
Alcoholism	415 (1.22%)	ko05034
Amphetamine addiction	411 (1.2%)	ko05031
Cytokine-cytokine receptor interaction	406 (1.19%)	ko04060
Gap junction	395 (1.16%)	ko04540
Small cell lung cancer	395 (1.16%)	ko05222
Fc epsilon RI signaling pathway	381 (1.12%)	ko04664
Hematopoietic cell lineage	378 (1.11%)	ko04640
Morphine addiction	371 (1.09%)	ko05032
Pertussis	363 (1.06%)	ko05133
Chronic myeloid leukemia	361 (1.06%)	ko05220
Bile secretion	359 (1.05%)	ko04976
Long-term depression	356 (1.04%)	ko04730
Pyrimidine metabolism	356 (1.04%)	ko00240
Synaptic vesicle cycle	351 (1.03%)	ko04721
Protein digestion and absorption	350 (1.03%)	ko04974
Glioma	346 (1.01%)	ko05214
Complement and coagulation cascades	336 (0.99%)	ko04610
VEGF signaling pathway	335 (0.98%)	ko04370
Progesterone-mediated oocyte maturation	335 (0.98%)	ko04914
Renal cell carcinoma	334 (0.98%)	ko05211
Apoptosis	333 (0.98%)	ko04210
TGF-beta signaling pathway	328 (0.96%)	ko04350
Staphylococcus aureus infection	326 (0.96%)	ko05150
Toll-like receptor signaling pathway	325 (0.95%)	ko04620
NOD-like receptor signaling pathway	321 (0.94%)	ko04621
Inositol phosphate metabolism	316 (0.93%)	ko00562
Notch signaling pathway	311 (0.91%)	ko04330
Pancreatic cancer	310 (0.91%)	ko05212
Leishmaniasis	308 (0.9%)	ko05140
Adipocytokine signaling pathway	307 (0.9%)	ko04920
Colorectal cancer	299 (0.88%)	ko05210
Systemic lupus erythematosus	288 (0.84%)	ko05322
Glycerophospholipid metabolism	287 (0.84%)	ko00564
Epithelial cell signaling in Helicobacter pylori infection	279 (0.82%)	ko05120
Endocrine and other factor-regulated calcium reabsorption	277 (0.81%)	ko04961
Parkinson's disease	277 (0.81%)	ko05012
Type II diabetes mellitus	276 (0.81%)	ko04930
Ribosome biogenesis in eukaryotes	276 (0.81%)	ko03008
Endometrial cancer	266 (0.78%)	ko05213
RNA degradation	266 (0.78%)	ko03018
Peroxisome	265 (0.78%)	ko04146
PPAR signaling pathway	259 (0.76%)	ko03320
Acute myeloid leukemia	258 (0.76%)	ko05221
p53 signaling pathway	255 (0.75%)	ko04115
Legionellosis	252 (0.74%)	ko05134
Cocaine addiction	244 (0.72%)	ko05030
RIG-I-like receptor signaling pathway	240 (0.7%)	ko04622
Oxidative phosphorylation	240 (0.7%)	ko00190
Rheumatoid arthritis	238 (0.7%)	ko05323
Non-small cell lung cancer	237 (0.69%)	ko05223
mTOR signaling pathway	234 (0.69%)	ko04150
Prion diseases	234 (0.69%)	ko05020
Nicotine addiction	226 (0.66%)	ko05033
Antigen processing and presentation	226 (0.66%)	ko04612
Phototransduction - fly	218 (0.64%)	ko04745
Glycolysis / Gluconeogenesis	215 (0.63%)	ko00010
Melanoma	213 (0.62%)	ko05218
Dorso-ventral axis formation	212 (0.62%)	ko04320
Primary immunodeficiency	211 (0.62%)	ko05340
Carbohydrate digestion and absorption	210 (0.62%)	ko04973
Olfactory transduction	203 (0.6%)	ko04740
Aldosterone-regulated sodium reabsorption	202 (0.59%)	ko04960
ABC transporters	196 (0.57%)	ko02010
Glycerolipid metabolism	193 (0.57%)	ko00561
Fructose and mannose metabolism	189 (0.55%)	ko00051
Basal transcription factors	188 (0.55%)	ko03022
Malaria	183 (0.54%)	ko05144
African trypanosomiasis	183 (0.54%)	ko05143
Fanconi anemia pathway	173 (0.51%)	ko03460
Amino sugar and nucleotide sugar metabolism	170 (0.5%)	ko00520
Basal cell carcinoma	169 (0.5%)	ko05217
Mineral absorption	167 (0.49%)	ko04978
Arginine and proline metabolism	164 (0.48%)	ko00330
Vasopressin-regulated water reabsorption	162 (0.47%)	ko04962
Autoimmune thyroid disease	154 (0.45%)	ko05320
Allograft rejection	150 (0.44%)	ko05330
Bladder cancer	148 (0.43%)	ko05219
RNA polymerase	148 (0.43%)	ko03020
Intestinal immune network for IgA production	145 (0.43%)	ko04672
Thyroid cancer	143 (0.42%)	ko05216
Hedgehog signaling pathway	141 (0.41%)	ko04340
Arachidonic acid metabolism	140 (0.41%)	ko00590
Pyruvate metabolism	140 (0.41%)	ko00620
N-Glycan biosynthesis	138 (0.4%)	ko00510
Starch and sucrose metabolism	133 (0.39%)	ko00500
Taste transduction	132 (0.39%)	ko04742
Fat digestion and absorption	131 (0.38%)	ko04975
Cysteine and methionine metabolism	130 (0.38%)	ko00270
Ribosome	127 (0.37%)	ko03010
Fatty acid metabolism	126 (0.37%)	ko00071
Type I diabetes mellitus	126 (0.37%)	ko04940
Proximal tubule bicarbonate reclamation	126 (0.37%)	ko04964
Cytosolic DNA-sensing pathway	121 (0.35%)	ko04623
Valine, leucine and isoleucine degradation	121 (0.35%)	ko00280
Citrate cycle (TCA cycle)	121 (0.35%)	ko00020
Other types of O-glycan biosynthesis	119 (0.35%)	ko00514
Base excision repair	118 (0.35%)	ko03410
Asthma	118 (0.35%)	ko05310
Phototransduction	117 (0.34%)	ko04744
Sphingolipid metabolism	117 (0.34%)	ko00600
Glutathione metabolism	114 (0.33%)	ko00480
Galactose metabolism	113 (0.33%)	ko00052
Aminoacyl-tRNA biosynthesis	109 (0.32%)	ko00970
Nucleotide excision repair	107 (0.31%)	ko03420
Circadian rhythm - mammal	106 (0.31%)	ko04710
Pentose phosphate pathway	105 (0.31%)	ko00030
Ether lipid metabolism	104 (0.3%)	ko00565
Graft-versus-host disease	104 (0.3%)	ko05332
Tryptophan metabolism	103 (0.3%)	ko00380
Propanoate metabolism	101 (0.3%)	ko00640
Retinol metabolism	101 (0.3%)	ko00830
Alanine, aspartate and glutamate metabolism	101 (0.3%)	ko00250
Vitamin digestion and absorption	99 (0.29%)	ko04977
Glycine, serine and threonine metabolism	99 (0.29%)	ko00260
Nicotinate and nicotinamide metabolism	98 (0.29%)	ko00760
Drug metabolism - other enzymes	96 (0.28%)	ko00983
Drug metabolism - cytochrome P450	94 (0.28%)	ko00982
Metabolism of xenobiotics by cytochrome P450	93 (0.27%)	ko00980
Collecting duct acid secretion	88 (0.26%)	ko04966
Glycosaminoglycan biosynthesis - heparan sulfate	83 (0.24%)	ko00534
beta-Alanine metabolism	82 (0.24%)	ko00410
DNA replication	82 (0.24%)	ko03030
MAPK signaling pathway - fly	80 (0.23%)	ko04013
Tyrosine metabolism	80 (0.23%)	ko00350
Circadian rhythm - fly	76 (0.22%)	ko04711
Steroid hormone biosynthesis	75 (0.22%)	ko00140
SNARE interactions in vesicular transport	75 (0.22%)	ko04130
Butanoate metabolism	74 (0.22%)	ko00650
Proteasome	72 (0.21%)	ko03050
Homologous recombination	71 (0.21%)	ko03440
Biosynthesis of unsaturated fatty acids	71 (0.21%)	ko01040
Glyoxylate and dicarboxylate metabolism	69 (0.2%)	ko00630
Pentose and glucuronate interconversions	68 (0.2%)	ko00040
Fatty acid elongation	67 (0.2%)	ko00062
Porphyrin and chlorophyll metabolism	65 (0.19%)	ko00860
Linoleic acid metabolism	64 (0.19%)	ko00591
Mucin type O-Glycan biosynthesis	64 (0.19%)	ko00512
Glycosaminoglycan biosynthesis - chondroitin sulfate	56 (0.16%)	ko00532
Glycosaminoglycan degradation	54 (0.16%)	ko00531
Glycosphingolipid biosynthesis - lacto and neolacto series	54 (0.16%)	ko00601
Histidine metabolism	53 (0.16%)	ko00340
Regulation of autophagy	53 (0.16%)	ko04140
Glycosylphosphatidylinositol(GPI)-anchor biosynthesis	53 (0.16%)	ko00563
One carbon pool by folate	53 (0.16%)	ko00670
Primary bile acid biosynthesis	50 (0.15%)	ko00120
Steroid biosynthesis	50 (0.15%)	ko00100
alpha-Linolenic acid metabolism	49 (0.14%)	ko00592
Non-homologous end-joining	48 (0.14%)	ko03450
Glycosphingolipid biosynthesis - ganglio series	47 (0.14%)	ko00604
Mismatch repair	47 (0.14%)	ko03430
Terpenoid backbone biosynthesis	45 (0.13%)	ko00900
Glycosaminoglycan biosynthesis - keratan sulfate	45 (0.13%)	ko00533
Phenylalanine metabolism	43 (0.13%)	ko00360
Ascorbate and aldarate metabolism	41 (0.12%)	ko00053
Selenocompound metabolism	40 (0.12%)	ko00450
Maturity onset diabetes of the young	40 (0.12%)	ko04950
Other glycan degradation	39 (0.11%)	ko00511
Protein export	38 (0.11%)	ko03060
Fatty acid biosynthesis	37 (0.11%)	ko00061
Renin-angiotensin system	31 (0.09%)	ko04614
Pantothenate and CoA biosynthesis	29 (0.09%)	ko00770
Folate biosynthesis	29 (0.09%)	ko00790
Ubiquinone and other terpenoid-quinone biosynthesis	27 (0.08%)	ko00130
Sulfur relay system	27 (0.08%)	ko04122
Taurine and hypotaurine metabolism	24 (0.07%)	ko00430
Glycosphingolipid biosynthesis - globo series	21 (0.06%)	ko00603
Sulfur metabolism	21 (0.06%)	ko00920
Valine, leucine and isoleucine biosynthesis	20 (0.06%)	ko00290
Riboflavin metabolism	18 (0.05%)	ko00740
Cyanoamino acid metabolism	18 (0.05%)	ko00460
D-Glutamine and D-glutamate metabolism	16 (0.05%)	ko00471
Caffeine metabolism	15 (0.04%)	ko00232
Synthesis and degradation of ketone bodies	15 (0.04%)	ko00072
Phenylalanine, tyrosine and tryptophan biosynthesis	14 (0.04%)	ko00400
Butirosin and neomycin biosynthesis	13 (0.04%)	ko00524
Vitamin B6 metabolism	13 (0.04%)	ko00750
D-Arginine and D-ornithine metabolism	12 (0.04%)	ko00472
Biotin metabolism	8 (0.02%)	ko00780
Thiamine metabolism	6 (0.02%)	ko00730
Insect hormone biosynthesis	4 (0.01%)	ko00981
Lipoic acid metabolism	4 (0.01%)	ko00785
Lysine biosynthesis	4 (0.01%)	ko00300
Polyketide sugar unit biosynthesis	1 (0%)	ko00523
