# Supplementary material for: In Silico Comparative Transcriptome Analysis of Two Color Morphs of the Common Coral Trout (Plectropomus Leopardus)
Source: PLoS One. 2015 Dec 29;10(12):e0145868. doi: 10.1371/journal.pone.0145868 (PMC4700983; doi:10.1371/journal.pone.0145868)
Supplement: S2 Table — (XLS) [file pone.0145868.s007.xls]

S2 Table 8989 primers designed for amplification of putative microsatellites of black and red common coral trout.
Genes_ID	Repeat motif	Repeat motif	Gene Length	Repeat length	Flanking sequences	Forward primer	Annealing temperature	Reverse primer	Annealing temperature	Fragment Length
CL1006.Contig1_All_567_1	TGTGTGTGTGTGTGTGTG	TG(2*9)	2467	18	AACCGAATTTGCTACTACAGCTTAATGCTTCTTAAATACGAACTTAAAATCCCTGTTTAGATTTATGTATCTAGGTTGAACTGTTTTATTTT[TGTGTGTGTGTGTGTGTG]TCAGGTTTTTTTTTTTTCTCCTGGGAGTAAGGAGCGTTTCAGAATGC	AACCGAATTTGCTACTACAGCTT	58.606	GCATTCTGAAACGCTCCTTACT	59.919	157
CL1006.Contig1_All_567_2	TGTGTGTGTGTGTGTGTG	TG(2*9)	2467	18	AACCGAATTTGCTACTACAGCTTAATGCTTCTTAAATACGAACTTAAAATCCCTGTTTAGATTTATGTATCTAGGTTGAACTGTTTTATTTT[TGTGTGTGTGTGTGTGTG]TCAGGTTTTTTTTTTTTCTCCTGGGAGTAAGGAGCGTTTCAGAATG	AACCGAATTTGCTACTACAGCTT	58.606	CATTCTGAAACGCTCCTTACTCC	61.448	156
CL1006.Contig1_All_567_3	TGTGTGTGTGTGTGTGTG	TG(2*9)	2467	18	AACCGAATTTGCTACTACAGCTTAATGCTTCTTAAATACGAACTTAAAATCCCTGTTTAGATTTATGTATCTAGGTTGAACTGTTTTATTTT[TGTGTGTGTGTGTGTGTG]TCAGGTTTTTTTTTTTTCTCCTGGGAGTAAGGAGCGTTTCAGAATGC	AACCGAATTTGCTACTACAGCTT	58.606	GCATTCTGAAACGCTCCTTACTC	61.579	157
CL1006.Contig1_All_567_4	TGTGTGTGTGTGTGTGTG	TG(2*9)	2467	18	AACCGAATTTGCTACTACAGCTTAATGCTTCTTAAATACGAACTTAAAATCCCTGTTTAGATTTATGTATCTAGGTTGAACTGTTTTATTTT[TGTGTGTGTGTGTGTGTG]TCAGGTTTTTTTTTTTTCTCCTGGGAGTAAGGAGCGTTTCAGAATGCAT	AACCGAATTTGCTACTACAGCTT	58.606	ATGCATTCTGAAACGCTCCTTAC	61.801	159
CL1006.Contig1_All_567_5	TGTGTGTGTGTGTGTGTG	TG(2*9)	2467	18	TAAACCGAATTTGCTACTACAGCTTAATGCTTCTTAAATACGAACTTAAAATCCCTGTTTAGATTTATGTATCTAGGTTGAACTGTTTTATTTT[TGTGTGTGTGTGTGTGTG]TCAGGTTTTTTTTTTTTCTCCTGGGAGTAAGGAGCGTTTCAGAATGC	TAAACCGAATTTGCTACTACAGC	57.767	GCATTCTGAAACGCTCCTTACT	59.919	159
CL1019.Contig1_All_572_1	AGCAGCAGCAGCAGC	AGC(3*5)	468	15	AAAGAGTTCTTTGTTACCTCGGCACCCTGGGGAATGATGG[AGCAGCAGCAGCAGC]CTCAAGTTCACCCTGAGATCAATGGTGCCGCCTACAGCCGAATGAACCAAACCATGGTACAGGCCATAGCAACGGGGGGAATGCAGGACAAATTATAT	AAAGAGTTCTTTGTTACCTCGGC	60.172	ATATAATTTGTCCTGCATTCCCC	60.279	153
CL1019.Contig1_All_572_2	AGCAGCAGCAGCAGC	AGC(3*5)	468	15	AAAGAGTTCTTTGTTACCTCGGCACCCTGGGGAATGATGG[AGCAGCAGCAGCAGC]CTCAAGTTCACCCTGAGATCAATGGTGCCGCCTACAGCCGAATGAACCAAACCATGGTACAG	AAAGAGTTCTTTGTTACCTCGGC	60.172	CTGTACCATGGTTTGGTTCATTC	60.508	117
CL1019.Contig1_All_572_3	AGCAGCAGCAGCAGC	AGC(3*5)	468	15	GAAACTGCGTCAACAAAGAGTTCTTTGTTACCTCGGCACCCTGGGGAATGATGG[AGCAGCAGCAGCAGC]CTCAAGTTCACCCTGAGATCAATGGTGCCGCCTACAGCCGAATGAACCAAACCATGGTACAG	GAAACTGCGTCAACAAAGAGTTC	60.329	CTGTACCATGGTTTGGTTCATTC	60.508	131
CL1019.Contig1_All_572_4	AGCAGCAGCAGCAGC	AGC(3*5)	468	15	AAAGAGTTCTTTGTTACCTCGGCACCCTGGGGAATGATGG[AGCAGCAGCAGCAGC]CTCAAGTTCACCCTGAGATCAATGGTGCCGCCTACAGCCGAATGAACCAAACCATGGTACAGGCCATAGCAACGGGGGGAATGCAGGACAAATTATA	AAAGAGTTCTTTGTTACCTCGGC	60.172	TATAATTTGTCCTGCATTCCCC	60.042	152
CL1019.Contig2_All_573_5	AGCAGCAGCAGCAGC	AGC(3*5)	249	15	AAAGAGTTCTTTGTTACCTCGGCACCCTGGGGAATGATGG[AGCAGCAGCAGCAGC]CTCAAGTTCACCCTGAGATCAATGGTGCCGCCTACAGATTCCCTCCTGGTGTG	AAAGAGTTCTTTGTTACCTCGGC	60.172	CACACCAGGAGGGAATCTGTAG	60.921	108
CL1037.Contig1_All_577_1	GAGAGAGAGAGA	GA(2*6)	368	12	CCTCAGAGAGTAGCTCAGGTCAAAACTGTACGCTATACAATAAGG[GAGAGAGAGAGA]CATTTTTGGTTTTCGTTGAGAGGAAATTTTGA	CCTCAGAGAGTAGCTCAGGTCAA	60.195	TCAAAATTTCCTCTCAACGAAAA	60.095	89
CL1037.Contig1_All_577_2	GAGAGAGAGAGA	GA(2*6)	368	12	CCTCAGAGAGTAGCTCAGGTCAAAACTGTACGCTATACAATAAGG[GAGAGAGAGAGA]CATTTTTGGTTTTCGTTGAGAGGAAATTTTGAAA	CCTCAGAGAGTAGCTCAGGTCAA	60.195	TTTCAAAATTTCCTCTCAACGAA	60.095	91
CL1037.Contig1_All_577_3	GAGAGAGAGAGA	GA(2*6)	368	12	CCTCAGAGAGTAGCTCAGGTCAAAACTGTACGCTATACAATAAGG[GAGAGAGAGAGA]CATTTTTGGTTTTCGTTGAGAGGAAATTTT	CCTCAGAGAGTAGCTCAGGTCAA	60.195	AAAATTTCCTCTCAACGAAAACC	59.881	87
CL1037.Contig1_All_577_4	GAGAGAGAGAGA	GA(2*6)	368	12	CCTCAGAGAGTAGCTCAGGTCAAAACTGTACGCTATACAATAAGG[GAGAGAGAGAGA]CATTTTTGGTTTTCGTTGAGAGGAAATTTTGAAACATTGTGC	CCTCAGAGAGTAGCTCAGGTCAA	60.195	GCACAATGTTTCAAAATTTCCTC	59.877	99
CL1037.Contig1_All_577_5	GAGAGAGAGAGA	GA(2*6)	368	12	CAGTTGAAGGCCTCAGAGAGTAGCTCAGGTCAAAACTGTACGCTATACAATAAGG[GAGAGAGAGAGA]CATTTTTGGTTTTCGTTGAGAGGAAATTTTGA	CAGTTGAAGGCCTCAGAGAGTAG	59.707	TCAAAATTTCCTCTCAACGAAAA	60.095	99
CL1080.Contig1_All_664_1	CACCACCACCACCAC	CAC(3*5)	412	15	CTATCAGGCTATGACGCATTTCTCCTGTCTGTCCGCCAAATACATGTGTCCTGGTGTGCCAGCAGTGATGAGCAACCTGCTTGCTAATATCAATGCCTACTTTGCCCA[CACCACCACCACCAC]AACAACCACAAGACCAACAACC	CTATCAGGCTATGACGCATTTCT	59.791	GGTTGTTGGTCTTGTGGTTGT	59.777	145
CL1080.Contig1_All_664_2	CACCACCACCACCAC	CAC(3*5)	412	15	CTATCAGGCTATGACGCATTTCTCCTGTCTGTCCGCCAAATACATGTGTCCTGGTGTGCCAGCAGTGATGAGCAACCTGCTTGCTAATATCAATGCCTACTTTGCCCA[CACCACCACCACCAC]AACAACCACAAGACCAACAACCAC	CTATCAGGCTATGACGCATTTCT	59.791	GTGGTTGTTGGTCTTGTGGTT	59.777	147
CL1080.Contig1_All_664_3	CACCACCACCACCAC	CAC(3*5)	412	15	CTATCAGGCTATGACGCATTTCTCCTGTCTGTCCGCCAAATACATGTGTCCTGGTGTGCCAGCAGTGATGAGCAACCTGCTTGCTAATATCAATGCCTACTTTGCCCA[CACCACCACCACCAC]AACAACCACAAGACCAACAACCACAACC	CTATCAGGCTATGACGCATTTCT	59.791	GGTTGTGGTTGTTGGTCTTGT	59.777	151
CL1080.Contig1_All_664_4	CACCACCACCACCAC	CAC(3*5)	412	15	CTATCAGGCTATGACGCATTTCTCCTGTCTGTCCGCCAAATACATGTGTCCTGGTGTGCCAGCAGTGATGAGCAACCTGCTTGCTAATATCAATGCCTACTTTGCCCA[CACCACCACCACCAC]AACAACCACAAGACCAACAACCACAACCAC	CTATCAGGCTATGACGCATTTCT	59.791	GTGGTTGTGGTTGTTGGTCTT	59.777	153
CL1080.Contig1_All_664_5	CACCACCACCACCAC	CAC(3*5)	412	15	AGTCCATCTATCAGGCTATGACGCATTTCTCCTGTCTGTCCGCCAAATACATGTGTCCTGGTGTGCCAGCAGTGATGAGCAACCTGCTTGCTAATATCAATGCCTACTTTGCCCA[CACCACCACCACCAC]AACAACCACAAGACCAACAACC	AGTCCATCTATCAGGCTATGACG	59.65	GGTTGTTGGTCTTGTGGTTGT	59.777	152
CL1080.Contig1_All_665_1	CCACCACCACCACCACCA	CCA(3*6)	564	18	ACCAGAAGAACCACCACAAAACGAC[CCACCACCACCACCACCA]CCCAGAGGCCGACCCGAGCCCACACCACCGCGCTGTGGCTGCCCGCCCCCAGAACCACCGCTGACCCGTACTACTACAACCGCAGAGA	ACCAGAAGAACCACCACAAAAC	60.302	TCTCTGCGGTTGTAGTAGTACGG	60.714	131
CL1080.Contig1_All_665_2	CCACCACCACCACCACCA	CCA(3*6)	564	18	AGAAGAACCACCACAAAACGAC[CCACCACCACCACCACCA]CCCAGAGGCCGACCCGAGCCCACACCACCGCGCTGTGGCTGCCCGCCCCCAGAACCACCGCTGACCCGTACTACTACAACCGCAGAGA	AGAAGAACCACCACAAAACGAC	60.436	TCTCTGCGGTTGTAGTAGTACGG	60.714	128
CL1080.Contig1_All_665_3	CCACCACCACCACCACCA	CCA(3*6)	564	18	CTACCACCACCAGAAGAACCACCACAAAACGAC[CCACCACCACCACCACCA]CCCAGAGGCCGACCCGAGCCCACACCACCGCGCTGTGGCTGCCCGCCCCCAGAACCACCGCTGACCCGTACTACTACAACCGCAGAGA	CTACCACCACCAGAAGAACCAC	60.827	TCTCTGCGGTTGTAGTAGTACGG	60.714	139
CL1080.Contig1_All_665_4	CCACCACCACCACCACCA	CCA(3*6)	564	18	ACCAGAAGAACCACCACAAAACGAC[CCACCACCACCACCACCA]CCCAGAGGCCGACCCGAGCCCACACCACCGCGCTGTGGCTGCCCGCCCCCAGAACCACCGCTGACCCGTACTACTACAACCGCAG	ACCAGAAGAACCACCACAAAAC	60.302	CTGCGGTTGTAGTAGTACGGGT	60.475	128
CL1080.Contig1_All_665_5	CCACCACCACCACCACCA	CCA(3*6)	564	18	TACCACCACCAGAAGAACCACCACAAAACGAC[CCACCACCACCACCACCA]CCCAGAGGCCGACCCGAGCCCACACCACCGCGCTGTGGCTGCCCGCCCCCAGAACCACCGCTGACCCGTACTACTACAACCGCAGAGA	TACCACCACCAGAAGAACCAC	59.876	TCTCTGCGGTTGTAGTAGTACGG	60.714	138
CL1080.Contig1_All_666_1	AAGAAGAAGAAGAAG	AAG(3*5)	947	15	GTCAAAGGCAAGCACGATAAGCACGAC[AAGAAGAAGAAGAAG]AGCGACAAGGCTGCCAAGAAGGCGGAGCGGAGAGGAGGGAAGGCGGGGAAGATAGGAGGGAAGAAAAATGGAAAGAAGCTGTCAAAGTACCCTGAGAAAGAGGACTACCC	GTCAAAGGCAAGCACGATAAG	59.897	GGGTAGTCCTCTTTCTCAGGGTA	60.009	152
CL1080.Contig1_All_666_2	AAGAAGAAGAAGAAG	AAG(3*5)	947	15	GTCAAAGGCAAGCACGATAAGCACGAC[AAGAAGAAGAAGAAG]AGCGACAAGGCTGCCAAGAAGGCGGAGCGGAGAGGAGGGAAGGCGGGGAAGATAGGAGGGAAGAAAAATGGAAAG	GTCAAAGGCAAGCACGATAAG	59.897	CTTTCCATTTTTCTTCCCTCCTA	59.957	117
CL1080.Contig1_All_666_3	AAGAAGAAGAAGAAG	AAG(3*5)	947	15	GTCAAAGGCAAGCACGATAAGCACGAC[AAGAAGAAGAAGAAG]AGCGACAAGGCTGCCAAGAAGGCGGAGCGGAGAGGAGGGAAGGCGGGGAAGATAGGAGGGAAGAAAAATGGAAAGAAGCTGTCAAAGTACC	GTCAAAGGCAAGCACGATAAG	59.897	GGTACTTTGACAGCTTCTTTCCA	59.812	133
CL1080.Contig1_All_666_4	AAGAAGAAGAAGAAG	AAG(3*5)	947	15	GTCAAAGGCAAGCACGATAAGCACGAC[AAGAAGAAGAAGAAG]AGCGACAAGGCTGCCAAGAAGGCGGAGCGGAGAGGAGGGAAGGCGGGGAAGATAGGAGGGAAGAAAAATGGAAAGAAGCTGTCAA	GTCAAAGGCAAGCACGATAAG	59.897	TTGACAGCTTCTTTCCATTTTTC	59.765	127
CL1080.Contig1_All_666_5	AAGAAGAAGAAGAAG	AAG(3*5)	947	15	GTCAAAGGCAAGCACGATAAGCACGAC[AAGAAGAAGAAGAAG]AGCGACAAGGCTGCCAAGAAGGCGGAGCGGAGAGGAGGGAAGGCGGGGAAGATAGGAGGGAAGAAAAATGGAAAGAAG	GTCAAAGGCAAGCACGATAAG	59.897	CTTCTTTCCATTTTTCTTCCCTC	59.617	120
CL1082.Contig1_All_667_1	GGAGGAGGAGGAGGAGGA	GGA(3*6)	157	18	AACAGCTTCTTCTCTTCAGGAGGCCACGGGTTCAAATCAGACACCTCCCCGATGAGGCGCGAGGAGGACGACGACCTGCT[GGAGGAGGAGGAGGAGGA]GGTGGGCGTGGCCAGGCCGGTGCAGATTGTGGTGGCGAATGAGGAGGAGCACTCGTT	AACAGCTTCTTCTCTTCAGGAGG	60.533	AACGAGTGCTCCTCCTCATTC	60.781	155
CL1082.Contig1_All_667_2	GGAGGAGGAGGAGGAGGA	GGA(3*6)	157	18	AGAACAGCTTCTTCTCTTCAGGAGGCCACGGGTTCAAATCAGACACCTCCCCGATGAGGCGCGAGGAGGACGACGACCTGCT[GGAGGAGGAGGAGGAGGA]GGTGGGCGTGGCCAGGCCGGTGCAGATTGTGGTGGCGAATGAGGAGGAGCACTCGTTCT	AGAACAGCTTCTTCTCTTCAGGA	58.932	AGAACGAGTGCTCCTCCTCAT	60.408	159
CL1082.Contig1_All_667_3	GGAGGAGGAGGAGGAGGA	GGA(3*6)	157	18	AAGAACAGCTTCTTCTCTTCAGGAGGCCACGGGTTCAAATCAGACACCTCCCCGATGAGGCGCGAGGAGGACGACGACCTGCT[GGAGGAGGAGGAGGAGGA]GGTGGGCGTGGCCAGGCCGGTGCAGATTGTGGTGGCGAATGAGGAGGAGCACTCGTTCT	AAGAACAGCTTCTTCTCTTCAGGA	60.181	AGAACGAGTGCTCCTCCTCAT	60.408	160
CL1082.Contig1_All_667_4	GGAGGAGGAGGAGGAGGA	GGA(3*6)	157	18	AGAACAGCTTCTTCTCTTCAGGAGGCCACGGGTTCAAATCAGACACCTCCCCGATGAGGCGCGAGGAGGACGACGACCTGCT[GGAGGAGGAGGAGGAGGA]GGTGGGCGTGGCCAGGCCGGTGCAGATTGTGGTGGCGAATGAGGAGGAGCACTCGTTCT	AGAACAGCTTCTTCTCTTCAGGA	58.932	AGAACGAGTGCTCCTCCTCATT	61.665	159
CL1082.Contig1_All_667_5	GGAGGAGGAGGAGGAGGA	GGA(3*6)	157	18	AAGAACAGCTTCTTCTCTTCAGGAGGCCACGGGTTCAAATCAGACACCTCCCCGATGAGGCGCGAGGAGGACGACGACCTGCT[GGAGGAGGAGGAGGAGGA]GGTGGGCGTGGCCAGGCCGGTGCAGATTGTGGTGGCGAATGAGGAGGAGCACTCGTTCT	AAGAACAGCTTCTTCTCTTCAGGA	60.181	AGAACGAGTGCTCCTCCTCATT	61.665	160
CL1093.Contig5_All_670_1	CTCTCTCTCTCTCTCTCTCTCT	CT(2*11)	899	22	AGAGACAATCGAGCGTCATAATCCCCTC[CTCTCTCTCTCTCTCTCTCTCT]CCCTCCCCTTTTAAAATGTAAAATGTCAGATTAAAATAGCCTGTTTTCAGATTGCACCATGGATGATCATCTCCATAAGATTTTCCCTTTGATTTTACTGTTTGG	AGAGACAATCGAGCGTCATAATC	59.766	CCAAACAGTAAAATCAAAGGGAA	59.42	155
CL1093.Contig5_All_670_2	CTCTCTCTCTCTCTCTCTCTCT	CT(2*11)	899	22	AGAGACAATCGAGCGTCATAATCCCCTC[CTCTCTCTCTCTCTCTCTCTCT]CCCTCCCCTTTTAAAATGTAAAATGTCAGATTAAAATAGCCTGTTTTCAGATTGCACCATGGATGATCATCTCCATAAGATTTTCCCTTTGA	AGAGACAATCGAGCGTCATAATC	59.766	TCAAAGGGAAAATCTTATGGAGA	59.11	142
CL1093.Contig5_All_670_3	CTCTCTCTCTCTCTCTCTCTCT	CT(2*11)	899	22	CAGAGACAATCGAGCGTCATAATCCCCTC[CTCTCTCTCTCTCTCTCTCTCT]CCCTCCCCTTTTAAAATGTAAAATGTCAGATTAAAATAGCCTGTTTTCAGATTGCACCATGGATGATCATCTCCATAAGATTTTCCCTTTGATTTTACTGTTTGG	CAGAGACAATCGAGCGTCATAAT	60.646	CCAAACAGTAAAATCAAAGGGAA	59.42	156
CL1093.Contig5_All_670_4	CTCTCTCTCTCTCTCTCTCTCT	CT(2*11)	899	22	AGAGACAATCGAGCGTCATAATCCCCTC[CTCTCTCTCTCTCTCTCTCTCT]CCCTCCCCTTTTAAAATGTAAAATGTCAGATTAAAATAGCCTGTTTTCAGATTGCACCATGGATGATCATCTCCATAAGATTTTCCCTTTGATTTTACTGTTTGGT	AGAGACAATCGAGCGTCATAATC	59.766	ACCAAACAGTAAAATCAAAGGGA	58.961	156
CL1093.Contig5_All_670_5	CTCTCTCTCTCTCTCTCTCTCT	CT(2*11)	899	22	AGAGACAATCGAGCGTCATAATCCCCTC[CTCTCTCTCTCTCTCTCTCTCT]CCCTCCCCTTTTAAAATGTAAAATGTCAGATTAAAATAGCCTGTTTTCAGATTGCACCATGGATGATCATCTCCATAAGATTTTCCCTTTGATTTTACTGTTTGGT	AGAGACAATCGAGCGTCATAATC	59.766	ACCAAACAGTAAAATCAAAGGGAA	60.139	156
CL1123.Contig1_All_687_1	ACACACACACACAC	AC(2*7)	404	14	GTACATGCATGCAAAAACACACTA[ACACACACACACAC]TCATCTGAATCTGATGCTGAAAATGTTTCTTCGTGCACAACACAAACACACACGTTCATGTCCTGTGTAAGTTTTTGCCTGTCGGTCTTTCTCTAACCCAGCGATACA	GTACATGCATGCAAAAACACACT	59.983	TGTATCGCTGGGTTAGAGAAAGA	60.263	146
CL1123.Contig1_All_687_2	ACACACACACACAC	AC(2*7)	404	14	GTACATGCATGCAAAAACACACTA[ACACACACACACAC]TCATCTGAATCTGATGCTGAAAATGTTTCTTCGTGCACAACACAAACACACACGTTCATGTCCTGTGTAAGTTTTTGCCTGT	GTACATGCATGCAAAAACACACT	59.983	ACAGGCAAAAACTTACACAGGAC	59.616	120
CL1123.Contig1_All_687_3	ACACACACACACAC	AC(2*7)	404	14	GTACATGCATGCAAAAACACACTA[ACACACACACACAC]TCATCTGAATCTGATGCTGAAAATGTTTCTTCGTGCACAACACAAACACACACGTTCATGTCCTGTGTAAGTTTTTGCCTGTCGGTCTTTCTCTAACCCAGCGATACAG	GTACATGCATGCAAAAACACACT	59.983	CTGTATCGCTGGGTTAGAGAAAG	59.462	147
CL1123.Contig1_All_687_4	ACACACACACACAC	AC(2*7)	404	14	GTACATGCATGCAAAAACACACTA[ACACACACACACAC]TCATCTGAATCTGATGCTGAAAATGTTTCTTCGTGCACAACACAAACACACACGTTCATGTCCTGTGTAAGTTTTTGCCTGTC	GTACATGCATGCAAAAACACACT	59.983	GACAGGCAAAAACTTACACAGGA	60.558	121
CL1123.Contig1_All_687_5	ACACACACACACAC	AC(2*7)	404	14	GTACATGCATGCAAAAACACACTA[ACACACACACACAC]TCATCTGAATCTGATGCTGAAAATGTTTCTTCGTGCACAACACAAACACACACGTTCATGTCCTGTGTAAGTTTTTGCCTGTCGGTCTTTCTCTAACCCAGCGATACAGT	GTACATGCATGCAAAAACACACT	59.983	ACTGTATCGCTGGGTTAGAGAAA	59.338	148
CL1145.Contig2_All_696_1	GAGAGAGAGAGA	GA(2*6)	1457	12	GGATGCTGGTTTGGATGTTGCCGCGGTGACGAAGCTGGTGGTGGAGACGGT[GAGAGAGAGAGA]CGAGACAGAGTTTACACATCACAGCCAG	GGATGCTGGTTTGGATGTTG	61.309	CTGGCTGTGATGTGTAAACTCTG	59.85	91
CL1145.Contig2_All_696_2	GAGAGAGAGAGA	GA(2*6)	1457	12	GGATGCTGGTTTGGATGTTGCCGCGGTGACGAAGCTGGTGGTGGAGACGGT[GAGAGAGAGAGA]CGAGACAGAGTTTACACATCACAGCCA	GGATGCTGGTTTGGATGTTG	61.309	TGGCTGTGATGTGTAAACTCTGT	59.717	90
CL1145.Contig2_All_696_3	GAGAGAGAGAGA	GA(2*6)	1457	12	GATGCTGGTTTGGATGTTGCCGCGGTGACGAAGCTGGTGGTGGAGACGGT[GAGAGAGAGAGA]CGAGACAGAGTTTACACATCACAGCCAG	GATGCTGGTTTGGATGTTGC	61.462	CTGGCTGTGATGTGTAAACTCTG	59.85	90
CL1145.Contig2_All_696_4	GAGAGAGAGAGA	GA(2*6)	1457	12	ATGCTGGTTTGGATGTTGCCGCGGTGACGAAGCTGGTGGTGGAGACGGT[GAGAGAGAGAGA]CGAGACAGAGTTTACACATCACAGCCAG	ATGCTGGTTTGGATGTTGC	59.517	CTGGCTGTGATGTGTAAACTCTG	59.85	89
CL1145.Contig2_All_696_5	GAGAGAGAGAGA	GA(2*6)	1457	12	GGATGCTGGTTTGGATGTTGCCGCGGTGACGAAGCTGGTGGTGGAGACGGT[GAGAGAGAGAGA]CGAGACAGAGTTTACACATCACAGCCAGACGCTGGAGACGGGAACCACCAAGGAGGACCTGAGAAAGATCGACATCAT	GGATGCTGGTTTGGATGTTG	61.309	ATGATGTCGATCTTTCTCAGGTC	59.595	141
CL1154.Contig1_All_702_1	CCTCCTCCTCCTCCTCCT	CCT(3*6)	316	18	GACAGCTTTTATGCTCCTGGACCGGAGAGATTGCCTCCATATGAATGGACACCCAGACCTCTTTCTCCAGTCCCTCGCCTAGTC[CCTCCTCCTCCTCCTCCT]CACATACAAACTATGACCAACGGG	GACAGCTTTTATGCTCCTGGAC	60.27	CCCGTTGGTCATAGTTTGTATGT	60.048	126
CL1154.Contig1_All_702_2	CCTCCTCCTCCTCCTCCT	CCT(3*6)	316	18	AGACCTCTTTCTCCAGTCCCTCGCCTAGTC[CCTCCTCCTCCTCCTCCT]CACATACAAACTATGACCAACGGGCGCAAGAGGCAGATTGATGAATAC	AGACCTCTTTCTCCAGTCCCTC	60.245	GTATTCATCAATCTGCCTCTTGC	60.116	96
CL1154.Contig1_All_702_3	CCTCCTCCTCCTCCTCCT	CCT(3*6)	316	18	GACAGCTTTTATGCTCCTGGACCGGAGAGATTGCCTCCATATGAATGGACACCCAGACCTCTTTCTCCAGTCCCTCGCCTAGTC[CCTCCTCCTCCTCCTCCT]CACATACAAACTATGACCAACGGGCGCAAGAGGCAGATTGATGAATAC	GACAGCTTTTATGCTCCTGGAC	60.27	GTATTCATCAATCTGCCTCTTGC	60.116	150
CL1154.Contig1_All_702_4	CCTCCTCCTCCTCCTCCT	CCT(3*6)	316	18	ATATGAATGGACACCCAGACCTCTTTCTCCAGTCCCTCGCCTAGTC[CCTCCTCCTCCTCCTCCT]CACATACAAACTATGACCAACGGG	ATATGAATGGACACCCAGACCTC	61.337	CCCGTTGGTCATAGTTTGTATGT	60.048	88
CL1154.Contig1_All_702_5	CCTCCTCCTCCTCCTCCT	CCT(3*6)	316	18	ATATGAATGGACACCCAGACCTCTTTCTCCAGTCCCTCGCCTAGTC[CCTCCTCCTCCTCCTCCT]CACATACAAACTATGACCAACGGGCGCAAGAGGCAGATTGATGAATAC	ATATGAATGGACACCCAGACCTC	61.337	GTATTCATCAATCTGCCTCTTGC	60.116	112
CL1189.Contig1_All_724_1	ACACACACACAC	AC(2*6)	583	12	GTCCACAGTTCTTCCAGTCAAACCCCAAAATCTGAGCCCTGGAGAGCCTCCTCTGAGTGACGGAGCTGCAACAA[ACACACACACAC]AAACACACTCTGATGAAAGAGGCACTGTC	GTCCACAGTTCTTCCAGTCAAAC	60.067	GACAGTGCCTCTTTCATCAGAGT	59.937	115
CL1189.Contig1_All_724_2	ACACACACACAC	AC(2*6)	583	12	GTCCACAGTTCTTCCAGTCAAACCCCAAAATCTGAGCCCTGGAGAGCCTCCTCTGAGTGACGGAGCTGCAACAA[ACACACACACAC]AAACACACTCTGATGAAAGAGGCACTGTCATGCTGAGACAGTGAAGCGTCTGAAATGAAAGTT	GTCCACAGTTCTTCCAGTCAAAC	60.067	AACTTTCATTTCAGACGCTTCAC	59.818	149
CL1189.Contig1_All_724_3	ACACACACACAC	AC(2*6)	583	12	AGACACGCTGAGAGACTTAAGGACAGCCGGAGCGTCGGGATGTCCACAGTTCTTCCAGTCAAACCCCAAAATCTGAGCCCTGGAGAGCCTCCTCTGAGTGACGGAGCTGCAACAA[ACACACACACAC]AAACACACTCTGATGAAAGAGGCACTGTC	AGACACGCTGAGAGACTTAAGGA	59.712	GACAGTGCCTCTTTCATCAGAGT	59.937	156
CL1189.Contig1_All_724_4	ACACACACACAC	AC(2*6)	583	12	GACACGCTGAGAGACTTAAGGACAGCCGGAGCGTCGGGATGTCCACAGTTCTTCCAGTCAAACCCCAAAATCTGAGCCCTGGAGAGCCTCCTCTGAGTGACGGAGCTGCAACAA[ACACACACACAC]AAACACACTCTGATGAAAGAGGCACTGTC	GACACGCTGAGAGACTTAAGGAC	59.583	GACAGTGCCTCTTTCATCAGAGT	59.937	155
CL1189.Contig1_All_724_5	ACACACACACAC	AC(2*6)	583	12	ACACGCTGAGAGACTTAAGGACAGCCGGAGCGTCGGGATGTCCACAGTTCTTCCAGTCAAACCCCAAAATCTGAGCCCTGGAGAGCCTCCTCTGAGTGACGGAGCTGCAACAA[ACACACACACAC]AAACACACTCTGATGAAAGAGGCACTGTC	ACACGCTGAGAGACTTAAGGACA	60.482	GACAGTGCCTCTTTCATCAGAGT	59.937	154
CL1213.Contig1_All_725_1	GCCGCCGCCGCCGCCGCC	GCC(3*6)	1659	18	CTCGTGGAGGCAGAGAGGGTCGCGGCTGTCGCAGCTGCA[GCCGCCGCCGCCGCCGCC]AACCCTCACCACCCTCCGACGTCTACCTCTTCT	CTCGTGGAGGCAGAGAGG	59.632	AGAAGAGGTAGACGTCGGAGG	59.886	90
CL1213.Contig1_All_725_2	GCCGCCGCCGCCGCCGCC	GCC(3*6)	1659	18	CTCGTGGAGGCAGAGAGGGTCGCGGCTGTCGCAGCTGCA[GCCGCCGCCGCCGCCGCC]AACCCTCACCACCCTCCGACGTCTACCTCTTCTGCCTCCACCT	CTCGTGGAGGCAGAGAGG	59.632	AGGTGGAGGCAGAAGAGGTAG	59.886	100
CL1213.Contig1_All_725_3	GCCGCCGCCGCCGCCGCC	GCC(3*6)	1659	18	CCTCGTGGAGGCAGAGAGGGTCGCGGCTGTCGCAGCTGCA[GCCGCCGCCGCCGCCGCC]AACCCTCACCACCCTCCGACGTCTACCTCTTCT	CCTCGTGGAGGCAGAGAG	59.632	AGAAGAGGTAGACGTCGGAGG	59.886	91
CL1213.Contig1_All_725_4	GCCGCCGCCGCCGCCGCC	GCC(3*6)	1659	18	CCTCGTGGAGGCAGAGAGGGTCGCGGCTGTCGCAGCTGCA[GCCGCCGCCGCCGCCGCC]AACCCTCACCACCCTCCGACGTCTACCTCTTCTGCCTCCACCT	CCTCGTGGAGGCAGAGAG	59.632	AGGTGGAGGCAGAAGAGGTAG	59.886	101
CL1213.Contig1_All_725_5	GCCGCCGCCGCCGCCGCC	GCC(3*6)	1659	18	CTCGTGGAGGCAGAGAGGGTCGCGGCTGTCGCAGCTGCA[GCCGCCGCCGCCGCCGCC]AACCCTCACCACCCTCCGACGTCTACCTCTTCTGCCTCCACCT	CTCGTGGAGGCAGAGAGG	59.632	AGGTGGAGGCAGAAGAGGTAGAC	62.352	100
CL1222.Contig5_All_727_1	ATGATGATGATGATG	ATG(3*5)	422	15	CAACCATTGTTTATTCAGGGAAAACTGACTGAGACTGAGTTTCAGATGGTCGTATTTCCTGA[ATGATGATGATGATG]GTGGTGGTGCAGATGAGACCCTGTTAGAC	CAACCATTGTTTATTCAGGGAAA	60.095	GTCTAACAGGGTCTCATCTGCAC	60.189	106
CL1222.Contig5_All_727_2	ATGATGATGATGATG	ATG(3*5)	422	15	TGTTGCCAGTTGTAAGTTGTCTGTAGGGACTCAATTCATCCAACCATTGTTTATTCAGGGAAAACTGACTGAGACTGAGTTTCAGATGGTCGTATTTCCTGA[ATGATGATGATGATG]GTGGTGGTGCAGATGAGACCCTGTTAGAC	TGTTGCCAGTTGTAAGTTGTCTG	60.252	GTCTAACAGGGTCTCATCTGCAC	60.189	146
CL1222.Contig5_All_727_3	ATGATGATGATGATG	ATG(3*5)	422	15	CTTTCCATTATGTTGCCAGTTGTAAGTTGTCTGTAGGGACTCAATTCATCCAACCATTGTTTATTCAGGGAAAACTGACTGAGACTGAGTTTCAGATGGTCGTATTTCCTGA[ATGATGATGATGATG]GTGGTGGTGCAGATGAGACCCTGTTAGAC	CTTTCCATTATGTTGCCAGTTGT	60.282	GTCTAACAGGGTCTCATCTGCAC	60.189	156
CL1222.Contig5_All_727_4	ATGATGATGATGATG	ATG(3*5)	422	15	GTTTCAGATGGTCGTATTTCCTGA[ATGATGATGATGATG]GTGGTGGTGCAGATGAGACCCTGTTAGACAACATTTTGTCCTTTGAGTGTATTAATGCTGCTTTCTTTCTACATTTTATTCAACTTAAATTATTTTCGCCTTCCTTCTCATT	GTTTCAGATGGTCGTATTTCCTG	59.885	AATGAGAAGGAAGGCGAAAATAA	60.42	151
CL1222.Contig5_All_727_5	ATGATGATGATGATG	ATG(3*5)	422	15	CTGTAGGGACTCAATTCATCCAACCATTGTTTATTCAGGGAAAACTGACTGAGACTGAGTTTCAGATGGTCGTATTTCCTGA[ATGATGATGATGATG]GTGGTGGTGCAGATGAGACCCTGTTAGAC	CTGTAGGGACTCAATTCATCCAA	60.359	GTCTAACAGGGTCTCATCTGCAC	60.189	126
CL1242.Contig1_All_728_1	TCTCTCTCTCTC	TC(2*6)	1171	12	AAAAATCCATCCATGTTATGTGCCTGTATGCTCTAAATGTTCCAGCACAAAACATCTTGTGGGTAGTCTGGCTTTACTTGAACAATGTCATTCACTTGCTCTCTCTCTT[TCTCTCTCTCTC]TTCTCCCCTCTATGCTTTCTCTCT	AAAAATCCATCCATGTTATGTGC	59.969	AGAGAGAAAGCATAGAGGGGAGA	59.995	145
CL1242.Contig1_All_728_2	TCTCTCTCTCTC	TC(2*6)	1171	12	AAATGTTCCAGCACAAAACATCTTGTGGGTAGTCTGGCTTTACTTGAACAATGTCATTCACTTGCTCTCTCTCTT[TCTCTCTCTCTC]TTCTCCCCTCTATGCTTTCTCTCT	AAATGTTCCAGCACAAAACATCT	59.926	AGAGAGAAAGCATAGAGGGGAGA	59.995	111
CL1242.Contig1_All_728_3	TCTCTCTCTCTC	TC(2*6)	1171	12	AAAAATCCATCCATGTTATGTGCCTGTATGCTCTAAATGTTCCAGCACAAAACATCTTGTGGGTAGTCTGGCTTTACTTGAACAATGTCATTCACTTGCTCTCTCTCTT[TCTCTCTCTCTC]TTCTCCCCTCTATGCTTTCTCTCTTT	AAAAATCCATCCATGTTATGTGC	59.969	AAAGAGAGAAAGCATAGAGGGGA	59.874	147
CL1242.Contig1_All_728_4	TCTCTCTCTCTC	TC(2*6)	1171	12	TGGGTAGTCTGGCTTTACTTGAACAATGTCATTCACTTGCTCTCTCTCTT[TCTCTCTCTCTC]TTCTCCCCTCTATGCTTTCTCTCT	TGGGTAGTCTGGCTTTACTTGAA	60.169	AGAGAGAAAGCATAGAGGGGAGA	59.995	86
CL1242.Contig1_All_728_5	TCTCTCTCTCTC	TC(2*6)	1171	12	AAATGTTCCAGCACAAAACATCTTGTGGGTAGTCTGGCTTTACTTGAACAATGTCATTCACTTGCTCTCTCTCTT[TCTCTCTCTCTC]TTCTCCCCTCTATGCTTTCTCTCTTT	AAATGTTCCAGCACAAAACATCT	59.926	AAAGAGAGAAAGCATAGAGGGGA	59.874	113
CL1256.Contig1_All_730_1	TGCTGCTGCTGCTGCTGCTGCTGC	TGC(3*8)	292	24	ACAGACTCTTCTGTGGAGATTCGGCAG[TGCTGCTGCTGCTGCTGCTGCTGC]AGGGTGCAGATGCGAGAGTGGAAATCATTAATGGTAAGCCAGATGTCGCGATGGGAGAAGAGATCCTCCTGGTGTGTAAAGTCAG	ACAGACTCTTCTGTGGAGATTCG	59.93	CTGACTTTACACACCAGGAGGAT	59.556	136
CL1256.Contig1_All_730_2	TGCTGCTGCTGCTGCTGCTGCTGC	TGC(3*8)	292	24	ACAGACTCTTCTGTGGAGATTCGGCAG[TGCTGCTGCTGCTGCTGCTGCTGC]AGGGTGCAGATGCGAGAGTGGAAATCATTAATGGT	ACAGACTCTTCTGTGGAGATTCG	59.93	ACCATTAATGATTTCCACTCTCG	59.385	86
CL1256.Contig1_All_730_3	TGCTGCTGCTGCTGCTGCTGCTGC	TGC(3*8)	292	24	ACAGACTCTTCTGTGGAGATTCGGCAG[TGCTGCTGCTGCTGCTGCTGCTGC]AGGGTGCAGATGCGAGAGTGGAAATCATTAAT	ACAGACTCTTCTGTGGAGATTCG	59.93	ATTAATGATTTCCACTCTCGCAT	59.031	83
CL1256.Contig1_All_730_4	TGCTGCTGCTGCTGCTGCTGCTGC	TGC(3*8)	292	24	ACAGACTCTTCTGTGGAGATTCGGCAG[TGCTGCTGCTGCTGCTGCTGCTGC]AGGGTGCAGATGCGAGAGTGGAAATCATTAATGGTAAGCC	ACAGACTCTTCTGTGGAGATTCG	59.93	GGCTTACCATTAATGATTTCCACT	59.668	91
CL1256.Contig1_All_730_5	TGCTGCTGCTGCTGCTGCTGCTGC	TGC(3*8)	292	24	AGACTCTTCTGTGGAGATTCGGCAG[TGCTGCTGCTGCTGCTGCTGCTGC]AGGGTGCAGATGCGAGAGTGGAAATCATTAA	AGACTCTTCTGTGGAGATTCGG	59.878	TTAATGATTTCCACTCTCGCATC	60.453	80
CL1263.Contig2_All_733_1	CAGCAGCAGCAGCAG	CAG(3*5)	801	15	GGCAGGTGTGAGCTGAAGATCGCCCAGCCAAAAGAGGTGTAC[CAGCAGCAGCAGCAG]TATGGACAAGGACGTGGCGGTGGATATGGAGGACGGGGAGGAAGGGGCCGTGGAGGTCAGAGCCAGGGCTGGAACCAGGGATATGGAAACTAC	GGCAGGTGTGAGCTGAAGAT	60.418	GTAGTTTCCATATCCCTGGTTCC	59.965	150
CL1263.Contig2_All_733_2	CAGCAGCAGCAGCAG	CAG(3*5)	801	15	GGCAGGTGTGAGCTGAAGATCGCCCAGCCAAAAGAGGTGTAC[CAGCAGCAGCAGCAG]TATGGACAAGGACGTGGCGGTGGATATGGAGGACGGGGAGGAAGGGGCCGTGGAGGTCAGAGCCAGGGCTGGAACCAGGGATATGGAAACTACTGGAACC	GGCAGGTGTGAGCTGAAGAT	60.418	GGTTCCAGTAGTTTCCATATCCC	59.965	157
CL1263.Contig2_All_733_3	CAGCAGCAGCAGCAG	CAG(3*5)	801	15	CAGGTGTGAGCTGAAGATCGCCCAGCCAAAAGAGGTGTAC[CAGCAGCAGCAGCAG]TATGGACAAGGACGTGGCGGTGGATATGGAGGACGGGGAGGAAGGGGCCGTGGAGGTCAGAGCCAGGGCTGGAACCAGGGATATGGAAACTAC	CAGGTGTGAGCTGAAGATCG	59.571	GTAGTTTCCATATCCCTGGTTCC	59.965	148
CL1263.Contig2_All_733_4	CAGCAGCAGCAGCAG	CAG(3*5)	801	15	CAGGTGTGAGCTGAAGATCGCCCAGCCAAAAGAGGTGTAC[CAGCAGCAGCAGCAG]TATGGACAAGGACGTGGCGGTGGATATGGAGGACGGGGAGGAAGGGGCCGTGGAGGTCAGAGCCAGGGCTGGAACCAGGGATATGGAAACTACTGGAACC	CAGGTGTGAGCTGAAGATCG	59.571	GGTTCCAGTAGTTTCCATATCCC	59.965	155
CL1263.Contig2_All_733_5	CAGCAGCAGCAGCAG	CAG(3*5)	801	15	GGCAGGTGTGAGCTGAAGATCGCCCAGCCAAAAGAGGTGTAC[CAGCAGCAGCAGCAG]TATGGACAAGGACGTGGCGGTGGATATGGAGGACGGGGAGGAAGGGGCCGTGGAGGTCAGAGCCAGGGCTGGAACCAGGGATATGGAAACTACTGG	GGCAGGTGTGAGCTGAAGAT	60.418	CCAGTAGTTTCCATATCCCTGGT	60.471	153
CL1318.Contig1_All_753_1	CACACACACACACA	CA(2*7)	279	14	CTATATTTGAACATGCCGCTACCATGACCACAATCCTGAAACACTACGTCTGGTCCCCC[CACACACACACACA]CTTCAGGGCTGAAGAAAACTCGAGAGTATTTTACAGACGATTCCAGCAAAGCCAATGCAGGTAACAAAATTCAT	CTATATTTGAACATGCCGCTACC	59.903	ATGAATTTTGTTACCTGCATTGG	60.121	147
CL1318.Contig1_All_753_2	CACACACACACACA	CA(2*7)	279	14	TTCCTCTATATTTGAACATGCCGCTACCATGACCACAATCCTGAAACACTACGTCTGGTCCCCC[CACACACACACACA]CTTCAGGGCTGAAGAAAACTCGAGAGTATTTTACAGACGATTCCAGCAAAGCCAATGCAGGTAACAAAATTCAT	TTCCTCTATATTTGAACATGCCG	60.33	ATGAATTTTGTTACCTGCATTGG	60.121	152
CL1318.Contig1_All_753_3	CACACACACACACA	CA(2*7)	279	14	ATCCTGAAACACTACGTCTGGTCCCCC[CACACACACACACA]CTTCAGGGCTGAAGAAAACTCGAGAGTATTTTACAGACGATTCCAGCAAA	ATCCTGAAACACTACGTCTGGTC	59.561	TTTGCTGGAATCGTCTGTAAAAT	60.017	91
CL1318.Contig1_All_753_4	CACACACACACACA	CA(2*7)	279	14	ATCCTGAAACACTACGTCTGGTCCCCC[CACACACACACACA]CTTCAGGGCTGAAGAAAACTCGAGAGTATTTTACAGACGATTCCAGCAAAGCCAATGCAGGTAACAAAATTCAT	ATCCTGAAACACTACGTCTGGTC	59.561	ATGAATTTTGTTACCTGCATTGG	60.121	115
CL1328.Contig1_All_755_1	CTCTCTCTCTCTCTCTCTCT	CT(2*10)	701	20	CCACGGTTCTTTCTCTCTTTCTCTCTTTCTCTCTCTGACTCTCTTA[CTCTCTCTCTCTCTCTCTCT]TATTCTCGGTGTGTAAGTGCATTGAGATCCCCGTTGCGGGATCTGTGTATAGTCTT	CCACGGTTCTTTCTCTCTTTCTC	60.747	AAGACTATACACAGATCCCGCAA	60.035	122
CL1328.Contig1_All_755_2	CTCTCTCTCTCTCTCTCTCT	CT(2*10)	701	20	CCACGGTTCTTTCTCTCTTTCTCTCTTTCTCTCTCTGACTCTCTTA[CTCTCTCTCTCTCTCTCTCT]TATTCTCGGTGTGTAAGTGCATTGAGATCCCCGTTGCGGGATCTGTGTATAGTCTTGCAGCATTGG	CCACGGTTCTTTCTCTCTTTCTC	60.747	CCAATGCTGCAAGACTATACACA	60.2	132
CL1328.Contig1_All_755_3	CTCTCTCTCTCTCTCTCTCT	CT(2*10)	701	20	CACGGTTCTTTCTCTCTTTCTCTCTTTCTCTCTCTGACTCTCTTA[CTCTCTCTCTCTCTCTCTCT]TATTCTCGGTGTGTAAGTGCATTGAGATCCCCGTTGCGGGATCTGTGTATAGTCTT	CACGGTTCTTTCTCTCTTTCTCTC	60.056	AAGACTATACACAGATCCCGCAA	60.035	121
CL1328.Contig1_All_755_4	CTCTCTCTCTCTCTCTCTCT	CT(2*10)	701	20	CCACGGTTCTTTCTCTCTTTCTCTCTTTCTCTCTCTGACTCTCTTA[CTCTCTCTCTCTCTCTCTCT]TATTCTCGGTGTGTAAGTGCATTGAGATCCCCGTTGCGGGATCTGTGTATAGTCTTGCAGCATTGGTTATAATCTGA	CCACGGTTCTTTCTCTCTTTCTC	60.747	TCAGATTATAACCAATGCTGCAA	59.637	143
CL1328.Contig1_All_755_5	CTCTCTCTCTCTCTCTCTCT	CT(2*10)	701	20	ATAGAAATTGTGCCACGGTTCTTTCTCTCTTTCTCTCTTTCTCTCTCTGACTCTCTTA[CTCTCTCTCTCTCTCTCTCT]TATTCTCGGTGTGTAAGTGCATTGAGATCCCCGTTGCGGGATCTGTGTATAGTCTT	ATAGAAATTGTGCCACGGTTCTT	61.079	AAGACTATACACAGATCCCGCAA	60.035	134
CL1333.Contig3_All_758_1	TCTCTCTCTCTCTCTC	TC(2*8)	1600	16	CACCATGATACTGACTCCAAACACCCCAAAAAAACTATCAAGGGCAAAAAT[TCTCTCTCTCTCTCTC]CTTCTCATTTAAAAGAGCACAATTGTCTGTCACTCATTCAGCTACAAAAAAAGAGAAAAAAAAAAGCTTGAGGAATTTAGTGGTTTCA	CACCATGATACTGACTCCAAACA	59.906	TGAAACCACTAAATTCCTCAAGC	59.659	155
CL1333.Contig3_All_758_2	TCTCTCTCTCTCTCTC	TC(2*8)	1600	16	CATGATACTGACTCCAAACACCCCAAAAAAACTATCAAGGGCAAAAAT[TCTCTCTCTCTCTCTC]CTTCTCATTTAAAAGAGCACAATTGTCTGTCACTCATTCAGCTACAAAAAAAGAGAAAAAAAAAAGCTTGAGGAATTTAGTGGTTTCA	CATGATACTGACTCCAAACACCC	60.655	TGAAACCACTAAATTCCTCAAGC	59.659	152
CL1333.Contig3_All_758_3	TCTCTCTCTCTCTCTC	TC(2*8)	1600	16	CCATGATACTGACTCCAAACACCCCAAAAAAACTATCAAGGGCAAAAAT[TCTCTCTCTCTCTCTC]CTTCTCATTTAAAAGAGCACAATTGTCTGTCACTCATTCAGCTACAAAAAAAGAGAAAAAAAAAAGCTTGAGGAATTTAGTGGTTTCA	CCATGATACTGACTCCAAACACC	60.655	TGAAACCACTAAATTCCTCAAGC	59.659	153
CL1333.Contig3_All_758_4	TCTCTCTCTCTCTCTC	TC(2*8)	1600	16	CACCATGATACTGACTCCAAACACCCCAAAAAAACTATCAAGGGCAAAAAT[TCTCTCTCTCTCTCTC]CTTCTCATTTAAAAGAGCACAATTGTCTGTCACTCATTCAGCTACA	CACCATGATACTGACTCCAAACA	59.906	TGTAGCTGAATGAGTGACAGACAA	59.98	113
CL1333.Contig3_All_758_5	TCTCTCTCTCTCTCTC	TC(2*8)	1600	16	CACCATGATACTGACTCCAAACACCCCAAAAAAACTATCAAGGGCAAAAAT[TCTCTCTCTCTCTCTC]CTTCTCATTTAAAAGAGCACAATTGTCTGTCACTCATTCAGCTACAA	CACCATGATACTGACTCCAAACA	59.906	TTGTAGCTGAATGAGTGACAGACA	59.98	114
CL1357.Contig1_All_759_3	ACACACACACAC	AC(2*6)	1412	12	ACCTGTAATGCATGTCCACATTATAACTTCATAACCTGTATTCATAATTTAAACATATGCTTGCTACAGTCAA[ACACACACACAC]AAAACACACACAGACTCACTGATGCGCAGGTTGTCACTTTTAAGGGT	ACCTGTAATGCATGTCCACATTA	59.284	ACCCTTAAAAGTGACAACCTGC	59.565	132
CL1387.Contig1_All_768_1	TATATATATATA	TA(2*6)	1496	12	CACACTACAGCAAGTCCACTCACGGATGCCAGAAGACACTTTTTGTATTTAAGGACAAACTTGCCGCGTCTCTCTTGTTCATGATTGTAGTTTATATACTG[TATATATATATA]TTGCCAAGTTTGTGCTAGACTGGGTGGATAAT	CACACTACAGCAAGTCCACTCAC	59.887	ATTATCCACCCAGTCTAGCACAA	59.906	145
CL1387.Contig1_All_768_2	TATATATATATA	TA(2*6)	1496	12	ACACACTACAGCAAGTCCACTCACGGATGCCAGAAGACACTTTTTGTATTTAAGGACAAACTTGCCGCGTCTCTCTTGTTCATGATTGTAGTTTATATACTG[TATATATATATA]TTGCCAAGTTTGTGCTAGACTGGGTGGATAAT	ACACACTACAGCAAGTCCACTCA	59.887	ATTATCCACCCAGTCTAGCACAA	59.906	146
CL1387.Contig1_All_768_3	TATATATATATA	TA(2*6)	1496	12	CACACACTACAGCAAGTCCACTCACGGATGCCAGAAGACACTTTTTGTATTTAAGGACAAACTTGCCGCGTCTCTCTTGTTCATGATTGTAGTTTATATACTG[TATATATATATA]TTGCCAAGTTTGTGCTAGACTGGGTGGATAAT	CACACACTACAGCAAGTCCACTC	59.887	ATTATCCACCCAGTCTAGCACAA	59.906	147
CL1390.Contig3_All_769_1	AGGAGGAGGAGGAGG	AGG(3*5)	339	15	ATCGACATGGAGAACATGGACGACACGTCGGGCTCCAGCTTCGAGGACATGGGAGAGATGCACCAGAGGATGA[AGGAGGAGGAGGAGG]TGACCGCCGAGGCCGCCGCCACCGAGGACGACGCCGCCGAGGACGGAGAGTTCCTGGGCATGAAG	ATCGACATGGAGAACATGGAC	59.801	CTTCATGCCCAGGAACTCTC	59.803	153
CL1390.Contig3_All_769_2	AGGAGGAGGAGGAGG	AGG(3*5)	339	15	GACATGGAGAACATGGACGACACGTCGGGCTCCAGCTTCGAGGACATGGGAGAGATGCACCAGAGGATGA[AGGAGGAGGAGGAGG]TGACCGCCGAGGCCGCCGCCACCGAGGACGACGCCGCCGAGGACGGAGAGTTCCTGGGCATGAAG	GACATGGAGAACATGGACGAC	60.388	CTTCATGCCCAGGAACTCTC	59.803	150
CL1390.Contig3_All_769_3	AGGAGGAGGAGGAGG	AGG(3*5)	339	15	CGTCATCGACATGGAGAACATGGACGACACGTCGGGCTCCAGCTTCGAGGACATGGGAGAGATGCACCAGAGGATGA[AGGAGGAGGAGGAGG]TGACCGCCGAGGCCGCCGCCACCGAGGACGACGCCGCCGAGGACGGAGAGTTCCTGGGCATGAAG	CGTCATCGACATGGAGAACAT	60.94	CTTCATGCCCAGGAACTCTC	59.803	157
CL1390.Contig3_All_769_4	AGGAGGAGGAGGAGG	AGG(3*5)	339	15	AGGACATGGGAGAGATGCACCAGAGGATGA[AGGAGGAGGAGGAGG]TGACCGCCGAGGCCGCCGCCACCGAGGACGACGCCGCCGAGGACGGAGAGTTCCTGGGCATGAAG	AGGACATGGGAGAGATGCAC	60.08	CTTCATGCCCAGGAACTCTC	59.803	110
CL1390.Contig3_All_769_5	AGGAGGAGGAGGAGG	AGG(3*5)	339	15	CATCGACATGGAGAACATGGACGACACGTCGGGCTCCAGCTTCGAGGACATGGGAGAGATGCACCAGAGGATGA[AGGAGGAGGAGGAGG]TGACCGCCGAGGCCGCCGCCACCGAGGACGACGCCGCCGAGGACGGAGAGTTCCTGGGCATGAAG	CATCGACATGGAGAACATGG	59.918	CTTCATGCCCAGGAACTCTC	59.803	154
CL1403.Contig2_All_770_1	AGGAGGAGGAGGAGG	AGG(3*5)	2909	15	GTACAGGAACATCAGAGAGGAGCAGGAGGAGGAGC[AGGAGGAGGAGGAGG]TCAGAGGAGGAGGCGCCCTGAAGAGAGGAGGAGAGCGCCATAAGGACAGGGATGGGGACAGGGACAGAGACGGAGACGAAGACAGAGACGGAGACGATGAGGACAATGAA	GTACAGGAACATCAGAGAGGAGC	59.406	TTCATTGTCCTCATCGTCTCC	60.065	160
CL1403.Contig2_All_770_2	AGGAGGAGGAGGAGG	AGG(3*5)	2909	15	ATGACACGTCACTACATCACAGCGAGCAGGCGGCGTACAGGAACATCAGAGAGGAGCAGGAGGAGGAGC[AGGAGGAGGAGGAGG]TCAGAGGAGGAGGCGCCCTGAAGAGAGGAGGAGAGCGCCATAAGGACAGGGATGGGGAC	ATGACACGTCACTACATCACAGC	60.118	GTCCCCATCCCTGTCCTTAT	60.015	143
CL1403.Contig2_All_770_3	AGGAGGAGGAGGAGG	AGG(3*5)	2909	15	CGTACAGGAACATCAGAGAGGAGCAGGAGGAGGAGC[AGGAGGAGGAGGAGG]TCAGAGGAGGAGGCGCCCTGAAGAGAGGAGGAGAGCGCCATAAGGACAGGGATGGGGAC	CGTACAGGAACATCAGAGAGGAG	60.308	GTCCCCATCCCTGTCCTTAT	60.015	110
CL1403.Contig2_All_770_4	AGGAGGAGGAGGAGG	AGG(3*5)	2909	15	TACAGGAACATCAGAGAGGAGCAGGAGGAGGAGC[AGGAGGAGGAGGAGG]TCAGAGGAGGAGGCGCCCTGAAGAGAGGAGGAGAGCGCCATAAGGACAGGGATGGGGACAGGGACAGAGACGGAGACGAAGACAGAGACGGAGACGATGAGGACAATGAAG	TACAGGAACATCAGAGAGGAGCA	61.316	CTTCATTGTCCTCATCGTCTCC	61.019	160
CL1403.Contig2_All_770_5	AGGAGGAGGAGGAGG	AGG(3*5)	2909	15	CCAATGACACGTCACTACATCACAGCGAGCAGGCGGCGTACAGGAACATCAGAGAGGAGCAGGAGGAGGAGC[AGGAGGAGGAGGAGG]TCAGAGGAGGAGGCGCCCTGAAGAGAGGAGGAGAGCGCCATAAGGACAGGGATGGGGAC	CCAATGACACGTCACTACATCAC	60.349	GTCCCCATCCCTGTCCTTAT	60.015	146
CL1405.Contig1_All_771_1	AGCAGCAGCAGCAGCAGC	AGC(3*6)	270	18	GAGATGACAGTCCGTTCTTTGACAACGACATGCCCACCATGAGG[AGCAGCAGCAGCAGCAGC]GAAGGCCTGCCTCACGTGATCGGCCTCAACTGGGAGGGCTCCGTGGAGAGTAATGAGGACTCTGATCAGTGCAAAAAG	GAGATGACAGTCCGTTCTTTGAC	60.168	CTTTTTGCACTGATCAGAGTCCT	59.936	140
CL1405.Contig1_All_771_2	AGCAGCAGCAGCAGCAGC	AGC(3*6)	270	18	GAGATGACAGTCCGTTCTTTGACAACGACATGCCCACCATGAGG[AGCAGCAGCAGCAGCAGC]GAAGGCCTGCCTCACGTGATCGGCCTCAACTGGGAGGGCTCCGTGGAGAGTAATGAGGACTCTGATCAGTGCA	GAGATGACAGTCCGTTCTTTGAC	60.168	TGCACTGATCAGAGTCCTCATTA	59.89	135
CL1405.Contig1_All_771_3	AGCAGCAGCAGCAGCAGC	AGC(3*6)	270	18	AGAGATGACAGTCCGTTCTTTGACAACGACATGCCCACCATGAGG[AGCAGCAGCAGCAGCAGC]GAAGGCCTGCCTCACGTGATCGGCCTCAACTGGGAGGGCTCCGTGGAGAGTAATGAGGACTCTGATCAGTGCAAAAAG	AGAGATGACAGTCCGTTCTTTGA	60.295	CTTTTTGCACTGATCAGAGTCCT	59.936	141
CL1405.Contig1_All_771_4	AGCAGCAGCAGCAGCAGC	AGC(3*6)	270	18	AGAGATGACAGTCCGTTCTTTGACAACGACATGCCCACCATGAGG[AGCAGCAGCAGCAGCAGC]GAAGGCCTGCCTCACGTGATCGGCCTCAACTGGGAGGGCTCCGTGGAGAGTAATGAGGACTCTGATCAGTGCA	AGAGATGACAGTCCGTTCTTTGA	60.295	TGCACTGATCAGAGTCCTCATTA	59.89	136
CL1405.Contig1_All_771_5	AGCAGCAGCAGCAGCAGC	AGC(3*6)	270	18	GAGATGACAGTCCGTTCTTTGACAACGACATGCCCACCATGAGG[AGCAGCAGCAGCAGCAGC]GAAGGCCTGCCTCACGTGATCGGCCTCAACTGGGAGGGCTCCGTGGAGAGTAATGAGGACTCTG	GAGATGACAGTCCGTTCTTTGAC	60.168	CAGAGTCCTCATTACTCTCCACG	60.308	126
CL1457.Contig1_All_786_1	CAGCAGCAGCAGCAG	CAG(3*5)	916	15	GAGCAGAGACACACGGAGGTGCTGCGGCTGTACGCTGACCTC[CAGCAGCAGCAGCAG]CTGGTCTGGGATCAGGGCCGCAGAGACGCCGCAGAGCCCTGGATGAGCAGCCTGCTGGACCTGCAGCTGGACCAGATCAGGAGACAACTG	GAGCAGAGACACACGGAGGT	60.467	CAGTTGTCTCCTGATCTGGTCC	61.081	147
CL1457.Contig1_All_786_2	CAGCAGCAGCAGCAG	CAG(3*5)	916	15	GAGCAGAGACACACGGAGGTGCTGCGGCTGTACGCTGACCTC[CAGCAGCAGCAGCAG]CTGGTCTGGGATCAGGGCCGCAGAGACGCCGCAGAGCCCTGGATGAGCAGCCTGCTGGACCTGCAGCTGGACCAGATCAGGAGACAACTGG	GAGCAGAGACACACGGAGGT	60.467	CCAGTTGTCTCCTGATCTGGTC	61.081	148
CL1457.Contig1_All_786_3	CAGCAGCAGCAGCAG	CAG(3*5)	916	15	GAGCAGAGACACACGGAGGTGCTGCGGCTGTACGCTGACCTC[CAGCAGCAGCAGCAG]CTGGTCTGGGATCAGGGCCGCAGAGACGCCGCAGAGCCCTGGATGAGCAGCCTGCTGGACCTGCAGCTGGACCAGATCAGGAGACAACTGGA	GAGCAGAGACACACGGAGGT	60.467	TCCAGTTGTCTCCTGATCTGGTC	62.881	149
CL1457.Contig1_All_786_4	CAGCAGCAGCAGCAG	CAG(3*5)	916	15	GAGCAGAGACACACGGAGGTGCTGCGGCTGTACGCTGACCTC[CAGCAGCAGCAGCAG]CTGGTCTGGGATCAGGGCCGCAGAGACGCCGCAGAGCCCTGGATGAGCAGCCTGCTGGACCTGCAGCTGGACCAGATCAGGAGACAACTG	GAGCAGAGACACACGGAGG	59.54	CAGTTGTCTCCTGATCTGGTCC	61.081	147
CL1457.Contig1_All_786_5	CAGCAGCAGCAGCAG	CAG(3*5)	916	15	GGAGCAGAGACACACGGAGGTGCTGCGGCTGTACGCTGACCTC[CAGCAGCAGCAGCAG]CTGGTCTGGGATCAGGGCCGCAGAGACGCCGCAGAGCCCTGGATGAGCAGCCTGCTGGACCTGCAGCTGGACCAGATCAGGAGACAACTG	GGAGCAGAGACACACGGAG	59.54	CAGTTGTCTCCTGATCTGGTCC	61.081	148
CL1482.Contig3_All_787_1	ACACACACACAC	AC(2*6)	473	12	ATGTGTACATGCAGACTCTGTGCCCCAGCTACACCATGCTGACCT[ACACACACACAC]CATTGCTCACCAACTTTGGGACGATCCCTGTGGCCCCTGCACCAGGTTCCCTCCCTCAGATGGATCTTTCAGACTC	ATGTGTACATGCAGACTCTGTGC	60.26	GAGTCTGAAAGATCCATCTGAGG	59.337	133
CL1482.Contig3_All_787_2	ACACACACACAC	AC(2*6)	473	12	TGTGTACATGCAGACTCTGTGCCCCAGCTACACCATGCTGACCT[ACACACACACAC]CATTGCTCACCAACTTTGGGACGATCCCTGTGGCCCCTGCACCAGGTTCCCTCCCTCAGATGGATCTTTCAGACTC	TGTGTACATGCAGACTCTGTGC	59.977	GAGTCTGAAAGATCCATCTGAGG	59.337	132
CL1482.Contig3_All_787_3	ACACACACACAC	AC(2*6)	473	12	ATGTGTACATGCAGACTCTGTGCCCCAGCTACACCATGCTGACCT[ACACACACACAC]CATTGCTCACCAACTTTGGGACGATCCCTGTGGCCCCTGCACCAGGTTCCCTCCCTCAGATGGATCTTTC	ATGTGTACATGCAGACTCTGTGC	60.26	GAAAGATCCATCTGAGGGAGG	60.022	127
CL1482.Contig3_All_787_4	ACACACACACAC	AC(2*6)	473	12	GATGTGTACATGCAGACTCTGTGCCCCAGCTACACCATGCTGACCT[ACACACACACAC]CATTGCTCACCAACTTTGGGACGATCCCTGTGGCCCCTGCACCAGGTTCCCTCCCTCAGATGGATCTTTCAGACTC	GATGTGTACATGCAGACTCTGTG	58.314	GAGTCTGAAAGATCCATCTGAGG	59.337	134
CL1482.Contig3_All_787_5	ACACACACACAC	AC(2*6)	473	12	CACCCTCACTGCTGATGTGTACATGCAGACTCTGTGCCCCAGCTACACCATGCTGACCT[ACACACACACAC]CATTGCTCACCAACTTTGGGACGATCCCTGTGGCCCCTGCACCAGGTTCCCTCCCTCAGATGGATCTTTCAGACTCAGGGTTGACCTA	CACCCTCACTGCTGATGTGTA	59.76	TAGGTCAACCCTGAGTCTGAAAG	59.797	159
CL1484.Contig1_All_788_1	ATATATATATAT	AT(2*6)	751	12	ATCACAGGATACCAAGTAGGGGTTTGAAACACCAGAGGCCCTGATCCAATGTTATTGCGATTTTAAATGTTTTGCGATAGGTATTATGATAACAAATCATG[ATATATATATAT]AATTTAACTTTCCCCTGAGTCTATGAACG	ATCACAGGATACCAAGTAGGGGT	60.015	CGTTCATAGACTCAGGGGAAAGT	60.871	142
CL1484.Contig1_All_788_2	ATATATATATAT	AT(2*6)	751	12	AGGATACCAAGTAGGGGTTTGAAACACCAGAGGCCCTGATCCAATGTTATTGCGATTTTAAATGTTTTGCGATAGGTATTATGATAACAAATCATG[ATATATATATAT]AATTTAACTTTCCCCTGAGTCTATGAACG	AGGATACCAAGTAGGGGTTTGAA	60.115	CGTTCATAGACTCAGGGGAAAGT	60.871	137
CL1484.Contig1_All_788_3	ATATATATATAT	AT(2*6)	751	12	CTGATCCAATGTTATTGCGATTTTAAATGTTTTGCGATAGGTATTATGATAACAAATCATG[ATATATATATAT]AATTTAACTTTCCCCTGAGTCTATGAACG	CTGATCCAATGTTATTGCGATTT	60.214	CGTTCATAGACTCAGGGGAAAGT	60.871	102
CL1484.Contig1_All_788_4	ATATATATATAT	AT(2*6)	751	12	ATCACAGGATACCAAGTAGGGGTTTGAAACACCAGAGGCCCTGATCCAATGTTATTGCGATTTTAAATGTTTTGCGATAGGTATTATGATAACAAATCATG[ATATATATATAT]AATTTAACTTTCCCCTGAGTCTATGAACG	ATCACAGGATACCAAGTAGGGGT	60.015	CGTTCATAGACTCAGGGGAAAG	60.123	142
CL1484.Contig1_All_788_5	ATATATATATAT	AT(2*6)	751	12	GCGATTTTAAATGTTTTGCGATAGGTATTATGATAACAAATCATG[ATATATATATAT]AATTTAACTTTCCCCTGAGTCTATGAACG	GCGATTTTAAATGTTTTGCGATA	60.323	CGTTCATAGACTCAGGGGAAAGT	60.871	86
CL1498.Contig2_All_792_1	AGAGGAAGAGGAAGAGGAAGAGGA	AGAGGA(6*4)	557	24	AAGGAGAGGAGGTGAATGAAGAGGAGGCAGAGGTGCATGAGCCTGTCAGTTATCAGGCTGCTCCTGCTGGCTCCATCCTGTCAGATCGCACCAC[AGAGGAAGAGGAAGAGGAAGAGGA]AGAGGTAACCACTTTGAGCACTCCT	AAGGAGAGGAGGTGAATGAAGAG	60.246	AGGAGTGCTCAAAGTGGTTACCT	60.571	143
CL1498.Contig2_All_792_2	AGAGGAAGAGGAAGAGGAAGAGGA	AGAGGA(6*4)	557	24	TAGAGGAAGGAGAGGAGGTGAATGAAGAGGAGGCAGAGGTGCATGAGCCTGTCAGTTATCAGGCTGCTCCTGCTGGCTCCATCCTGTCAGATCGCACCAC[AGAGGAAGAGGAAGAGGAAGAGGA]AGAGGTAACCACTTTGAGCACTCCT	TAGAGGAAGGAGAGGAGGTGAAT	59.738	AGGAGTGCTCAAAGTGGTTACCT	60.571	149
CL1498.Contig2_All_792_3	AGAGGAAGAGGAAGAGGAAGAGGA	AGAGGA(6*4)	557	24	AAGGAGAGGAGGTGAATGAAGAGGAGGCAGAGGTGCATGAGCCTGTCAGTTATCAGGCTGCTCCTGCTGGCTCCATCCTGTCAGATCGCACCAC[AGAGGAAGAGGAAGAGGAAGAGGA]AGAGGTAACCACTTTGAGCACTCCTTC	AAGGAGAGGAGGTGAATGAAGAG	60.246	GAAGGAGTGCTCAAAGTGGTTAC	59.336	145
CL1498.Contig2_All_792_4	AGAGGAAGAGGAAGAGGAAGAGGA	AGAGGA(6*4)	557	24	TAGAGGAAGGAGAGGAGGTGAATGAAGAGGAGGCAGAGGTGCATGAGCCTGTCAGTTATCAGGCTGCTCCTGCTGGCTCCATCCTGTCAGATCGCACCAC[AGAGGAAGAGGAAGAGGAAGAGGA]AGAGGTAACCACTTTGAGCACTCCTTC	TAGAGGAAGGAGAGGAGGTGAAT	59.738	GAAGGAGTGCTCAAAGTGGTTAC	59.336	151
CL1498.Contig2_All_792_5	AGAGGAAGAGGAAGAGGAAGAGGA	AGAGGA(6*4)	557	24	CTAGAGGAAGGAGAGGAGGTGAATGAAGAGGAGGCAGAGGTGCATGAGCCTGTCAGTTATCAGGCTGCTCCTGCTGGCTCCATCCTGTCAGATCGCACCAC[AGAGGAAGAGGAAGAGGAAGAGGA]AGAGGTAACCACTTTGAGCACTCCTTC	CTAGAGGAAGGAGAGGAGGTGAA	60.367	GAAGGAGTGCTCAAAGTGGTTAC	59.336	152
CL1501.Contig2_All_793_1	GTGTGTGTGTGTGTGTGT	GT(2*9)	1144	18	CTGAACCCACCAGAGACTTAAAAGTTTGGAACATTACAGAAGACTGCAGCTCACATGTGTGCATTGTGCTAA[GTGTGTGTGTGTGTGTGT]CACCGACCCGACAGGAGCGAGGTACACACACACAACCCAACACGCAGCTCCTTTGACCAGCTCTTTTCTT	CTGAACCCACCAGAGACTTAAAA	59.677	AAGAAAAGAGCTGGTCAAAGGAG	60.396	160
CL1501.Contig2_All_793_2	GTGTGTGTGTGTGTGTGT	GT(2*9)	1144	18	TTACAGAAGACTGCAGCTCACATGTGTGCATTGTGCTAA[GTGTGTGTGTGTGTGTGT]CACCGACCCGACAGGAGCGAGGTACACACACACAACCCAACACGCAGCTCCTTTGACCAGCTCTTTTCTT	TTACAGAAGACTGCAGCTCACAT	59.207	AAGAAAAGAGCTGGTCAAAGGAG	60.396	127
CL1501.Contig2_All_793_3	GTGTGTGTGTGTGTGTGT	GT(2*9)	1144	18	TTACAGAAGACTGCAGCTCACATGTGTGCATTGTGCTAA[GTGTGTGTGTGTGTGTGT]CACCGACCCGACAGGAGCGAGGTACACACACACAACCCAACACGCAGCTCCTTTGACCAGCTCTTTTCTTCT	TTACAGAAGACTGCAGCTCACAT	59.207	AGAAGAAAAGAGCTGGTCAAAGG	60.396	129
CL1501.Contig2_All_793_4	GTGTGTGTGTGTGTGTGT	GT(2*9)	1144	18	ATTACAGAAGACTGCAGCTCACATGTGTGCATTGTGCTAA[GTGTGTGTGTGTGTGTGT]CACCGACCCGACAGGAGCGAGGTACACACACACAACCCAACACGCAGCTCCTTTGACCAGCTCTTTTCTT	ATTACAGAAGACTGCAGCTCACA	59.207	AAGAAAAGAGCTGGTCAAAGGAG	60.396	128
CL1501.Contig2_All_793_5	GTGTGTGTGTGTGTGTGT	GT(2*9)	1144	18	ATTACAGAAGACTGCAGCTCACATGTGTGCATTGTGCTAA[GTGTGTGTGTGTGTGTGT]CACCGACCCGACAGGAGCGAGGTACACACACACAACCCAACACGCAGCTCCTTTGACCAGCTCTTTTCTTCT	ATTACAGAAGACTGCAGCTCACA	59.207	AGAAGAAAAGAGCTGGTCAAAGG	60.396	130
CL1512.Contig1_All_794_1	CACCACCACCACCACCACCAC	CAC(3*7)	1944	21	CTGTTTGCCATCAAGAGAACAATCACAGT[CACCACCACCACCACCACCAC]CAACACCTCCTCCACTCCTCCTCCTACTCCTAC	CTGTTTGCCATCAAGAGAACAAT	60.528	GTAGGAGTAGGAGGAGGAGTGGA	60.137	83
CL1512.Contig1_All_794_2	CACCACCACCACCACCACCAC	CAC(3*7)	1944	21	CTGTTTGCCATCAAGAGAACAATCACAGT[CACCACCACCACCACCACCAC]CAACACCTCCTCCACTCCTCCTCCTACTCCTA	CTGTTTGCCATCAAGAGAACAAT	60.528	TAGGAGTAGGAGGAGGAGTGGAG	60.259	82
CL1512.Contig1_All_794_3	CACCACCACCACCACCACCAC	CAC(3*7)	1944	21	CTGTTTGCCATCAAGAGAACAATCACAGT[CACCACCACCACCACCACCAC]CAACACCTCCTCCACTCCTCCTCCTACTCCTACAACTCC	CTGTTTGCCATCAAGAGAACAAT	60.528	GGAGTTGTAGGAGTAGGAGGAGG	59.666	89
CL1512.Contig1_All_794_4	CACCACCACCACCACCACCAC	CAC(3*7)	1944	21	GCCATCAAGAGAACAATCACAGT[CACCACCACCACCACCACCAC]CAACACCTCCTCCACTCCTCCTCCTACTCCTACAACTCC	GCCATCAAGAGAACAATCACAGT	60.552	GGAGTTGTAGGAGTAGGAGGAGG	59.666	83
CL1512.Contig1_All_794_5	CACCACCACCACCACCACCAC	CAC(3*7)	1944	21	CTGTTTGCCATCAAGAGAACAATCACAGT[CACCACCACCACCACCACCAC]CAACACCTCCTCCACTCCTCCTCCTACTCCTACAACTCCTGTCCC	CTGTTTGCCATCAAGAGAACAAT	60.528	GGGACAGGAGTTGTAGGAGTAGG	60.406	95
CL1512.Contig2_All_795_1	CACCACCACCACCACCACCACCAC	CAC(3*8)	1949	24	CTGTTTGCCATCAAGAGAACAATCACAGT[CACCACCACCACCACCACCACCAC]ACTCCAGAGCCCACCCCTGAAGACCCCAACTTGGACGGAGTTGAAGAGGAGACTCTT	CTGTTTGCCATCAAGAGAACAAT	60.528	AAGAGTCTCCTCTTCAACTCCGT	59.938	110
CL1512.Contig2_All_795_2	CACCACCACCACCACCACCACCAC	CAC(3*8)	1949	24	GCCATCAAGAGAACAATCACAGT[CACCACCACCACCACCACCACCAC]ACTCCAGAGCCCACCCCTGAAGACCCCAACTTGGACGGAGTTGAAGAGGAGACTCTT	GCCATCAAGAGAACAATCACAGT	60.552	AAGAGTCTCCTCTTCAACTCCGT	59.938	104
CL1512.Contig2_All_795_3	CACCACCACCACCACCACCACCAC	CAC(3*8)	1949	24	CTGTTTGCCATCAAGAGAACAATCACAGT[CACCACCACCACCACCACCACCAC]ACTCCAGAGCCCACCCCTGAAGACCCCAACTTGGACGGAGTTGAAGAGGAGACTCT	CTGTTTGCCATCAAGAGAACAAT	60.528	AGAGTCTCCTCTTCAACTCCGTC	60.425	109
CL1512.Contig2_All_795_4	CACCACCACCACCACCACCACCAC	CAC(3*8)	1949	24	GCCATCAAGAGAACAATCACAGT[CACCACCACCACCACCACCACCAC]ACTCCAGAGCCCACCCCTGAAGACCCCAACTTGGACGGAGTTGAAGAGGAGACTCT	GCCATCAAGAGAACAATCACAGT	60.552	AGAGTCTCCTCTTCAACTCCGTC	60.425	103
CL1512.Contig2_All_795_5	CACCACCACCACCACCACCACCAC	CAC(3*8)	1949	24	TTGCCATCAAGAGAACAATCACAGT[CACCACCACCACCACCACCACCAC]ACTCCAGAGCCCACCCCTGAAGACCCCAACTTGGACGGAGTTGAAGAGGAGACTCTT	TTGCCATCAAGAGAACAATCAC	60.118	AAGAGTCTCCTCTTCAACTCCGT	59.938	106
CL1512.Contig3_All_796_1	CACCACCACCACCACCACCACCAC	CAC(3*8)	188	24	GTTCATCTTCCAACAGGACTGAGCACCACAACCACCAT[CACCACCACCACCACCACCACCAC]ACTCCAGAGCCCACCCCTGAAGACCCCAACTTGGACGGAGTTGAAGAGGAGACTCTTGTC	GTTCATCTTCCAACAGGACTGAG	60.16	GACAAGAGTCTCCTCTTCAACTCC	59.93	122
CL1512.Contig3_All_796_2	CACCACCACCACCACCACCACCAC	CAC(3*8)	188	24	ATCTTCCAACAGGACTGAGCACCACAACCACCAT[CACCACCACCACCACCACCACCAC]ACTCCAGAGCCCACCCCTGAAGACCCCAACTTGGACGGAGTTGAAGAGGAGACTCTT	ATCTTCCAACAGGACTGAGCAC	60.69	AAGAGTCTCCTCTTCAACTCCGT	59.938	115
CL1512.Contig3_All_796_3	CACCACCACCACCACCACCACCAC	CAC(3*8)	188	24	GTTCATCTTCCAACAGGACTGAGCACCACAACCACCAT[CACCACCACCACCACCACCACCAC]ACTCCAGAGCCCACCCCTGAAGACCCCAACTTGGACGGAGTTGAAGAGGAGACTCTT	GTTCATCTTCCAACAGGACTGA	59.187	AAGAGTCTCCTCTTCAACTCCGT	59.938	119
CL1512.Contig3_All_796_4	CACCACCACCACCACCACCACCAC	CAC(3*8)	188	24	GTTCATCTTCCAACAGGACTGAGCACCACAACCACCAT[CACCACCACCACCACCACCACCAC]ACTCCAGAGCCCACCCCTGAAGACCCCAACTTGGACGGAGTTGAAGAGGAGACTCTTG	GTTCATCTTCCAACAGGACTGAG	60.16	CAAGAGTCTCCTCTTCAACTCCG	61.784	120
CL1512.Contig3_All_796_5	CACCACCACCACCACCACCACCAC	CAC(3*8)	188	24	GTTCATCTTCCAACAGGACTGAGCACCACAACCACCAT[CACCACCACCACCACCACCACCAC]ACTCCAGAGCCCACCCCTGAAGACCCCAACTTGGACGGAGTTGAAGAGGAGACTCTTGTCTCA	GTTCATCTTCCAACAGGACTGAG	60.16	TGAGACAAGAGTCTCCTCTTCAAC	59.182	125
CL1527.Contig2_All_797_1	AGTGGGAGTGGGAGTGGGAGTGGG	AGTGGG(6*4)	706	24	GTTCTGCAGCACCTGTCTTTAGTGGAGGTGGACAGGAAAGGACACATTCGTCTTGCCATGTGAGGAGAAGTGTTACACAGAGAC[AGTGGGAGTGGGAGTGGGAGTGGG]AAGGTGCTGTCACTGCTCCTCCCTCTCTAC	GTTCTGCAGCACCTGTCTTTAGT	59.999	GTAGAGAGGGAGGAGCAGTGAC	59.51	138
CL1527.Contig2_All_797_2	AGTGGGAGTGGGAGTGGGAGTGGG	AGTGGG(6*4)	706	24	CTGTCTTTAGTGGAGGTGGACAGGAAAGGACACATTCGTCTTGCCATGTGAGGAGAAGTGTTACACAGAGAC[AGTGGGAGTGGGAGTGGGAGTGGG]AAGGTGCTGTCACTGCTCCTCCCTCTCTAC	CTGTCTTTAGTGGAGGTGGACAG	60.209	GTAGAGAGGGAGGAGCAGTGAC	59.51	126
CL1527.Contig2_All_797_3	AGTGGGAGTGGGAGTGGGAGTGGG	AGTGGG(6*4)	706	24	ACAGGAAAGGACACATTCGTCTTGCCATGTGAGGAGAAGTGTTACACAGAGAC[AGTGGGAGTGGGAGTGGGAGTGGG]AAGGTGCTGTCACTGCTCCTCCCTCTCTACCAGGAGGACAGAGGCTGATATAC	ACAGGAAAGGACACATTCGTCT	60.038	GTATATCAGCCTCTGTCCTCCTG	59.272	130
CL1527.Contig2_All_797_4	AGTGGGAGTGGGAGTGGGAGTGGG	AGTGGG(6*4)	706	24	ACAGGAAAGGACACATTCGTCTTGCCATGTGAGGAGAAGTGTTACACAGAGAC[AGTGGGAGTGGGAGTGGGAGTGGG]AAGGTGCTGTCACTGCTCCTCCCTCTCTACCAGGAGGACAGAGGCTGATATACTG	ACAGGAAAGGACACATTCGTCT	60.038	CAGTATATCAGCCTCTGTCCTCC	59.272	132
CL1527.Contig2_All_797_5	AGTGGGAGTGGGAGTGGGAGTGGG	AGTGGG(6*4)	706	24	GTTCTGCAGCACCTGTCTTTAGTGGAGGTGGACAGGAAAGGACACATTCGTCTTGCCATGTGAGGAGAAGTGTTACACAGAGAC[AGTGGGAGTGGGAGTGGGAGTGGG]AAGGTGCTGTCACTGCTCCTCCCTCTCTACCAGGAGGACAGAGGCTGATATA	GTTCTGCAGCACCTGTCTTTAGT	59.999	TATATCAGCCTCTGTCCTCCTGG	61.811	160
CL1552.Contig2_All_807_1	GAGGAGGAGGAGGAG	GAG(3*5)	227	15	ATGAAGAGTTGGGTCACAGATCAGCCAAGTGAGGGTGAGGAA[GAGGAGGAGGAGGAG]GCTGTTTTTTTGTAAGACCTTTACGACATATTGTGTGTTTTCGTATGTAGCGT	ATGAAGAGTTGGGTCACAGATCA	60.927	ACGCTACATACGAAAACACACAA	59.631	110
CL1552.Contig2_All_807_2	GAGGAGGAGGAGGAG	GAG(3*5)	227	15	ATGAAGAGTTGGGTCACAGATCAGCCAAGTGAGGGTGAGGAA[GAGGAGGAGGAGGAG]GCTGTTTTTTTGTAAGACCTTTACGACATATTGTGTGTTTTCGTATGTAGCGTT	ATGAAGAGTTGGGTCACAGATCA	60.927	AACGCTACATACGAAAACACACA	59.631	111
CL1552.Contig2_All_807_3	GAGGAGGAGGAGGAG	GAG(3*5)	227	15	TGATGAAGAGTTGGGTCACAGATCAGCCAAGTGAGGGTGAGGAA[GAGGAGGAGGAGGAG]GCTGTTTTTTTGTAAGACCTTTACGACATATTGTGTGTTTTCGTATGTAGCGT	TGATGAAGAGTTGGGTCACAGAT	60.927	ACGCTACATACGAAAACACACAA	59.631	112
CL1552.Contig2_All_807_4	GAGGAGGAGGAGGAG	GAG(3*5)	227	15	TGATGAAGAGTTGGGTCACAGATCAGCCAAGTGAGGGTGAGGAA[GAGGAGGAGGAGGAG]GCTGTTTTTTTGTAAGACCTTTACGACATATTGTGTGTTTTCGTATGTAGCGTT	TGATGAAGAGTTGGGTCACAGAT	60.927	AACGCTACATACGAAAACACACA	59.631	113
CL1552.Contig2_All_807_5	GAGGAGGAGGAGGAG	GAG(3*5)	227	15	GACGAGGAGCTGATGAAGAGTTGGGTCACAGATCAGCCAAGTGAGGGTGAGGAA[GAGGAGGAGGAGGAG]GCTGTTTTTTTGTAAGACCTTTACGACATATTGTGTGTTTTCGTATGTAGCGT	GACGAGGAGCTGATGAAGAGTT	60.023	ACGCTACATACGAAAACACACAA	59.631	122
CL1566.Contig1_All_819_1	ATAATAATAATAATAATAATA	ATA(3*7)	1151	21	GAGTTAACCAGTTGAACCCCACACCAAAAAAATAAATAAAAAAATTAAAGGATAAATTAGACAGTAGTGAAAATGAGGACTTGATAAG[ATAATAATAATAATAATAATA]AAATTGACTCCCCTCGTCAAAGTACAGATTA	GAGTTAACCAGTTGAACCCCAC	59.773	TAATCTGTACTTTGACGAGGGGA	60.008	140
CL1566.Contig1_All_819_2	ATAATAATAATAATAATAATA	ATA(3*7)	1151	21	AGTTAACCAGTTGAACCCCACACCAAAAAAATAAATAAAAAAATTAAAGGATAAATTAGACAGTAGTGAAAATGAGGACTTGATAAG[ATAATAATAATAATAATAATA]AAATTGACTCCCCTCGTCAAAGTACAGATTA	AGTTAACCAGTTGAACCCCACAC	61.408	TAATCTGTACTTTGACGAGGGGA	60.008	139
CL1566.Contig1_All_819_3	ATAATAATAATAATAATAATA	ATA(3*7)	1151	21	GTTAACCAGTTGAACCCCACACCAAAAAAATAAATAAAAAAATTAAAGGATAAATTAGACAGTAGTGAAAATGAGGACTTGATAAG[ATAATAATAATAATAATAATA]AAATTGACTCCCCTCGTCAAAGTACAGATTA	GTTAACCAGTTGAACCCCACAC	60.548	TAATCTGTACTTTGACGAGGGGA	60.008	138
CL1566.Contig1_All_819_4	ATAATAATAATAATAATAATA	ATA(3*7)	1151	21	GAGTTAACCAGTTGAACCCCACACCAAAAAAATAAATAAAAAAATTAAAGGATAAATTAGACAGTAGTGAAAATGAGGACTTGATAAG[ATAATAATAATAATAATAATA]AAATTGACTCCCCTCGTCAAAGTACAGAT	GAGTTAACCAGTTGAACCCCAC	59.773	ATCTGTACTTTGACGAGGGGAGT	60.414	138
CL1566.Contig1_All_819_5	ATAATAATAATAATAATAATA	ATA(3*7)	1151	21	AGTTAACCAGTTGAACCCCACACCAAAAAAATAAATAAAAAAATTAAAGGATAAATTAGACAGTAGTGAAAATGAGGACTTGATAAG[ATAATAATAATAATAATAATA]AAATTGACTCCCCTCGTCAAAGTACAGATTA	AGTTAACCAGTTGAACCCCACA	60.671	TAATCTGTACTTTGACGAGGGGA	60.008	139
CL1584.Contig1_All_820_3	ACACACACACAC	AC(2*6)	185	12	ACCGCTCTGAAATACACACAAACT[ACACACACACAC]CTGCAGACGACACACACACCTGCTCACCCACAGACCCGCCACCTCCACTGATGATGTCACACAGCGACGATGATGACGACTGTGAGGAGG	ACCGCTCTGAAATACACACAAAC	60.458	CCTCCTCACAGTCGTCATCAT	60.128	126
CL1584.Contig1_All_820_5	ACACACACACAC	AC(2*6)	185	12	ACCGCTCTGAAATACACACAAACT[ACACACACACAC]CTGCAGACGACACACACACCTGCTCACCCACAGACCCGCCACCTCCACTGATGATGTCACACAGCGAC	ACCGCTCTGAAATACACACAAAC	60.458	GTCGCTGTGTGACATCATCAGT	61.209	104
CL1603.Contig1_All_835_4	AACAACAACAACAAC	AAC(3*5)	2127	15	CTAGACCTGCACTCATACCTGCTCGGAGAGCAGGAGGATAATGATGCCAACCAGCCAGTGAACAAT[AACAACAACAACAAC]CCTCCTCCTGGTCACCATAACAACAAC	CTAGACCTGCACTCATACCTGCT	59.978	GTTGTTGTTATGGTGACCAGGAG	60.686	108
CL1617.Contig2_All_836_1	CACACACACACACACACA	CA(2*9)	206	18	CCTGTGAAACTGACAGACAGATGAATGACACG[CACACACACACACACACA]TACACATACACACAATTACACATTTTAAGAGTTTTTATACAGTATATATTTCCCTAGAATGTTTTTTAATTTGTATTAAACGCCTTCATTTCAATTGTTA	CCTGTGAAACTGACAGACAGATG	59.818	TAACAATTGAAATGAAGGCGTTT	59.898	150
CL1617.Contig2_All_836_2	CACACACACACACACACA	CA(2*9)	206	18	CCTGTGAAACTGACAGACAGATGAATGACACG[CACACACACACACACACA]TACACATACACACAATTACACATTTTAAGAGTTTTTATACAGTATATATTTCCCTAGAATGTTTTTTAATTTGTATTAAACGCCTTCATTTCAATTGTTACTT	CCTGTGAAACTGACAGACAGATG	59.818	AAGTAACAATTGAAATGAAGGCG	59.569	153
CL1617.Contig2_All_836_3	CACACACACACACACACA	CA(2*9)	206	18	CTGACAGACAGATGAATGACACG[CACACACACACACACACA]TACACATACACACAATTACACATTTTAAGAGTTTTTATACAGTATATATTTCCCTAGAATGTTTTTTAATTTGTATTAAACGCCTTCATTTCAATTGTTA	CTGACAGACAGATGAATGACACG	60.759	TAACAATTGAAATGAAGGCGTTT	59.898	141
CL1617.Contig2_All_836_4	CACACACACACACACACA	CA(2*9)	206	18	CCTGTGAAACTGACAGACAGATGAATGACACG[CACACACACACACACACA]TACACATACACACAATTACACATTTTAAGAGTTTTTATACAGTATATATTTCCCTAGAATGTTTTTTAATTTGTATTAAACGCCTTCATTTCAATTGTTACT	CCTGTGAAACTGACAGACAGATG	59.818	AGTAACAATTGAAATGAAGGCGT	59.113	152
CL1617.Contig2_All_836_5	CACACACACACACACACA	CA(2*9)	206	18	CTGACAGACAGATGAATGACACG[CACACACACACACACACA]TACACATACACACAATTACACATTTTAAGAGTTTTTATACAGTATATATTTCCCTAGAATGTTTTTTAATTTGTATTAAACGCCTTCATTTCAATTGTTACTT	CTGACAGACAGATGAATGACACG	60.759	AAGTAACAATTGAAATGAAGGCG	59.569	144
CL1618.Contig3_All_837_1	ACACACACACACACACACAC	AC(2*10)	996	20	AAACCACTCTGAACCTCCATTCTCACCTGGTCTGTCAGGAGGAGGGACGAGGCAGCAAGCTGT[ACACACACACACACACACAC]TCACTCACAAACACACACCCTCCCCCGCCACAGCCCCCCTTTCCCTCGCTCTGCTAAGGTTGGTTGACAGCATTGT	AAACCACTCTGAACCTCCATTCT	60.395	ACAATGCTGTCAACCAACCTTAG	60.45	159
CL1618.Contig3_All_837_2	ACACACACACACACACACAC	AC(2*10)	996	20	TAAACCACTCTGAACCTCCATTCTCACCTGGTCTGTCAGGAGGAGGGACGAGGCAGCAAGCTGT[ACACACACACACACACACAC]TCACTCACAAACACACACCCTCCCCCGCCACAGCCCCCCTTTCCCTCGCTCTGCTAAGGTTGGTTGACAGCATTGT	TAAACCACTCTGAACCTCCATTC	59.513	ACAATGCTGTCAACCAACCTTAG	60.45	160
CL1618.Contig3_All_837_3	ACACACACACACACACACAC	AC(2*10)	996	20	ACTCTGAACCTCCATTCTCACCTGGTCTGTCAGGAGGAGGGACGAGGCAGCAAGCTGT[ACACACACACACACACACAC]TCACTCACAAACACACACCCTCCCCCGCCACAGCCCCCCTTTCCCTCGCTCTGCTAAGGTTGGTTGACAGCATTGT	ACTCTGAACCTCCATTCTCACCT	60.537	ACAATGCTGTCAACCAACCTTAG	60.45	154
CL1618.Contig3_All_837_4	ACACACACACACACACACAC	AC(2*10)	996	20	AACCACTCTGAACCTCCATTCTCACCTGGTCTGTCAGGAGGAGGGACGAGGCAGCAAGCTGT[ACACACACACACACACACAC]TCACTCACAAACACACACCCTCCCCCGCCACAGCCCCCCTTTCCCTCGCTCTGCTAAGGTTGGTTGACAGCATTGT	AACCACTCTGAACCTCCATTCTC	60.888	ACAATGCTGTCAACCAACCTTAG	60.45	158
CL1618.Contig3_All_837_5	ACACACACACACACACACAC	AC(2*10)	996	20	AAACCACTCTGAACCTCCATTCTCACCTGGTCTGTCAGGAGGAGGGACGAGGCAGCAAGCTGT[ACACACACACACACACACAC]TCACTCACAAACACACACCCTCCCCCGCCACAGCCCCCCTTTCCCTCGCTCTGCTAAGGTTGGTTGACAGCATTGTC	AAACCACTCTGAACCTCCATTCT	60.395	GACAATGCTGTCAACCAACCTTA	61.293	160
CL1625.Contig1_All_844_1	GATGATGATGATGATGATGAT	GAT(3*7)	952	21	AATGGAGAGATGGACGAAGAAAGCAGTGATGAG[GATGATGATGATGATGATGAT]GAGAAGCAGAGTCCTGAAGGCAATGATGCTGAGGGGACGGTCACCTGGCAACAAGCCCCGACAGTCCGGGGGAGGAAAAGTCAAAAGAACAA	AATGGAGAGATGGACGAAGAAAG	60.951	TTGTTCTTTTGACTTTTCCTCCC	60.811	146
CL1625.Contig1_All_844_2	GATGATGATGATGATGATGAT	GAT(3*7)	952	21	AATGGAGAGATGGACGAAGAAAGCAGTGATGAG[GATGATGATGATGATGATGAT]GAGAAGCAGAGTCCTGAAGGCAATGATGCTGAGGGGACGGTCACCTGGCAACAAGCCCCGACAGTCCGGGGGAGGAAAAGTCAAAAGAACAA	AATGGAGAGATGGACGAAGAAA	60.074	TTGTTCTTTTGACTTTTCCTCCC	60.811	146
CL1625.Contig1_All_844_3	GATGATGATGATGATGATGAT	GAT(3*7)	952	21	GAGAATGGAGAGATGGACGAAGAAAGCAGTGATGAG[GATGATGATGATGATGATGAT]GAGAAGCAGAGTCCTGAAGGCAATGATGCTGAGGGGACGGTCACCTGGCAACAAGCCCCGACAGTCCGGGGGAGGAAAAGTCAAAAGAACAA	GAGAATGGAGAGATGGACGAAG	60.212	TTGTTCTTTTGACTTTTCCTCCC	60.811	149
CL1625.Contig1_All_844_4	GATGATGATGATGATGATGAT	GAT(3*7)	952	21	GAGAGATGGACGAAGAAAGCAGTGATGAG[GATGATGATGATGATGATGAT]GAGAAGCAGAGTCCTGAAGGCAATGATGCTGAGGGGACGGTCACCTGGCAACAAGCCCCGACAGTCCGGGGGAGGAAAAGTCAAAAGAACAA	GAGAGATGGACGAAGAAAGCAGT	61.271	TTGTTCTTTTGACTTTTCCTCCC	60.811	142
CL1625.Contig1_All_844_5	GATGATGATGATGATGATGAT	GAT(3*7)	952	21	ATGGAGAGATGGACGAAGAAAGCAGTGATGAG[GATGATGATGATGATGATGAT]GAGAAGCAGAGTCCTGAAGGCAATGATGCTGAGGGGACGGTCACCTGGCAACAAGCCCCGACAGTCCGGGGGAGGAAAAGTCAAAAGAACAA	ATGGAGAGATGGACGAAGAAAG	59.713	TTGTTCTTTTGACTTTTCCTCCC	60.811	145
CL1625.Contig2_All_845_1	GATGATGATGATGATGAT	GAT(3*6)	952	18	GGTCCCTAAAGGAACATCAGACTATCAGGCCTCCTGGATCGTTGATGAAGATGGGGAGGAGAATGGAGAGATGGACGAAGAAAGCAGTGATGAG[GATGATGATGATGATGAT]GACATGTTGGACGAGGCCATGGATGGAGAGGACGAGGACAATAACTC	GGTCCCTAAAGGAACATCAGACT	59.888	GAGTTATTGTCCTCGTCCTCTCC	60.492	159
CL1625.Contig2_All_845_2	GATGATGATGATGATGAT	GAT(3*6)	952	18	AGGTCCCTAAAGGAACATCAGACTATCAGGCCTCCTGGATCGTTGATGAAGATGGGGAGGAGAATGGAGAGATGGACGAAGAAAGCAGTGATGAG[GATGATGATGATGATGAT]GACATGTTGGACGAGGCCATGGATGGAGAGGACGAGGACAATAACTC	AGGTCCCTAAAGGAACATCAGAC	59.888	GAGTTATTGTCCTCGTCCTCTCC	60.492	160
CL1625.Contig2_All_845_3	GATGATGATGATGATGAT	GAT(3*6)	952	18	GGTCCCTAAAGGAACATCAGACTATCAGGCCTCCTGGATCGTTGATGAAGATGGGGAGGAGAATGGAGAGATGGACGAAGAAAGCAGTGATGAG[GATGATGATGATGATGAT]GACATGTTGGACGAGGCCATGGATGGAGAGGACGAGGACAATAAC	GGTCCCTAAAGGAACATCAGACT	59.888	GTTATTGTCCTCGTCCTCTCCAT	60.727	157
CL1625.Contig2_All_845_4	GATGATGATGATGATGAT	GAT(3*6)	952	18	AGGTCCCTAAAGGAACATCAGACTATCAGGCCTCCTGGATCGTTGATGAAGATGGGGAGGAGAATGGAGAGATGGACGAAGAAAGCAGTGATGAG[GATGATGATGATGATGAT]GACATGTTGGACGAGGCCATGGATGGAGAGGACGAGGACAATAAC	AGGTCCCTAAAGGAACATCAGAC	59.888	GTTATTGTCCTCGTCCTCTCCAT	60.727	158
CL1625.Contig2_All_845_5	GATGATGATGATGATGAT	GAT(3*6)	952	18	AAGGTCCCTAAAGGAACATCAGACTATCAGGCCTCCTGGATCGTTGATGAAGATGGGGAGGAGAATGGAGAGATGGACGAAGAAAGCAGTGATGAG[GATGATGATGATGATGAT]GACATGTTGGACGAGGCCATGGATGGAGAGGACGAGGACAATAAC	AAGGTCCCTAAAGGAACATCAGA	60.347	GTTATTGTCCTCGTCCTCTCCAT	60.727	159
CL1659.Contig8_All_861_1	TCCTCCTCCTCCTCC	TCC(3*5)	1442	15	CAACCAGTTCCAACTACTCCAACCCCAGTTACTCCCGGCTGTG[TCCTCCTCCTCCTCC]TCTTCCTCCACTTAGTTTGTCATCTGTGAAGCATCC	CAACCAGTTCCAACTACTCCAAC	59.95	GGATGCTTCACAGATGACAAACT	60.552	94
CL1659.Contig8_All_861_2	TCCTCCTCCTCCTCC	TCC(3*5)	1442	15	CAACCAGTTCCAACTACTCCAACCCCAGTTACTCCCGGCTGTG[TCCTCCTCCTCCTCC]TCTTCCTCCACTTAGTTTGTCATCTGTGAAGCATCCGCCTCGTCTTTAAGCAAAGCCCCAAAATGCAACAATTGTACCAAC	CAACCAGTTCCAACTACTCCAAC	59.95	GTTGGTACAATTGTTGCATTTTG	59.329	139
CL1659.Contig8_All_861_3	TCCTCCTCCTCCTCC	TCC(3*5)	1442	15	CAACCAGTTCCAACTACTCCAACCCCAGTTACTCCCGGCTGTG[TCCTCCTCCTCCTCC]TCTTCCTCCACTTAGTTTGTCATCTGTGAAGCATCCGCCTCGTCTTTAAGCAAAGCCCCAAAATGCAACAATTGTACCAACA	CAACCAGTTCCAACTACTCCAAC	59.95	TGTTGGTACAATTGTTGCATTTT	59.329	140
CL1659.Contig8_All_861_4	TCCTCCTCCTCCTCC	TCC(3*5)	1442	15	CAACCAGTTCCAACTACTCCAACCCCAGTTACTCCCGGCTGTG[TCCTCCTCCTCCTCC]TCTTCCTCCACTTAGTTTGTCATCTGTGAAGCATCCGCCTCGTCTTTAAGCAAAGCCCCAAAATGCAACAATTGTACCAACAA	CAACCAGTTCCAACTACTCCAAC	59.95	TTGTTGGTACAATTGTTGCATTT	59.329	141
CL1659.Contig8_All_861_5	TCCTCCTCCTCCTCC	TCC(3*5)	1442	15	ACTACTCCAACCCCAGTTACTCCCGGCTGTG[TCCTCCTCCTCCTCC]TCTTCCTCCACTTAGTTTGTCATCTGTGAAGCATCC	ACTACTCCAACCCCAGTTACTCC	59.816	GGATGCTTCACAGATGACAAACT	60.552	82
CL1668.Contig14_All_866_1	ACACACACACACACAC	AC(2*8)	152	16	TCGTAAAAGACCGCAACAGTAGTGTTTTATAGTTTAACAGTGTGTTTAAAAAAAGGTGCTCTCAGTTTGCAA[ACACACACACACACAC]ATCAGGATACATATCATTGCCTTGTTTCATTGTTAAAAGACAGTTTCCCCC	TCGTAAAAGACCGCAACAGTAGT	60.228	GGGGGAAACTGTCTTTTAACAAT	59.657	139
CL1668.Contig14_All_866_2	ACACACACACACACAC	AC(2*8)	152	16	TCGTAAAAGACCGCAACAGTAGTGTTTTATAGTTTAACAGTGTGTTTAAAAAAAGGTGCTCTCAGTTTGCAA[ACACACACACACACAC]ATCAGGATACATATCATTGCCTTGTTTCATTGTTAA	TCGTAAAAGACCGCAACAGTAGT	60.228	TTAACAATGAAACAAGGCAATGA	59.524	124
CL1668.Contig14_All_866_3	ACACACACACACACAC	AC(2*8)	152	16	GGAAATATGCAGCTTTCGTAAAAGACCGCAACAGTAGTGTTTTATAGTTTAACAGTGTGTTTAAAAAAAGGTGCTCTCAGTTTGCAA[ACACACACACACACAC]ATCAGGATACATATCATTGCCTTGTTTCATTGTTAA	GGAAATATGCAGCTTTCGTAAAA	59.67	TTAACAATGAAACAAGGCAATGA	59.524	139
CL1668.Contig14_All_866_4	ACACACACACACACAC	AC(2*8)	152	16	TCGTAAAAGACCGCAACAGTAGTGTTTTATAGTTTAACAGTGTGTTTAAAAAAAGGTGCTCTCAGTTTGCAA[ACACACACACACACAC]ATCAGGATACATATCATTGCCTTGTTTCATTG	TCGTAAAAGACCGCAACAGTAGT	60.228	CAATGAAACAAGGCAATGATATG	59.376	120
CL1668.Contig14_All_866_5	ACACACACACACACAC	AC(2*8)	152	16	TCGTAAAAGACCGCAACAGTAGTGTTTTATAGTTTAACAGTGTGTTTAAAAAAAGGTGCTCTCAGTTTGCAA[ACACACACACACACAC]ATCAGGATACATATCATTGCCTTGTTTCATTGTTAAAAGACAGTTTCCCCCTTTTG	TCGTAAAAGACCGCAACAGTAGT	60.228	CAAAAGGGGGAAACTGTCTTTTA	60.681	144
CL1676.Contig2_All_872_1	CTCCCTCCCTCCCTCCCTCCCTCCCTCC	CTCC(4*7)	1437	28	TTCATGCTCTAACCTGAACATCACCCCT[CTCCCTCCCTCCCTCCCTCCCTCCCTCC]CTCACCCCTCTGCCATCTTCCCCTAATACACTCCACCTTTTACTCCTCCCAAAACACAAA	TTCATGCTCTAACCTGAACATCA	59.761	TTTGTGTTTTGGGAGGAGTAAAA	59.9	116
CL1676.Contig2_All_872_2	CTCCCTCCCTCCCTCCCTCCCTCCCTCC	CTCC(4*7)	1437	28	TTCATGCTCTAACCTGAACATCACCCCT[CTCCCTCCCTCCCTCCCTCCCTCCCTCC]CTCACCCCTCTGCCATCTTCCCCTAATACACTCCACCTTTTACTCCTCCCAAAACACAAAA	TTCATGCTCTAACCTGAACATCA	59.761	TTTTGTGTTTTGGGAGGAGTAAA	59.9	117
CL1676.Contig2_All_872_3	CTCCCTCCCTCCCTCCCTCCCTCCCTCC	CTCC(4*7)	1437	28	TTCATGCTCTAACCTGAACATCACCCCT[CTCCCTCCCTCCCTCCCTCCCTCCCTCC]CTCACCCCTCTGCCATCTTCCCCTAATACACTCCACCTTT	TTCATGCTCTAACCTGAACATCA	59.761	AAAGGTGGAGTGTATTAGGGGAA	60.115	96
CL1676.Contig2_All_872_4	CTCCCTCCCTCCCTCCCTCCCTCCCTCC	CTCC(4*7)	1437	28	TTCATGCTCTAACCTGAACATCACCCCT[CTCCCTCCCTCCCTCCCTCCCTCCCTCC]CTCACCCCTCTGCCATCTTCCCCTAATACACTCCACCTTTT	TTCATGCTCTAACCTGAACATCA	59.761	AAAAGGTGGAGTGTATTAGGGGA	60.115	97
CL1676.Contig2_All_872_5	CTCCCTCCCTCCCTCCCTCCCTCCCTCC	CTCC(4*7)	1437	28	GCCCTAAACTAAAACCTGAAAGCCAGCAGCCTGGCATCGACCCGAATTCTTCACACCCCTTCCTTCATGCTCTAACCTGAACATCACCCCT[CTCCCTCCCTCCCTCCCTCCCTCCCTCC]CTCACCCCTCTGCCATCTTCCCCTAATACACTCCACCTTT	GCCCTAAACTAAAACCTGAAAGC	59.709	AAAGGTGGAGTGTATTAGGGGAA	60.115	159
CL1685.Contig2_All_874_1	GTGTGTGTGTGTGTGTGTGT	GT(2*10)	168	20	ATCGTTTCCTTCTCCTTTCACACGCCCGAGACATCAAGCAGCGACAAGCCGAGACACCGCTGCTCCGTGTGTGC[GTGTGTGTGTGTGTGTGTGT]TTGCACTAACGTGTTATGCATTCACTCCAGGACTACTCTAAAGGACA	ATCGTTTCCTTCTCCTTTCACAC	60.862	TGTCCTTTAGAGTAGTCCTGGAGTG	60.219	141
CL1685.Contig2_All_874_2	GTGTGTGTGTGTGTGTGTGT	GT(2*10)	168	20	AGGATCGTTTCCTTCTCCTTTCACACGCCCGAGACATCAAGCAGCGACAAGCCGAGACACCGCTGCTCCGTGTGTGC[GTGTGTGTGTGTGTGTGTGT]TTGCACTAACGTGTTATGCATTCACTCCAGGACTACTCTAA	AGGATCGTTTCCTTCTCCTTTC	60.075	TTAGAGTAGTCCTGGAGTGAATGC	58.982	138
CL1685.Contig2_All_874_3	GTGTGTGTGTGTGTGTGTGT	GT(2*10)	168	20	AAGGATCGTTTCCTTCTCCTTTCACACGCCCGAGACATCAAGCAGCGACAAGCCGAGACACCGCTGCTCCGTGTGTGC[GTGTGTGTGTGTGTGTGTGT]TTGCACTAACGTGTTATGCATTCACTCCAGGACTAC	AAGGATCGTTTCCTTCTCCTTT	59.615	GTAGTCCTGGAGTGAATGCATAA	58.277	134
CL1685.Contig2_All_874_4	GTGTGTGTGTGTGTGTGTGT	GT(2*10)	168	20	ATCGTTTCCTTCTCCTTTCACACGCCCGAGACATCAAGCAGCGACAAGCCGAGACACCGCTGCTCCGTGTGTGC[GTGTGTGTGTGTGTGTGTGT]TTGCACTAACGTGTTATGCATTCACTCCAGGACTACTCTAA	ATCGTTTCCTTCTCCTTTCACA	60.11	TTAGAGTAGTCCTGGAGTGAATGC	58.982	135
CL1685.Contig2_All_874_5	GTGTGTGTGTGTGTGTGTGT	GT(2*10)	168	20	AAGGATCGTTTCCTTCTCCTTTCACACGCCCGAGACATCAAGCAGCGACAAGCCGAGACACCGCTGCTCCGTGTGTGC[GTGTGTGTGTGTGTGTGTGT]TTGCACTAACGTGTTATGCATTCACTCCAGGACTACT	AAGGATCGTTTCCTTCTCCTTT	59.615	AGTAGTCCTGGAGTGAATGCATAA	59.222	135
CL1690.Contig1_All_875_1	AGAGAGAGAGAG	AG(2*6)	996	12	AATGCTACAACATGATGCAAAAGCCTGGCGATAAAC[AGAGAGAGAGAG]GAGCGACTATTCTGTGCATGACGAATCCAACTTTAAAA	AATGCTACAACATGATGCAAAAG	59.201	TTTTAAAGTTGGATTCGTCATGC	60.349	86
CL1690.Contig1_All_875_2	AGAGAGAGAGAG	AG(2*6)	996	12	AATGCTACAACATGATGCAAAAGCCTGGCGATAAAC[AGAGAGAGAGAG]GAGCGACTATTCTGTGCATGACGAATCCAACTTTAAAATGC	AATGCTACAACATGATGCAAAAG	59.201	GCATTTTAAAGTTGGATTCGTCA	60.349	89
CL1690.Contig1_All_875_3	AGAGAGAGAGAG	AG(2*6)	996	12	ATGCTACAACATGATGCAAAAGCCTGGCGATAAAC[AGAGAGAGAGAG]GAGCGACTATTCTGTGCATGACGAATCCAACTTTAAAA	ATGCTACAACATGATGCAAAAGC	61.382	TTTTAAAGTTGGATTCGTCATGC	60.349	85
CL1690.Contig1_All_875_4	AGAGAGAGAGAG	AG(2*6)	996	12	ATGCTACAACATGATGCAAAAGCCTGGCGATAAAC[AGAGAGAGAGAG]GAGCGACTATTCTGTGCATGACGAATCCAACTTTAAAATGC	ATGCTACAACATGATGCAAAAGC	61.382	GCATTTTAAAGTTGGATTCGTCA	60.349	88
CL1690.Contig1_All_875_5	AGAGAGAGAGAG	AG(2*6)	996	12	AAATGCTACAACATGATGCAAAAGCCTGGCGATAAAC[AGAGAGAGAGAG]GAGCGACTATTCTGTGCATGACGAATCCAACTTTAAAA	AAATGCTACAACATGATGCAAAAG	60.411	TTTTAAAGTTGGATTCGTCATGC	60.349	87
CL1690.Contig1_All_876_1	TGTGTGTGTGTGTG	TG(2*7)	1468	14	ACGTGTGACATACTCATACCAGCAGGTGCAGAGTGGGAGTGAGACAGAGCGCCTGCGTTACTCACCATGGC[TGTGTGTGTGTGTG]TTTTTGTCGAAAATGACCTGTATCGAACAGC	ACGTGTGACATACTCATACCAGC	59.07	GCTGTTCGATACAGGTCATTTTC	60.021	116
CL1690.Contig1_All_876_2	TGTGTGTGTGTGTG	TG(2*7)	1468	14	CGTGTGACATACTCATACCAGCAGGTGCAGAGTGGGAGTGAGACAGAGCGCCTGCGTTACTCACCATGGC[TGTGTGTGTGTGTG]TTTTTGTCGAAAATGACCTGTATCGAACAGC	CGTGTGACATACTCATACCAGCA	61.008	GCTGTTCGATACAGGTCATTTTC	60.021	115
CL1690.Contig1_All_876_3	TGTGTGTGTGTGTG	TG(2*7)	1468	14	ACGTGTGACATACTCATACCAGCAGGTGCAGAGTGGGAGTGAGACAGAGCGCCTGCGTTACTCACCATGGC[TGTGTGTGTGTGTG]TTTTTGTCGAAAATGACCTGTATCGAAC	ACGTGTGACATACTCATACCAGC	59.07	GTTCGATACAGGTCATTTTCGAC	59.891	113
CL1690.Contig1_All_876_4	TGTGTGTGTGTGTG	TG(2*7)	1468	14	ATACTCATACCAGCAGGTGCAGAGTGGGAGTGAGACAGAGCGCCTGCGTTACTCACCATGGC[TGTGTGTGTGTGTG]TTTTTGTCGAAAATGACCTGTATCGAACAGC	ATACTCATACCAGCAGGTGCAGA	61.067	GCTGTTCGATACAGGTCATTTTC	60.021	107
CL1690.Contig1_All_876_5	TGTGTGTGTGTGTG	TG(2*7)	1468	14	CGTGTGACATACTCATACCAGCAGGTGCAGAGTGGGAGTGAGACAGAGCGCCTGCGTTACTCACCATGGC[TGTGTGTGTGTGTG]TTTTTGTCGAAAATGACCTGTATCGAAC	CGTGTGACATACTCATACCAGCA	61.008	GTTCGATACAGGTCATTTTCGAC	59.891	112
CL169.Contig5_All_142_1	TATTATTATTATTATTATTAT	TAT(3*7)	1448	21	GGATCAGCTGTAACACAAACACACAGATGAAAATATGGACAC[TATTATTATTATTATTATTAT]TTTCATTATTAGTAGTAGTGATAAAATCAGACGTTTGGACGT	GGATCAGCTGTAACACAAACACA	60.088	ACGTCCAAACGTCTGATTTTATC	59.428	105
CL169.Contig5_All_142_2	TATTATTATTATTATTATTAT	TAT(3*7)	1448	21	GGATCAGCTGTAACACAAACACACAGATGAAAATATGGACAC[TATTATTATTATTATTATTAT]TTTCATTATTAGTAGTAGTGATAAAATCAGACGTTTGGACGTT	GGATCAGCTGTAACACAAACACA	60.088	AACGTCCAAACGTCTGATTTTAT	58.986	106
CL169.Contig5_All_142_3	TATTATTATTATTATTATTAT	TAT(3*7)	1448	21	GGATCAGCTGTAACACAAACACACAGATGAAAATATGGACAC[TATTATTATTATTATTATTAT]TTTCATTATTAGTAGTAGTGATAAAATCAGACGTTTGGACGTTG	GGATCAGCTGTAACACAAACACA	60.088	CAACGTCCAAACGTCTGATTTTA	61.244	107
CL169.Contig5_All_142_4	TATTATTATTATTATTATTAT	TAT(3*7)	1448	21	GGGATCAGCTGTAACACAAACACACAGATGAAAATATGGACAC[TATTATTATTATTATTATTAT]TTTCATTATTAGTAGTAGTGATAAAATCAGACGTTTGGACGT	GGGATCAGCTGTAACACAAACAC	60.826	ACGTCCAAACGTCTGATTTTATC	59.428	106
CL169.Contig5_All_142_5	TATTATTATTATTATTATTAT	TAT(3*7)	1448	21	GTGGGATCAGCTGTAACACAAACACACAGATGAAAATATGGACAC[TATTATTATTATTATTATTAT]TTTCATTATTAGTAGTAGTGATAAAATCAGACGTTTGGACGT	GTGGGATCAGCTGTAACACAAAC	60.826	ACGTCCAAACGTCTGATTTTATC	59.428	108
CL170.Contig2_All_143_1	TGTGTGTGTGTGTG	TG(2*7)	1144	14	AGGGGATCCAGTCTTAATGTTGTTTCTGTAGTAAAGAACAGTTGAATCTGGTTCTATCGGTGTGCGTGCGTA[TGTGTGTGTGTGTG]GGTTTGTGTGTGCTCGTGCGTCCGTGTGGTGAACAGTTTCTCCAGATCAGC	AGGGGATCCAGTCTTAATGTTGT	60.122	GCTGATCTGGAGAAACTGTTCAC	60.303	137
CL170.Contig2_All_143_2	TGTGTGTGTGTGTG	TG(2*7)	1144	14	AGGGGATCCAGTCTTAATGTTGTTTCTGTAGTAAAGAACAGTTGAATCTGGTTCTATCGGTGTGCGTGCGTA[TGTGTGTGTGTGTG]GGTTTGTGTGTGCTCGTGCGTCCGTGTGGTGAACAGTTTCTCCAGATCAGCAATATATCGGT	AGGGGATCCAGTCTTAATGTTGT	60.122	ACCGATATATTGCTGATCTGGAG	59.498	148
CL170.Contig2_All_143_3	TGTGTGTGTGTGTG	TG(2*7)	1144	14	GGGGATCCAGTCTTAATGTTGTTTCTGTAGTAAAGAACAGTTGAATCTGGTTCTATCGGTGTGCGTGCGTA[TGTGTGTGTGTGTG]GGTTTGTGTGTGCTCGTGCGTCCGTGTGGTGAACAGTTTCTCCAGATCAGC	GGGGATCCAGTCTTAATGTTGTT	60.46	GCTGATCTGGAGAAACTGTTCAC	60.303	136
CL170.Contig2_All_143_4	TGTGTGTGTGTGTG	TG(2*7)	1144	14	AGTTGAATCTGGTTCTATCGGTGTGCGTGCGTA[TGTGTGTGTGTGTG]GGTTTGTGTGTGCTCGTGCGTCCGTGTGGTGAACAGTTTCTCCAGATCAGC	AGTTGAATCTGGTTCTATCGGTG	59.535	GCTGATCTGGAGAAACTGTTCAC	60.303	98
CL170.Contig2_All_143_5	TGTGTGTGTGTGTG	TG(2*7)	1144	14	CAGTTGAATCTGGTTCTATCGGTGTGCGTGCGTA[TGTGTGTGTGTGTG]GGTTTGTGTGTGCTCGTGCGTCCGTGTGGTGAACAGTTTCTCCAGATCAGC	CAGTTGAATCTGGTTCTATCGGT	59.535	GCTGATCTGGAGAAACTGTTCAC	60.303	99
CL1710.Contig2_All_881_1	ATTATTATTATTATT	ATT(3*5)	1260	15	TCGAATGAATGCCATAAAAACTTTTTTTATTATC[ATTATTATTATTATT]ATCCAGTGTTGACACAGATCAAGACACAGGT	TCGAATGAATGCCATAAAAACTT	59.864	ACCTGTGTCTTGATCTGTGTCAA	59.679	80
CL1710.Contig2_All_881_2	ATTATTATTATTATT	ATT(3*5)	1260	15	TCGAATGAATGCCATAAAAACTTTTTTTATTATC[ATTATTATTATTATT]ATCCAGTGTTGACACAGATCAAGACACAGGTT	TCGAATGAATGCCATAAAAACTT	59.864	AACCTGTGTCTTGATCTGTGTCA	59.679	81
CL1710.Contig2_All_881_3	ATTATTATTATTATT	ATT(3*5)	1260	15	AATGGATGGGATATGAATTGTTGTATGTCTCGTCTCCTAAAACTCTATGTAAAATATCAAGAAATAAATACATAATAGTCGAATGAATGCCATAAAAACTTTTTTTATTATC[ATTATTATTATTATT]ATCCAGTGTTGACACAGATCAAGACACAGGT	AATGGATGGGATATGAATTGTTG	59.801	ACCTGTGTCTTGATCTGTGTCAA	59.679	158
CL1710.Contig2_All_881_4	ATTATTATTATTATT	ATT(3*5)	1260	15	AATGGATGGGATATGAATTGTTGTATGTCTCGTCTCCTAAAACTCTATGTAAAATATCAAGAAATAAATACATAATAGTCGAATGAATGCCATAAAAACTTTTTTTATTATC[ATTATTATTATTATT]ATCCAGTGTTGACACAGATCAAGACACAGGTT	AATGGATGGGATATGAATTGTTG	59.801	AACCTGTGTCTTGATCTGTGTCA	59.679	159
CL1710.Contig2_All_881_5	ATTATTATTATTATT	ATT(3*5)	1260	15	TCGAATGAATGCCATAAAAACTTTTTTTATTATC[ATTATTATTATTATT]ATCCAGTGTTGACACAGATCAAGACACAGGTTAACGTGCAGCCACACAATTTGGTAAAAAAGACATTTTAAAGGCTACAGTAGAATGCTTTTTAAGCTCCACTCTGTT	TCGAATGAATGCCATAAAAACTT	59.864	AACAGAGTGGAGCTTAAAAAGCA	59.61	157
CL1723.Contig2_All_885_1	CAACAACAACAACAA	CAA(3*5)	267	15	CACGTGACTCTAACAACTGCAAGGAAGTGATACTATCACCCTAAACTG[CAACAACAACAACAA]CGCTAAGCTTAACGGTACAGTCTGAAGGCAATATGAATTTGGAGGAAT	CACGTGACTCTAACAACTGCAAG	60.024	ATTCCTCCAAATTCATATTGCCT	60.057	111
CL1723.Contig2_All_885_2	CAACAACAACAACAA	CAA(3*5)	267	15	ACACGTGACTCTAACAACTGCAAGGAAGTGATACTATCACCCTAAACTG[CAACAACAACAACAA]CGCTAAGCTTAACGGTACAGTCTGAAGGCAATATGAATTTGGAG	ACACGTGACTCTAACAACTGCAA	59.894	CTCCAAATTCATATTGCCTTCAG	59.977	108
CL1723.Contig2_All_885_3	CAACAACAACAACAA	CAA(3*5)	267	15	ACACGTGACTCTAACAACTGCAAGGAAGTGATACTATCACCCTAAACTG[CAACAACAACAACAA]CGCTAAGCTTAACGGTACAGTCTGAAGGCAATATGAATTTGGAGGAAT	ACACGTGACTCTAACAACTGCAA	59.894	ATTCCTCCAAATTCATATTGCCT	60.057	112
CL1723.Contig2_All_885_4	CAACAACAACAACAA	CAA(3*5)	267	15	CACGTGACTCTAACAACTGCAAGGAAGTGATACTATCACCCTAAACTG[CAACAACAACAACAA]CGCTAAGCTTAACGGTACAGTCTGAAGGCAATATGAATTTGG	CACGTGACTCTAACAACTGCAAG	60.024	CCAAATTCATATTGCCTTCAGAC	59.857	105
CL1723.Contig2_All_885_5	CAACAACAACAACAA	CAA(3*5)	267	15	GTAACGTGTTGTTAGATACCGCCCCTACCGACGACACGTGACTCTAACAACTGCAAGGAAGTGATACTATCACCCTAAACTG[CAACAACAACAACAA]CGCTAAGCTTAACGGTACAGTCTGAAGGCAATATGAATTTGGAG	GTAACGTGTTGTTAGATACCGCC	59.847	CTCCAAATTCATATTGCCTTCAG	59.977	141
CL1742.Contig2_All_886_1	TCCTCCTCCTCCTCC	TCC(3*5)	1429	15	CAGCATTCAGTTTTCAGTGCCCCCGGCACCCCTGCTGTCTTCTCACCCGCACTTCCCTTCCAGCACGACGACATGAGGCGAGACGACCTG[TCCTCCTCCTCCTCC]GAAGACTCTGAAAAGGAGGACGAGTTT	CAGCATTCAGTTTTCAGTGCC	60.822	AAACTCGTCCTCCTTTTCAGAGT	59.816	132
CL1742.Contig2_All_886_2	TCCTCCTCCTCCTCC	TCC(3*5)	1429	15	CCAGCATTCAGTTTTCAGTGCCCCCGGCACCCCTGCTGTCTTCTCACCCGCACTTCCCTTCCAGCACGACGACATGAGGCGAGACGACCTG[TCCTCCTCCTCCTCC]GAAGACTCTGAAAAGGAGGACGAGTTT	CCAGCATTCAGTTTTCAGTGC	60.822	AAACTCGTCCTCCTTTTCAGAGT	59.816	133
CL1742.Contig2_All_886_3	TCCTCCTCCTCCTCC	TCC(3*5)	1429	15	GCCAGCATTCAGTTTTCAGTGCCCCCGGCACCCCTGCTGTCTTCTCACCCGCACTTCCCTTCCAGCACGACGACATGAGGCGAGACGACCTG[TCCTCCTCCTCCTCC]GAAGACTCTGAAAAGGAGGACGAGTTT	GCCAGCATTCAGTTTTCAGTG	60.822	AAACTCGTCCTCCTTTTCAGAGT	59.816	134
CL1742.Contig2_All_886_4	TCCTCCTCCTCCTCC	TCC(3*5)	1429	15	CAGCATTCAGTTTTCAGTGCCCCCGGCACCCCTGCTGTCTTCTCACCCGCACTTCCCTTCCAGCACGACGACATGAGGCGAGACGACCTG[TCCTCCTCCTCCTCC]GAAGACTCTGAAAAGGAGGACGAGTT	CAGCATTCAGTTTTCAGTGCC	60.822	AACTCGTCCTCCTTTTCAGAGTC	60.286	131
CL1742.Contig2_All_886_5	TCCTCCTCCTCCTCC	TCC(3*5)	1429	15	CCAGCATTCAGTTTTCAGTGCCCCCGGCACCCCTGCTGTCTTCTCACCCGCACTTCCCTTCCAGCACGACGACATGAGGCGAGACGACCTG[TCCTCCTCCTCCTCC]GAAGACTCTGAAAAGGAGGACGAGTT	CCAGCATTCAGTTTTCAGTGC	60.822	AACTCGTCCTCCTTTTCAGAGTC	60.286	132
CL1775.Contig1_All_900_1	GACGACGACGACGAC	GAC(3*5)	1930	15	ATTTTCCCGACACCAGCTAATTACCTTGATTACAGACAGTTTAAA[GACGACGACGACGAC]CACACTTTCTCCTGGCCTGATGAACACATCACTTCATT	ATTTTCCCGACACCAGCTAAT	59.849	AATGAAGTGATGTGTTCATCAGG	58.972	98
CL1775.Contig1_All_900_2	GACGACGACGACGAC	GAC(3*5)	1930	15	TTTTTGTCATTTTCCCGACACCAGCTAATTACCTTGATTACAGACAGTTTAAA[GACGACGACGACGAC]CACACTTTCTCCTGGCCTGATGAACACATCACTTCATT	TTTTTGTCATTTTCCCGACAC	59.831	AATGAAGTGATGTGTTCATCAGG	58.972	106
CL1775.Contig1_All_900_3	GACGACGACGACGAC	GAC(3*5)	1930	15	ATTTTCCCGACACCAGCTAATTACCTTGATTACAGACAGTTTAAA[GACGACGACGACGAC]CACACTTTCTCCTGGCCTGATGAACACATCACTTCATTT	ATTTTCCCGACACCAGCTAAT	59.849	AAATGAAGTGATGTGTTCATCAGG	60.282	99
CL1775.Contig1_All_900_4	GACGACGACGACGAC	GAC(3*5)	1930	15	TTTTTGTCATTTTCCCGACACCAGCTAATTACCTTGATTACAGACAGTTTAAA[GACGACGACGACGAC]CACACTTTCTCCTGGCCTGATGAACACATCACTTCATTT	TTTTTGTCATTTTCCCGACAC	59.831	AAATGAAGTGATGTGTTCATCAGG	60.282	107
CL1775.Contig1_All_900_5	GACGACGACGACGAC	GAC(3*5)	1930	15	ATTTTCCCGACACCAGCTAATTACCTTGATTACAGACAGTTTAAA[GACGACGACGACGAC]CACACTTTCTCCTGGCCTGATGAACACATCACTTCAT	ATTTTCCCGACACCAGCTAAT	59.849	ATGAAGTGATGTGTTCATCAGGC	61.321	97
CL1791.Contig2_All_906_1	AGGAGGAGGAGGAGG	AGG(3*5)	700	15	CAGGTGGAGGAAGAGGAGACTCTGCTTGCAGAGCTGCATCAGCTGA[AGGAGGAGGAGGAGG]CTCTGGTTCAGGAGCTGGAGGCTGTGGAGGAGCAGAGGGCAGCTGTGGCTCAGGACCTGACTCAGAGCAGGACCCACTCT	CAGGTGGAGGAAGAGGAGACT	59.856	AGAGTGGGTCCTGCTCTGAGT	60.454	141
CL1791.Contig2_All_906_2	AGGAGGAGGAGGAGG	AGG(3*5)	700	15	AATGCCAGAATTACAAGCAGTGTCTGGAGCTGCTGTCACACCTGCAGGTGGAGGAAGAGGAGACTCTGCTTGCAGAGCTGCATCAGCTGA[AGGAGGAGGAGGAGG]CTCTGGTTCAGGAGCTGGAGGCTGTGGAGGAGCAGAG	AATGCCAGAATTACAAGCAGTGT	60.075	CTCTGCTCCTCCACAGCCT	60.707	142
CL1791.Contig2_All_906_3	AGGAGGAGGAGGAGG	AGG(3*5)	700	15	AGAGAACGAATGCCAGAATTACAAGCAGTGTCTGGAGCTGCTGTCACACCTGCAGGTGGAGGAAGAGGAGACTCTGCTTGCAGAGCTGCATCAGCTGA[AGGAGGAGGAGGAGG]CTCTGGTTCAGGAGCTGGAGGCTGTGGAGGAGCAGAG	AGAGAACGAATGCCAGAATTACA	60.143	CTCTGCTCCTCCACAGCCT	60.707	150
CL1791.Contig2_All_906_4	AGGAGGAGGAGGAGG	AGG(3*5)	700	15	CAGAGAACGAATGCCAGAATTACAAGCAGTGTCTGGAGCTGCTGTCACACCTGCAGGTGGAGGAAGAGGAGACTCTGCTTGCAGAGCTGCATCAGCTGA[AGGAGGAGGAGGAGG]CTCTGGTTCAGGAGCTGGAGGCTGTGGAGGAGCAGAG	CAGAGAACGAATGCCAGAATTAC	60.143	CTCTGCTCCTCCACAGCCT	60.707	151
CL1791.Contig2_All_906_5	AGGAGGAGGAGGAGG	AGG(3*5)	700	15	ACAGAGAACGAATGCCAGAATTACAAGCAGTGTCTGGAGCTGCTGTCACACCTGCAGGTGGAGGAAGAGGAGACTCTGCTTGCAGAGCTGCATCAGCTGA[AGGAGGAGGAGGAGG]CTCTGGTTCAGGAGCTGGAGGCTGTGGAGGAGCAGAG	ACAGAGAACGAATGCCAGAATTA	60.143	CTCTGCTCCTCCACAGCCT	60.707	152
CL1828.Contig6_All_916_1	ACACACACACAC	AC(2*6)	769	12	AGTACCTGACCAACAGAGCTGAGCACGACAGGATAGCCAAACAGTGGACCAAACGCTACGCCACATAGACCAGCACGACCCCTCCAGGACCCCTGACCCGACCCA[ACACACACACAC]CTCCGACACCTCCCCTCCTCCGAAATCTATGGAAGCACAC	AGTACCTGACCAACAGAGCTGAG	59.989	GTGTGCTTCCATAGATTTCGGAG	62.174	157
CL1828.Contig6_All_916_2	ACACACACACAC	AC(2*6)	769	12	AGTACCTGACCAACAGAGCTGAGCACGACAGGATAGCCAAACAGTGGACCAAACGCTACGCCACATAGACCAGCACGACCCCTCCAGGACCCCTGACCCGACCCA[ACACACACACAC]CTCCGACACCTCCCCTCCTCCGAAATCTATGGAAG	AGTACCTGACCAACAGAGCTGAG	59.989	CTTCCATAGATTTCGGAGGAGG	61.255	152
CL1828.Contig6_All_916_3	ACACACACACAC	AC(2*6)	769	12	AGTACCTGACCAACAGAGCTGAGCACGACAGGATAGCCAAACAGTGGACCAAACGCTACGCCACATAGACCAGCACGACCCCTCCAGGACCCCTGACCCGACCCA[ACACACACACAC]CTCCGACACCTCCCCTCCTCCGAAATCTATGGAAGCACAC	AGTACCTGACCAACAGAGCTGAG	59.989	GTGTGCTTCCATAGATTTCGGA	61.357	157
CL1828.Contig6_All_916_4	ACACACACACAC	AC(2*6)	769	12	AGTACCTGACCAACAGAGCTGAGCACGACAGGATAGCCAAACAGTGGACCAAACGCTACGCCACATAGACCAGCACGACCCCTCCAGGACCCCTGACCCGACCCA[ACACACACACAC]CTCCGACACCTCCCCTCCTCCGAAATCTATGGAAGC	AGTACCTGACCAACAGAGCTGAG	59.989	GCTTCCATAGATTTCGGAGGAG	61.388	153
CL1828.Contig6_All_916_5	ACACACACACAC	AC(2*6)	769	12	AGTACCTGACCAACAGAGCTGAGCACGACAGGATAGCCAAACAGTGGACCAAACGCTACGCCACATAGACCAGCACGACCCCTCCAGGACCCCTGACCCGACCCA[ACACACACACAC]CTCCGACACCTCCCCTCCTCCGAAATCTATGGAA	AGTACCTGACCAACAGAGCTGAG	59.989	TTCCATAGATTTCGGAGGAGG	60.397	151
CL1829.Contig2_All_917_1	TCTCTCTCTCTC	TC(2*6)	608	12	GGACCTCGGAGACGTTTAGTTT[TCTCTCTCTCTC]CTCTGTGGCATGATGGCATGACTCTGTGCAGGCGTCCAACAGGGACAGGCGTCCAACAGGGACAGGCGTCCAACAGGGACAGGCGTCCAACAGGTAGACCACCCGAGTCCTTTTTA	GGACCTCGGAGACGTTTAGTTT	60.867	TAAAAAGGACTCGGGTGGTCTAC	60.726	150
CL1829.Contig2_All_917_2	TCTCTCTCTCTC	TC(2*6)	608	12	GGACCTCGGAGACGTTTAGTTT[TCTCTCTCTCTC]CTCTGTGGCATGATGGCATGACTCTGTGCAGGCGTCCAACAGGGACAGGCGTCCAACAGGGACAGGCGTCCAACAGGGACAGGCGTCCAACAGGTAGACCACCCGAGTCCTTTTTAGTGTCACTC	GGACCTCGGAGACGTTTAGTTTT	61.987	GAGTGACACTAAAAAGGACTCGG	59.332	159
CL1829.Contig2_All_917_3	TCTCTCTCTCTC	TC(2*6)	608	12	GGACCTCGGAGACGTTTAGTTT[TCTCTCTCTCTC]CTCTGTGGCATGATGGCATGACTCTGTGCAGGCGTCCAACAGGGACAGGCGTCCAACAGGGACAGGCGTCCAACAGGGACAGGCGTCCAACAGGTAGACCACCCGAGTCCTTTTTAG	GGACCTCGGAGACGTTTAGTTT	60.867	CTAAAAAGGACTCGGGTGGTCTA	60.838	151
CL1829.Contig2_All_917_4	TCTCTCTCTCTC	TC(2*6)	608	12	GGACCTCGGAGACGTTTAGTTT[TCTCTCTCTCTC]CTCTGTGGCATGATGGCATGACTCTGTGCAGGCGTCCAACAGGGACAGGCGTCCAACAGGGACAGGCGTCCAACAGGGACAGGCGTCCAACAGGTAGACCACCCGAGTCCTTTTTA	GGACCTCGGAGACGTTTAGTTTT	61.987	TAAAAAGGACTCGGGTGGTCTAC	60.726	150
CL1829.Contig2_All_917_5	TCTCTCTCTCTC	TC(2*6)	608	12	GGACCTCGGAGACGTTTAGTTT[TCTCTCTCTCTC]CTCTGTGGCATGATGGCATGACTCTGTGCAGGCGTCCAACAGGGACAGGCGTCCAACAGGGACAGGCGTCCAACAGGGACAGGCGTCCAACAGGTAGACCACCCGAGTCCTTTTTAGTGTCACT	GGACCTCGGAGACGTTTAGTTT	60.867	AGTGACACTAAAAAGGACTCGGG	60.898	158
CL1830.Contig1_All_919_1	TTTATTTTATTTTATTTTATTTTAT	TTTAT(5*5)	1338	25	GGGGAGGACACTTTTTAGTCATTCTGTATTTTAGGTTGTTTTACAGCATAGTTTATGAAGCCAGAACAGGACAAAGGGAGTGTACGGTTGTGTGAAACACTCACATTTGC[TTTATTTTATTTTATTTTATTTTAT]TTTTTAGATTCAGGCGGTGTAGAG	GGGGAGGACACTTTTTAGTCATT	59.769	CTCTACACCGCCTGAATCTAAAA	59.801	159
CL1830.Contig1_All_919_2	TTTATTTTATTTTATTTTATTTTAT	TTTAT(5*5)	1338	25	GTGTACGGTTGTGTGAAACACTCACATTTGC[TTTATTTTATTTTATTTTATTTTAT]TTTTTAGATTCAGGCGGTGTAGAG	GTGTACGGTTGTGTGAAACACTC	59.481	CTCTACACCGCCTGAATCTAAAA	59.801	80
CL1830.Contig1_All_919_3	TTTATTTTATTTTATTTTATTTTAT	TTTAT(5*5)	1338	25	GTTTATGAAGCCAGAACAGGACAAAGGGAGTGTACGGTTGTGTGAAACACTCACATTTGC[TTTATTTTATTTTATTTTATTTTAT]TTTTTAGATTCAGGCGGTGTAGAG	GTTTATGAAGCCAGAACAGGACA	60.528	CTCTACACCGCCTGAATCTAAAA	59.801	109
CL1830.Contig1_All_919_4	TTTATTTTATTTTATTTTATTTTAT	TTTAT(5*5)	1338	25	CAGAACAGGACAAAGGGAGTGTACGGTTGTGTGAAACACTCACATTTGC[TTTATTTTATTTTATTTTATTTTAT]TTTTTAGATTCAGGCGGTGTAGAG	CAGAACAGGACAAAGGGAGTGTA	60.565	CTCTACACCGCCTGAATCTAAAA	59.801	98
CL1830.Contig1_All_919_5	TTTATTTTATTTTATTTTATTTTAT	TTTAT(5*5)	1338	25	TATGAAGCCAGAACAGGACAAAGGGAGTGTACGGTTGTGTGAAACACTCACATTTGC[TTTATTTTATTTTATTTTATTTTAT]TTTTTAGATTCAGGCGGTGTAGAG	TATGAAGCCAGAACAGGACAAAG	60.647	CTCTACACCGCCTGAATCTAAAA	59.801	106
CL1830.Contig3_All_921_1	TTTATTTTATTTTATTTTATTTTAT	TTTAT(5*5)	1336	25	GTACGGTTGTGTGAAACACTCACATTTGC[TTTATTTTATTTTATTTTATTTTAT]TTTTTTTAATTCCAAACATGCCATTTC	GTACGGTTGTGTGAAACACTCAC	59.481	GAAATGGCATGTTTGGAATTAAA	60.07	81
CL1830.Contig3_All_921_2	TTTATTTTATTTTATTTTATTTTAT	TTTAT(5*5)	1336	25	GTGTACGGTTGTGTGAAACACTCACATTTGC[TTTATTTTATTTTATTTTATTTTAT]TTTTTTTAATTCCAAACATGCCATTTC	GTGTACGGTTGTGTGAAACACTC	59.481	GAAATGGCATGTTTGGAATTAAA	60.07	83
CL1830.Contig3_All_921_3	TTTATTTTATTTTATTTTATTTTAT	TTTAT(5*5)	1336	25	GTACGGTTGTGTGAAACACTCACATTTGC[TTTATTTTATTTTATTTTATTTTAT]TTTTTTTAATTCCAAACATGCCATTTCCTCAGCTAATGCAATTTTGAGCAATAGTGTAACTCCCAGGCATGA	GTACGGTTGTGTGAAACACTCAC	59.481	TCATGCCTGGGAGTTACACTATT	59.906	126
CL1830.Contig3_All_921_4	TTTATTTTATTTTATTTTATTTTAT	TTTAT(5*5)	1336	25	GTGTACGGTTGTGTGAAACACTCACATTTGC[TTTATTTTATTTTATTTTATTTTAT]TTTTTTTAATTCCAAACATGCCATTTCCTCAGCTAATGCAATTTTGAGCAATAGTGTAACTCCCAGGCATGA	GTGTACGGTTGTGTGAAACACTC	59.481	TCATGCCTGGGAGTTACACTATT	59.906	128
CL1830.Contig3_All_921_5	TTTATTTTATTTTATTTTATTTTAT	TTTAT(5*5)	1336	25	GTTTATGAAGCCAGAACAGGACAAAGGGAGTGTACGGTTGTGTGAAACACTCACATTTGC[TTTATTTTATTTTATTTTATTTTAT]TTTTTTTAATTCCAAACATGCCATTTCCTCAGCTAATGCAATTTTGAGCAATAGTGTAACTCCCAGGCATGA	GTTTATGAAGCCAGAACAGGACA	60.528	TCATGCCTGGGAGTTACACTATT	59.906	157
CL1834.Contig2_All_925_1	CAGCAACAGCAACAGCAACAGCAA	CAGCAA(6*4)	546	24	AAGGAGGTGTGAGTGATAACCAGCCAGCCAGGGACCAGGAGGAGCAGCTGGCTGTGGTTGAAGAGCGAGACGCAGCAGCAACAGAAG[CAGCAACAGCAACAGCAACAGCAA]CAGCAGCAGCAGACCAACAGCCAGTCAGAGGGAGAC	AAGGAGGTGTGAGTGATAACCAG	59.556	GTCTCCCTCTGACTGGCTGTT	60.838	147
CL1834.Contig2_All_925_2	CAGCAACAGCAACAGCAACAGCAA	CAGCAA(6*4)	546	24	CAGGAAGGAGGTGTGAGTGATAACCAGCCAGCCAGGGACCAGGAGGAGCAGCTGGCTGTGGTTGAAGAGCGAGACGCAGCAGCAACAGAAG[CAGCAACAGCAACAGCAACAGCAA]CAGCAGCAGCAGACCAACAGCCAGTCAGAGGGAGAC	CAGGAAGGAGGTGTGAGTGATAA	60.534	GTCTCCCTCTGACTGGCTGTT	60.838	151
CL1834.Contig2_All_925_3	CAGCAACAGCAACAGCAACAGCAA	CAGCAA(6*4)	546	24	AAGGAGGTGTGAGTGATAACCAGCCAGCCAGGGACCAGGAGGAGCAGCTGGCTGTGGTTGAAGAGCGAGACGCAGCAGCAACAGAAG[CAGCAACAGCAACAGCAACAGCAA]CAGCAGCAGCAGACCAACAGCCAGTCAGAGGGAGA	AAGGAGGTGTGAGTGATAACCAG	59.556	TCTCCCTCTGACTGGCTGTT	59.986	146
CL1834.Contig2_All_925_4	CAGCAACAGCAACAGCAACAGCAA	CAGCAA(6*4)	546	24	AAGGAGGTGTGAGTGATAACCAGCCAGCCAGGGACCAGGAGGAGCAGCTGGCTGTGGTTGAAGAGCGAGACGCAGCAGCAACAGAAG[CAGCAACAGCAACAGCAACAGCAA]CAGCAGCAGCAGACCAACAGCCAGTCAGA	AAGGAGGTGTGAGTGATAACCAG	59.556	TCTGACTGGCTGTTGGTCTG	60.022	140
CL1834.Contig2_All_925_5	CAGCAACAGCAACAGCAACAGCAA	CAGCAA(6*4)	546	24	AAGGAGGTGTGAGTGATAACCAGCCAGCCAGGGACCAGGAGGAGCAGCTGGCTGTGGTTGAAGAGCGAGACGCAGCAGCAACAGAAG[CAGCAACAGCAACAGCAACAGCAA]CAGCAGCAGCAGACCAACAGCCAGTCAGAG	AAGGAGGTGTGAGTGATAACCAG	59.556	CTCTGACTGGCTGTTGGTCTG	61.044	141
CL1851.Contig1_All_927_1	GTGTGTGTGTGTGTGT	GT(2*8)	1684	16	TTGCATTGATCATGGAAATGTTAAAAGTGAAATGGACTTTCTTGTTGCTGTATTTGTGC[GTGTGTGTGTGTGTGT]ATGTTTTTGTTACTGTTAATACTTGAAATTGTGGCCTTTGCCATCTCTGAATACAGTTATGTTTTGCGTGTCTGTCTTG	TTGCATTGATCATGGAAATGTTA	60.199	CAAGACAGACACGCAAAACATAA	60.214	154
CL1851.Contig1_All_927_2	GTGTGTGTGTGTGTGT	GT(2*8)	1684	16	TTGCATTGATCATGGAAATGTTAAAAGTGAAATGGACTTTCTTGTTGCTGTATTTGTGC[GTGTGTGTGTGTGTGT]ATGTTTTTGTTACTGTTAATACTTGAAATTGTGGCCTTTGCCATCTCTGAATACAGTTATGTTTTGCGTGTCTGTC	TTGCATTGATCATGGAAATGTTA	60.199	GACAGACACGCAAAACATAACTG	59.729	151
CL1851.Contig1_All_927_3	GTGTGTGTGTGTGTGT	GT(2*8)	1684	16	TTGCATTGATCATGGAAATGTTAAAAGTGAAATGGACTTTCTTGTTGCTGTATTTGTGC[GTGTGTGTGTGTGTGT]ATGTTTTTGTTACTGTTAATACTTGAAATTGTGGCCTTTGCCATCTCTGAATACAGTTATGTTTTGCGTGTCTGTCTTGT	TTGCATTGATCATGGAAATGTTA	60.199	ACAAGACAGACACGCAAAACATA	59.729	155
CL1851.Contig1_All_927_4	GTGTGTGTGTGTGTGT	GT(2*8)	1684	16	GTGAAATGGACTTTCTTGTTGCTGTATTTGTGC[GTGTGTGTGTGTGTGT]ATGTTTTTGTTACTGTTAATACTTGAAATTGTGGCCTTTGCCATCTCTGAATACAGTTATGTTTTGCGTGTCTGTCTTG	GTGAAATGGACTTTCTTGTTGCT	59.688	CAAGACAGACACGCAAAACATAA	60.214	128
CL1851.Contig1_All_927_5	GTGTGTGTGTGTGTGT	GT(2*8)	1684	16	TTGCATTGATCATGGAAATGTTAAAAGTGAAATGGACTTTCTTGTTGCTGTATTTGTGC[GTGTGTGTGTGTGTGT]ATGTTTTTGTTACTGTTAATACTTGAAATTGTGGCCTTTGCCATCTCTGAATACAGT	TTGCATTGATCATGGAAATGTTA	60.199	ACTGTATTCAGAGATGGCAAAGG	59.666	132
CL1854.Contig3_All_928_1	GTGTGTGTGTGTGTGTGT	GT(2*9)	898	18	TTGTCACTGTCTCCATGTCATTCCTGTA[GTGTGTGTGTGTGTGTGT]GCTCAGTGCGCACACCAGTGATTCCCAACCAAGAGGGCATAAATCTTA	TTGTCACTGTCTCCATGTCATTC	60.028	TAAGATTTATGCCCTCTTGGTTG	59.528	94
CL1854.Contig3_All_928_2	GTGTGTGTGTGTGTGTGT	GT(2*9)	898	18	GTCACTGTCTCCATGTCATTCCTGTA[GTGTGTGTGTGTGTGTGT]GCTCAGTGCGCACACCAGTGATTCCCAACCAAGAGGGCATAAATCTTA	GTCACTGTCTCCATGTCATTCCT	60.429	TAAGATTTATGCCCTCTTGGTTG	59.528	92
CL1854.Contig3_All_928_3	GTGTGTGTGTGTGTGTGT	GT(2*9)	898	18	TTGTCACTGTCTCCATGTCATTCCTGTA[GTGTGTGTGTGTGTGTGT]GCTCAGTGCGCACACCAGTGATTCCCAACCAAGAGGGCATAAATCTTAGAAA	TTGTCACTGTCTCCATGTCATTC	60.028	TTTCTAAGATTTATGCCCTCTTGG	59.991	98
CL1854.Contig3_All_928_4	GTGTGTGTGTGTGTGTGT	GT(2*9)	898	18	TTGTCACTGTCTCCATGTCATTCCTGTA[GTGTGTGTGTGTGTGTGT]GCTCAGTGCGCACACCAGTGATTCCCAACCAAGAGGGCATAAATCTTAGAA	TTGTCACTGTCTCCATGTCATTC	60.028	TTCTAAGATTTATGCCCTCTTGG	58.829	97
CL1854.Contig3_All_928_5	GTGTGTGTGTGTGTGTGT	GT(2*9)	898	18	TTGTCACTGTCTCCATGTCATTCCTGTA[GTGTGTGTGTGTGTGTGT]GCTCAGTGCGCACACCAGTGATTCCCAACCAAGAGGGCATAAATCTTAG	TTGTCACTGTCTCCATGTCATTC	60.028	CTAAGATTTATGCCCTCTTGGTTG	60.355	95
CL1855.Contig2_All_929_1	GTGTGTGTGTGT	GT(2*6)	1861	12	ACACACTTATGTCTGAATGCAC[GTGTGTGTGTGT]GCACTCATATGTCTAGCATGTTTGAGTCAGTGAAGTGTTTTTTGAGAATGAGGGCGTTGGTGGATCACATTATAAGG	ACACACTTATGTCTGAATGCACG	60.11	CCTTATAATGTGATCCACCAACG	60.476	111
CL1855.Contig2_All_929_2	GTGTGTGTGTGT	GT(2*6)	1861	12	ACACACTTATGTCTGAATGCAC[GTGTGTGTGTGT]GCACTCATATGTCTAGCATGTTTGAGTCAGTGAAGTGTTTTTTGAGAATGAGGGCGTTGGTGGATCACATTATAAGGATAAGAAACGTCGTTATTGACCCTTGATACT	ACACACTTATGTCTGAATGCACG	60.11	AGTATCAAGGGTCAATAACGACG	59.445	142
CL1855.Contig2_All_929_3	GTGTGTGTGTGT	GT(2*6)	1861	12	ACACACTTATGTCTGAATGCAC[GTGTGTGTGTGT]GCACTCATATGTCTAGCATGTTTGAGTCAGTGAAGTGTTTTTTGAGAATGAGGGCGTTGGTGGATCACATTATAAG	ACACACTTATGTCTGAATGCACG	60.11	CTTATAATGTGATCCACCAACGC	60.609	110
CL1855.Contig2_All_929_4	GTGTGTGTGTGT	GT(2*6)	1861	12	ACACACTTATGTCTGAATGCAC[GTGTGTGTGTGT]GCACTCATATGTCTAGCATGTTTGAGTCAGTGAAGTGTTTTTTGAGAATGAGGGCGTTGGTGGATCACATTATAAGGATAAGAAACGTCGTTATTGACCCTTGATACTGAAGGG	ACACACTTATGTCTGAATGCACG	60.11	CCCTTCAGTATCAAGGGTCAATA	59.381	148
CL1855.Contig2_All_929_5	GTGTGTGTGTGT	GT(2*6)	1861	12	CTACTGCCAAGGCTGCTTTATTAAACTCTTCAGCTAGACTGTTTGGTCATGTATAAATGTGTGTGTACAGTCATCTACACACTTATGTCTGAATGCAC[GTGTGTGTGTGT]GCACTCATATGTCTAGCATGTTTGAGTCAGTGAAGTGT	CTACTGCCAAGGCTGCTTTATTA	59.95	ACACTTCACTGACTCAAACATGC	59.32	148
CL1876.Contig1_All_931_1	CCGGCTCCGGCTCCGGCTCCGGCTCCGGCTCCGGCTCCGGCTCCGGCTCCGGCTCCGGCT	CCGGCT(6*10)	934	60	CTCCAGTTCTGGCTCCGACCCCGGCCCCGACC[CCGGCTCCGGCTCCGGCTCCGGCTCCGGCTCCGGCTCCGGCTCCGGCTCCGGCTCCGGCT]CTGAGGAAAGGCCCTGCGATCCCGACCAAACCAGAGACCACCATCAC	CTCCAGTTCTGGCTCCGAC	60.961	GTGATGGTGGTCTCTGGTTTG	60.415	139
CL1876.Contig1_All_931_2	CCGGCTCCGGCTCCGGCTCCGGCTCCGGCTCCGGCTCCGGCTCCGGCTCCGGCTCCGGCT	CCGGCT(6*10)	934	60	CTCCAGTTCTGGCTCCGACCCCGGCCCCGACC[CCGGCTCCGGCTCCGGCTCCGGCTCCGGCTCCGGCTCCGGCTCCGGCTCCGGCTCCGGCT]CTGAGGAAAGGCCCTGCGATCCCGACCAAACCAGAGACCACCATCAC	CTCCAGTTCTGGCTCCGA	60.063	GTGATGGTGGTCTCTGGTTTG	60.415	139
CL1876.Contig1_All_931_3	CCGGCTCCGGCTCCGGCTCCGGCTCCGGCTCCGGCTCCGGCTCCGGCTCCGGCTCCGGCT	CCGGCT(6*10)	934	60	TCCAGTTCTGGCTCCGACCCCGGCCCCGACC[CCGGCTCCGGCTCCGGCTCCGGCTCCGGCTCCGGCTCCGGCTCCGGCTCCGGCTCCGGCT]CTGAGGAAAGGCCCTGCGATCCCGACCAAACCAGAGACCACCATCAC	TCCAGTTCTGGCTCCGAC	59.911	GTGATGGTGGTCTCTGGTTTG	60.415	138
CL1876.Contig1_All_931_4	CCGGCTCCGGCTCCGGCTCCGGCTCCGGCTCCGGCTCCGGCTCCGGCTCCGGCTCCGGCT	CCGGCT(6*10)	934	60	CTCCAGTTCTGGCTCCGACCCCGGCCCCGACC[CCGGCTCCGGCTCCGGCTCCGGCTCCGGCTCCGGCTCCGGCTCCGGCTCCGGCTCCGGCT]CTGAGGAAAGGCCCTGCGATCCCGACCAAACCAGAGACCACCATCACCGCTAAC	CTCCAGTTCTGGCTCCGAC	60.961	GTTAGCGGTGATGGTGGTCT	59.997	146
CL1876.Contig1_All_931_5	CCGGCTCCGGCTCCGGCTCCGGCTCCGGCTCCGGCTCCGGCTCCGGCTCCGGCTCCGGCT	CCGGCT(6*10)	934	60	CTCCAGTTCTGGCTCCGACCCCGGCCCCGACC[CCGGCTCCGGCTCCGGCTCCGGCTCCGGCTCCGGCTCCGGCTCCGGCTCCGGCTCCGGCT]CTGAGGAAAGGCCCTGCGATCCCGACCAAACCAGAGACCACCATCACCGCTAACCCAAACT	CTCCAGTTCTGGCTCCGAC	60.961	AGTTTGGGTTAGCGGTGATG	59.993	153
CL1880.Contig1_All_932_1	AGGAGGAGGAGGAGGAGG	AGG(3*6)	1503	18	GAGAAGGATGGAGACTATGTGCCCCCCGAAAAACTGAAGATCATGGCCTTACAACGCGGAGAAACACAAGCCC[AGGAGGAGGAGGAGGAGG]AAGAGGGAGCTGCTATAACCACCCAGAGCATGGGGCAGAAAGTCCCAGGTGGCATTAAAACCATTGATA	GAGAAGGATGGAGACTATGTGCC	61.355	TATCAATGGTTTTAATGCCACCT	59.637	160
CL1880.Contig1_All_932_2	AGGAGGAGGAGGAGGAGG	AGG(3*6)	1503	18	GGAGGAGAAGGATGGAGACTATGTGCCCCCCGAAAAACTGAAGATCATGGCCTTACAACGCGGAGAAACACAAGCCC[AGGAGGAGGAGGAGGAGG]AAGAGGGAGCTGCTATAACCACCCAGAG	GGAGGAGAAGGATGGAGACTATG	60.452	CTCTGGGTGGTTATAGCAGCTC	60.282	123
CL1880.Contig1_All_932_3	AGGAGGAGGAGGAGGAGG	AGG(3*6)	1503	18	TGGAGGAGAAGGATGGAGACTATGTGCCCCCCGAAAAACTGAAGATCATGGCCTTACAACGCGGAGAAACACAAGCCC[AGGAGGAGGAGGAGGAGG]AAGAGGGAGCTGCTATAACCACCCAGAG	TGGAGGAGAAGGATGGAGACTAT	60.452	CTCTGGGTGGTTATAGCAGCTC	60.282	124
CL1880.Contig1_All_932_4	AGGAGGAGGAGGAGGAGG	AGG(3*6)	1503	18	ACTGAAGATCATGGCCTTACAACGCGGAGAAACACAAGCCC[AGGAGGAGGAGGAGGAGG]AAGAGGGAGCTGCTATAACCACCCAGAG	ACTGAAGATCATGGCCTTACAAC	59.539	CTCTGGGTGGTTATAGCAGCTC	60.282	87
CL1880.Contig1_All_932_5	AGGAGGAGGAGGAGGAGG	AGG(3*6)	1503	18	AGAAGGATGGAGACTATGTGCCCCCCGAAAAACTGAAGATCATGGCCTTACAACGCGGAGAAACACAAGCCC[AGGAGGAGGAGGAGGAGG]AAGAGGGAGCTGCTATAACCACCCAGAGCATGGGGCAGAAAGTCCCAGGTGGCATTAAAACCATTGATA	AGAAGGATGGAGACTATGTGCC	59.604	TATCAATGGTTTTAATGCCACCT	59.637	159
CL1880.Contig1_All_933_1	TCTCTCTCTCTC	TC(2*6)	2409	12	AACTACCTGCTCTACCAATGACGGCGCTGATGGTTGCAACATACTCGGCACACCCCTG[TCTCTCTCTCTC]GTGTTTCTCTGGGATCCTTCTTGGGTTTAACCCGTTTGACAACATTGCTCCAGGACTGACTCAGCCTTCAACAAGTATGCTT	AACTACCTGCTCTACCAATGACG	59.725	AAGCATACTTGTTGAAGGCTGAG	59.961	152
CL1880.Contig1_All_933_2	TCTCTCTCTCTC	TC(2*6)	2409	12	AACTACCTGCTCTACCAATGACGGCGCTGATGGTTGCAACATACTCGGCACACCCCTG[TCTCTCTCTCTC]GTGTTTCTCTGGGATCCTTCTTGGGTTTAACCCGTTTGACAACATTGCTCCAGGACTGACTCAGCCTTCAACAAGTATGCTTCT	AACTACCTGCTCTACCAATGACG	59.725	AGAAGCATACTTGTTGAAGGCTG	59.961	154
CL1880.Contig1_All_933_3	TCTCTCTCTCTC	TC(2*6)	2409	12	AACTACCTGCTCTACCAATGACGGCGCTGATGGTTGCAACATACTCGGCACACCCCTG[TCTCTCTCTCTC]GTGTTTCTCTGGGATCCTTCTTGGGTTTAACCCGTTTGACAACATTGCTCCAGGACTGACTCAGCCTTCAACAAGTATGCTTCTG	AACTACCTGCTCTACCAATGACG	59.725	CAGAAGCATACTTGTTGAAGGCT	59.961	155
CL1880.Contig1_All_933_4	TCTCTCTCTCTC	TC(2*6)	2409	12	AACTACCTGCTCTACCAATGACGGCGCTGATGGTTGCAACATACTCGGCACACCCCTG[TCTCTCTCTCTC]GTGTTTCTCTGGGATCCTTCTTGGGTTTAACCCGTTTGACAACATTGCTCCAGGACTGACTCAGCCTTCAACAAGTATGCTTCTGT	AACTACCTGCTCTACCAATGACG	59.725	ACAGAAGCATACTTGTTGAAGGC	59.839	156
CL1880.Contig1_All_933_5	TCTCTCTCTCTC	TC(2*6)	2409	12	AACTACCTGCTCTACCAATGACGGCGCTGATGGTTGCAACATACTCGGCACACCCCTG[TCTCTCTCTCTC]GTGTTTCTCTGGGATCCTTCTTGGGTTTAACCCGTTTGACAACATTGCTCCAGGACTGACTCAGCCTTCAACAAGTATGC	AACTACCTGCTCTACCAATGACG	59.725	GCATACTTGTTGAAGGCTGAGTC	60.317	150
CL1883.Contig2_All_935_1	TCCTCCTCCTCCTCC	TCC(3*5)	420	15	CAACTTGCTCAACAAGAAGATGGCT[TCCTCCTCCTCCTCC]TATGAGGCTTTCGGTTCGCCTTCCTACGGCTCGCCGGGAAGCGTGGAGGAGACGCTGGGCCACCCCACCGAGGAGATCCCTTTGGCGCCCACTGGGGAGTACAAGCCCACAACCTGC	CAACTTGCTCAACAAGAAGATGG	61.173	GCAGGTTGTGGGCTTGTACT	60.179	157
CL1883.Contig2_All_935_2	TCCTCCTCCTCCTCC	TCC(3*5)	420	15	GCAACTTGCTCAACAAGAAGATGGCT[TCCTCCTCCTCCTCC]TATGAGGCTTTCGGTTCGCCTTCCTACGGCTCGCCGGGAAGCGTGGAGGAGACGCTGGGCCACCCCACCGAGGAGATCCCTTTGGCGCCCACTGGGGAGTACAAGCCCACAACCTGC	GCAACTTGCTCAACAAGAAGATG	61.311	GCAGGTTGTGGGCTTGTACT	60.179	158
CL1883.Contig2_All_935_3	TCCTCCTCCTCCTCC	TCC(3*5)	420	15	ACTTGCTCAACAAGAAGATGGCT[TCCTCCTCCTCCTCC]TATGAGGCTTTCGGTTCGCCTTCCTACGGCTCGCCGGGAAGCGTGGAGGAGACGCTGGGCCACCCCACCGAGGAGATCCCTTTGGCGCCCACTGGGGAGTACAAGCCCACAACCTGC	ACTTGCTCAACAAGAAGATGGCT	61.649	GCAGGTTGTGGGCTTGTACT	60.179	155
CL1883.Contig2_All_935_4	TCCTCCTCCTCCTCC	TCC(3*5)	420	15	ACTTGCTCAACAAGAAGATGGCT[TCCTCCTCCTCCTCC]TATGAGGCTTTCGGTTCGCCTTCCTACGGCTCGCCGGGAAGCGTGGAGGAGACGCTGGGCCACCCCACCGAGGAGATCCCTTTGGCGCCCACTGGGGAGTACAAGCCCACAACCTGC	ACTTGCTCAACAAGAAGATGGC	60.802	GCAGGTTGTGGGCTTGTACT	60.179	155
CL1883.Contig2_All_935_5	TCCTCCTCCTCCTCC	TCC(3*5)	420	15	CAACTTGCTCAACAAGAAGATGGCT[TCCTCCTCCTCCTCC]TATGAGGCTTTCGGTTCGCCTTCCTACGGCTCGCCGGGAAGCGTGGAGGAGACGCTGGGCCACCCCACCGAGGAGATCCCTTTGGCGCCCACTGGGGAGTACAAGCCCACAACCTG	CAACTTGCTCAACAAGAAGATGG	61.173	CAGGTTGTGGGCTTGTACTCC	61.863	156
CL1884.Contig2_All_936_1	GAGGAGGAGGAGGAG	GAG(3*5)	182	15	TAACACAGTAACAGCACCTCCAACCAAGGCGAACCCGAGGGATGAAGCCAAGGCAGCAGCTTGCATGGCAGCATCACCTCTGAA[GAGGAGGAGGAGGAG]AGGCAGGAATCCACAGCCACGATAC	TAACACAGTAACAGCACCTCCAA	59.724	GTATCGTGGCTGTGGATTCCT	61.284	124
CL1884.Contig2_All_936_2	GAGGAGGAGGAGGAG	GAG(3*5)	182	15	TAACACAGTAACAGCACCTCCAACCAAGGCGAACCCGAGGGATGAAGCCAAGGCAGCAGCTTGCATGGCAGCATCACCTCTGAA[GAGGAGGAGGAGGAG]AGGCAGGAATCCACAGCCACGATACC	TAACACAGTAACAGCACCTCCAA	59.724	GGTATCGTGGCTGTGGATTC	60.348	125
CL1884.Contig2_All_936_3	GAGGAGGAGGAGGAG	GAG(3*5)	182	15	TAACACAGTAACAGCACCTCCAACCAAGGCGAACCCGAGGGATGAAGCCAAGGCAGCAGCTTGCATGGCAGCATCACCTCTGAA[GAGGAGGAGGAGGAG]AGGCAGGAATCCACAGCCACGATA	TAACACAGTAACAGCACCTCCAA	59.724	TATCGTGGCTGTGGATTCCT	60.483	123
CL1884.Contig2_All_936_4	GAGGAGGAGGAGGAG	GAG(3*5)	182	15	AACACAGTAACAGCACCTCCAACCAAGGCGAACCCGAGGGATGAAGCCAAGGCAGCAGCTTGCATGGCAGCATCACCTCTGAA[GAGGAGGAGGAGGAG]AGGCAGGAATCCACAGCCACGATAC	AACACAGTAACAGCACCTCCAAC	60.502	GTATCGTGGCTGTGGATTCCT	61.284	123
CL1884.Contig2_All_936_5	GAGGAGGAGGAGGAG	GAG(3*5)	182	15	AACACAGTAACAGCACCTCCAACCAAGGCGAACCCGAGGGATGAAGCCAAGGCAGCAGCTTGCATGGCAGCATCACCTCTGAA[GAGGAGGAGGAGGAG]AGGCAGGAATCCACAGCCACGATACC	AACACAGTAACAGCACCTCCAAC	60.502	GGTATCGTGGCTGTGGATTC	60.348	124
CL189.Contig2_All_184_1	TAATAATAATAATAATAA	TAA(3*6)	725	18	GGGATTCCCAATAATATTCCTCAAACATGTCGTGCCATCGTTGAATCGTACTACTAGTACTAC[TAATAATAATAATAATAA]AAACTGAAAAAACCTTTATTACCTAGCAAACGTCGGGCCAGTTGTAGCAGGAGAGGAGGACAGGTTTAAGATTTGC	GGGATTCCCAATAATATTCCTCA	60.223	GCAAATCTTAAACCTGTCCTCCT	60.018	157
CL189.Contig2_All_184_2	TAATAATAATAATAATAA	TAA(3*6)	725	18	AATATTCCTCAAACATGTCGTGCCATCGTTGAATCGTACTACTAGTACTAC[TAATAATAATAATAATAA]AAACTGAAAAAACCTTTATTACCTAGCAAACGTCGGGCCAGTTGTAGCAGGAGAGGAGGACAGGTTTAAGATTTGC	AATATTCCTCAAACATGTCGTGC	60.258	GCAAATCTTAAACCTGTCCTCCT	60.018	145
CL189.Contig2_All_184_3	TAATAATAATAATAATAA	TAA(3*6)	725	18	GGGATTCCCAATAATATTCCTCAAACATGTCGTGCCATCGTTGAATCGTACTACTAGTACTAC[TAATAATAATAATAATAA]AAACTGAAAAAACCTTTATTACCTAGCAAACGTCGGGCCAGTTGTAGCAGGAGAGGAGGACAGGTTTAAGA	GGGATTCCCAATAATATTCCTCA	60.223	TCTTAAACCTGTCCTCCTCTCCT	59.774	152
CL189.Contig2_All_184_4	TAATAATAATAATAATAA	TAA(3*6)	725	18	AATATTCCTCAAACATGTCGTGCCATCGTTGAATCGTACTACTAGTACTAC[TAATAATAATAATAATAA]AAACTGAAAAAACCTTTATTACCTAGCAAACGTCGGGCCAGTTGTAGCAGGAGAGGAGGACAGGTTTAAGA	AATATTCCTCAAACATGTCGTGC	60.258	TCTTAAACCTGTCCTCCTCTCCT	59.774	140
CL189.Contig2_All_184_5	TAATAATAATAATAATAA	TAA(3*6)	725	18	GGGATTCCCAATAATATTCCTCAAACATGTCGTGCCATCGTTGAATCGTACTACTAGTACTAC[TAATAATAATAATAATAA]AAACTGAAAAAACCTTTATTACCTAGCAAACGTCGGGCCAGTTGTAGCAGGAGAGGAGGACAGGTTTAAGATTTGCAA	GGGATTCCCAATAATATTCCTCA	60.223	TTGCAAATCTTAAACCTGTCCTC	59.659	159
CL1908.Contig3_All_942_1	AGAGAAAGAGAAAGAGAAAGAGAA	AGAGAA(6*4)	260	24	AAGAGCCACAGAGATCAAGACAGAGACAGAGGACGGGACAGAGAC[AGAGAAAGAGAAAGAGAAAGAGAA]GGAGAAGGAGAAGGAGCCAGAGGTGGAGATCGAGTACGTCACGGAGGAGCCGGAGATTTACGATCCCAACTACATCTTCTTCA	AAGAGCCACAGAGATCAAGACAG	60.067	TGAAGAAGATGTAGTTGGGATCG	60.489	152
CL1908.Contig3_All_942_2	AGAGAAAGAGAAAGAGAAAGAGAA	AGAGAA(6*4)	260	24	AAGAGCCACAGAGATCAAGACAGAGACAGAGGACGGGACAGAGAC[AGAGAAAGAGAAAGAGAAAGAGAA]GGAGAAGGAGAAGGAGCCAGAGGTGGAGATCGAGTACGTCACGGAGGAGCCGGAGATTTACGATCCCAACTACA	AAGAGCCACAGAGATCAAGACAG	60.067	TGTAGTTGGGATCGTAAATCTCC	59.385	143
CL1908.Contig3_All_942_3	AGAGAAAGAGAAAGAGAAAGAGAA	AGAGAA(6*4)	260	24	AAGAAGAGCCACAGAGATCAAGACAGAGACAGAGGACGGGACAGAGAC[AGAGAAAGAGAAAGAGAAAGAGAA]GGAGAAGGAGAAGGAGCCAGAGGTGGAGATCGAGTACGTCACGGAGGAGCCGGAGATTTACGATCCCAACTACATCTTCTTCA	AAGAAGAGCCACAGAGATCAAGA	59.652	TGAAGAAGATGTAGTTGGGATCG	60.489	155
CL1908.Contig3_All_942_4	AGAGAAAGAGAAAGAGAAAGAGAA	AGAGAA(6*4)	260	24	GATCAAGACAGAGACAGAGGACGGGACAGAGAC[AGAGAAAGAGAAAGAGAAAGAGAA]GGAGAAGGAGAAGGAGCCAGAGGTGGAGATCGAGTACGTCACGGAGGAGCCGGAGATTTACGATCCCAACTACATCTTCTTCA	GATCAAGACAGAGACAGAGGACG	60.442	TGAAGAAGATGTAGTTGGGATCG	60.489	140
CL1908.Contig3_All_942_5	AGAGAAAGAGAAAGAGAAAGAGAA	AGAGAA(6*4)	260	24	GCCACAGAGATCAAGACAGAGACAGAGGACGGGACAGAGAC[AGAGAAAGAGAAAGAGAAAGAGAA]GGAGAAGGAGAAGGAGCCAGAGGTGGAGATCGAGTACGTCACGGAGGAGCCGGAGATTTACGATCCCAACTACATCTTCTTCA	GCCACAGAGATCAAGACAGAGAC	60.45	TGAAGAAGATGTAGTTGGGATCG	60.489	148
CL1913.Contig2_All_946_1	CGGCGGCGGCGGCGGCGGCGG	CGG(3*7)	551	21	CTCACGGTAAACCTCAGACAAC[CGGCGGCGGCGGCGGCGGCGG]CAGCAGCAGCGACTCGAGCTGCGGCAGCCCCGCGTCCCCCTCCGGCAGCCCCGCACCGGCCCCGAGCAAAGCGCCGGCTCCCGGGGGAAACGTGTTCGCCAACGACGGCAGCTTCAT	CTCACGGTAAACCTCAGACAACC	62.155	ATGAAGCTGCCGTCGTTG	60.991	160
CL1913.Contig2_All_946_2	CGGCGGCGGCGGCGGCGGCGG	CGG(3*7)	551	21	TCACGGTAAACCTCAGACAAC[CGGCGGCGGCGGCGGCGGCGG]CAGCAGCAGCGACTCGAGCTGCGGCAGCCCCGCGTCCCCCTCCGGCAGCCCCGCACCGGCCCCGAGCAAAGCGCCGGCTCCCGGGGGAAACGTGTTCGCCAACGACGGCAGCTTCAT	TCACGGTAAACCTCAGACAACC	61.319	ATGAAGCTGCCGTCGTTG	60.991	159
CL1913.Contig2_All_946_3	CGGCGGCGGCGGCGGCGGCGG	CGG(3*7)	551	21	TCACGGTAAACCTCAGACAAC[CGGCGGCGGCGGCGGCGGCGG]CAGCAGCAGCGACTCGAGCTGCGGCAGCCCCGCGTCCCCCTCCGGCAGCCCCGCACCGGCCCCGAGCAAAGCGCCGGCTCCCGGGGGAAACGTGTTCGCCAACGACGGCAGCTTCATG	TCACGGTAAACCTCAGACAACC	61.319	CATGAAGCTGCCGTCGTT	60.991	160
CL1913.Contig2_All_946_4	CGGCGGCGGCGGCGGCGGCGG	CGG(3*7)	551	21	GTTTATGAACATGGATCCAAAGCGCTCTCACGGTAAACCTCAGACAAC[CGGCGGCGGCGGCGGCGGCGG]CAGCAGCAGCGACTCGAGCT	GTTTATGAACATGGATCCAAAGC	59.735	AGCTCGAGTCGCTGCTGCT	64.073	89
CL1913.Contig2_All_946_5	CGGCGGCGGCGGCGGCGGCGG	CGG(3*7)	551	21	CACGGTAAACCTCAGACAAC[CGGCGGCGGCGGCGGCGGCGG]CAGCAGCAGCGACTCGAGCTGCGGCAGCCCCGCGTCCCCCTCCGGCAGCCCCGCACCGGCCCCGAGCAAAGCGCCGGCTCCCGGGGGAAACGTGTTCGCCAACGACGGCAGCTTCAT	CACGGTAAACCTCAGACAACC	59.506	ATGAAGCTGCCGTCGTTG	60.991	158
CL1917.Contig1_All_947_1	CCTCCTCCTCCTCCT	CCT(3*5)	2017	15	GAGTATCAGTCCGCCATATTGTCACAGAGATAGAAGCCATATGCCACCCTCCCTCCTGTCTTCCTCCCC[CCTCCTCCTCCTCCT]CCCCCTCCCTCTGATGACAATGGCTT	GAGTATCAGTCCGCCATATTGTC	59.876	AAGCCATTGTCATCAGAGGG	60.073	110
CL1917.Contig1_All_947_2	CCTCCTCCTCCTCCT	CCT(3*5)	2017	15	GAGTATCAGTCCGCCATATTGTCACAGAGATAGAAGCCATATGCCACCCTCCCTCCTGTCTTCCTCCCC[CCTCCTCCTCCTCCT]CCCCCTCCCTCTGATGACAATGGCTTCCCT	GAGTATCAGTCCGCCATATTGTC	59.876	AGGGAAGCCATTGTCATCAG	60.073	114
CL1917.Contig1_All_947_3	CCTCCTCCTCCTCCT	CCT(3*5)	2017	15	CAGAGATAGAAGCCATATGCCACCCTCCCTCCTGTCTTCCTCCCC[CCTCCTCCTCCTCCT]CCCCCTCCCTCTGATGACAATGGCTT	CAGAGATAGAAGCCATATGCCAC	60.129	AAGCCATTGTCATCAGAGGG	60.073	86
CL1917.Contig1_All_947_4	CCTCCTCCTCCTCCT	CCT(3*5)	2017	15	CAGAGATAGAAGCCATATGCCACCCTCCCTCCTGTCTTCCTCCCC[CCTCCTCCTCCTCCT]CCCCCTCCCTCTGATGACAATGGCTTCCCT	CAGAGATAGAAGCCATATGCCAC	60.129	AGGGAAGCCATTGTCATCAG	60.073	90
CL1919.Contig1_All_948_1	GCAGCAGCAGCAGCA	GCA(3*5)	220	15	AGGTAACAAGGGAATGCAGAGTCTGGCATACGGCGAGCAGCCTAAAACTCAACAACAGCTGCTGCACCAGAT[GCAGCAGCAGCAGCA]ACAAATGCATCACCACCACCAGCAGCAGCAACAGTTGCAGCAACAGCATCACCTGCAGTT	AGGTAACAAGGGAATGCAGAGTC	60.881	AACTGCAGGTGATGCTGTTG	59.905	147
CL1919.Contig1_All_948_2	GCAGCAGCAGCAGCA	GCA(3*5)	220	15	GGTAACAAGGGAATGCAGAGTCTGGCATACGGCGAGCAGCCTAAAACTCAACAACAGCTGCTGCACCAGAT[GCAGCAGCAGCAGCA]ACAAATGCATCACCACCACCAGCAGCAGCAACAGTTGCAGCAACAGCATCACCTGCAGTT	GGTAACAAGGGAATGCAGAGTC	60.004	AACTGCAGGTGATGCTGTTG	59.905	146
CL1919.Contig1_All_948_3	GCAGCAGCAGCAGCA	GCA(3*5)	220	15	CTCTGTTTTCCCAGGTAACAAGGGAATGCAGAGTCTGGCATACGGCGAGCAGCCTAAAACTCAACAACAGCTGCTGCACCAGAT[GCAGCAGCAGCAGCA]ACAAATGCATCACCACCACCAGCAGCAGCAACAGTTGCAGCAACAGCATCACCTGCAGTT	CTCTGTTTTCCCAGGTAACAAGG	61.219	AACTGCAGGTGATGCTGTTG	59.905	159
CL1919.Contig1_All_948_4	GCAGCAGCAGCAGCA	GCA(3*5)	220	15	TCTGTTTTCCCAGGTAACAAGGGAATGCAGAGTCTGGCATACGGCGAGCAGCCTAAAACTCAACAACAGCTGCTGCACCAGAT[GCAGCAGCAGCAGCA]ACAAATGCATCACCACCACCAGCAGCAGCAACAGTTGCAGCAACAGCATCACCTGCAGTT	TCTGTTTTCCCAGGTAACAAGG	60.377	AACTGCAGGTGATGCTGTTG	59.905	158
CL1919.Contig1_All_948_5	GCAGCAGCAGCAGCA	GCA(3*5)	220	15	GCAGCAGTTTTCATCAGGTTATTACTCTGTTTTCCCAGGTAACAAGGGAATGCAGAGTCTGGCATACGGCGAGCAGCCTAAAACTCAACAACAGCTGCTGCACCAGAT[GCAGCAGCAGCAGCA]ACAAATGCATCACCACCACCAGCAGCAGCAACAGTT	GCAGCAGTTTTCATCAGGTTATT	59.685	AACTGTTGCTGCTGCTGGT	59.638	159
CL1924.Contig1_All_949_1	AAGAAGAAGAAGAAGAAG	AAG(3*6)	300	18	TCTATAAGCAGTGAGAAGCGAGCCTCAGCGGAAATGATGAAGCCCAAACCCAAACCTCAA[AAGAAGAAGAAGAAGAAG]GACCCAAACGAGCCGCAGAAACCTGTGTCGGCCTACGCGCTCTTCTTCAGAGACACCCAGG	TCTATAAGCAGTGAGAAGCGAGC	60.309	CCTGGGTGTCTCTGAAGAAGAG	60.418	139
CL1924.Contig1_All_949_2	AAGAAGAAGAAGAAGAAG	AAG(3*6)	300	18	TCTATAAGCAGTGAGAAGCGAGCCTCAGCGGAAATGATGAAGCCCAAACCCAAACCTCAA[AAGAAGAAGAAGAAGAAG]GACCCAAACGAGCCGCAGAAACCTGTGTCGGCCTACGCGCTCTTCTTCAGAGACACCCAG	TCTATAAGCAGTGAGAAGCGAGC	60.309	CTGGGTGTCTCTGAAGAAGAGC	60.564	138
CL1924.Contig1_All_949_3	AAGAAGAAGAAGAAGAAG	AAG(3*6)	300	18	TCTATAAGCAGTGAGAAGCGAGCCTCAGCGGAAATGATGAAGCCCAAACCCAAACCTCAA[AAGAAGAAGAAGAAGAAG]GACCCAAACGAGCCGCAGAAACCTGTGTCGGCCTACGCGCTCTTCTTCAGAGAC	TCTATAAGCAGTGAGAAGCGAGC	60.309	GTCTCTGAAGAAGAGCGCGTAG	60.831	132
CL1924.Contig1_All_949_4	AAGAAGAAGAAGAAGAAG	AAG(3*6)	300	18	TCTATAAGCAGTGAGAAGCGAGCCTCAGCGGAAATGATGAAGCCCAAACCCAAACCTCAA[AAGAAGAAGAAGAAGAAG]GACCCAAACGAGCCGCAGAAACCTGTGTCGGCCTACGCGCTCTTCTTCAGAGA	TCTATAAGCAGTGAGAAGCGAGC	60.309	TCTCTGAAGAAGAGCGCGTAG	60.045	131
CL1924.Contig1_All_949_5	AAGAAGAAGAAGAAGAAG	AAG(3*6)	300	18	TCTATAAGCAGTGAGAAGCGAGCCTCAGCGGAAATGATGAAGCCCAAACCCAAACCTCAA[AAGAAGAAGAAGAAGAAG]GACCCAAACGAGCCGCAGAAACCTGTGTCGGCCTACGCGCTCTTCTTCAGAGAC	TCTATAAGCAGTGAGAAGCGAGC	60.309	GTCTCTGAAGAAGAGCGCGTA	59.912	132
CL1924.Contig3_All_951_1	AAGAAGAAGAAGAAG	AAG(3*5)	623	15	CTCATTCGAAGATGGTCTTTCAGATCACGGGCGAGAAGCGGCCATCTTCAGAGATGATGAAGCCCAAGCCCAAACCCCAAAAA[AAGAAGAAGAAGAAG]GATCCCAATGAGCCTACAAAGCCTGTGTCAGCCTACGCCTTGTTCTTCAGAGACAC	CTCATTCGAAGATGGTCTTTCAG	60.248	GTGTCTCTGAAGAACAAGGCGTA	60.836	154
CL1924.Contig3_All_951_2	AAGAAGAAGAAGAAG	AAG(3*5)	623	15	ATCCTCATTCGAAGATGGTCTTTCAGATCACGGGCGAGAAGCGGCCATCTTCAGAGATGATGAAGCCCAAGCCCAAACCCCAAAAA[AAGAAGAAGAAGAAG]GATCCCAATGAGCCTACAAAGCCTGTGTCAGCCTACGCCTTGTTCTTCAGAGACAC	ATCCTCATTCGAAGATGGTCTTT	60.323	GTGTCTCTGAAGAACAAGGCGTA	60.836	157
CL1924.Contig3_All_951_3	AAGAAGAAGAAGAAG	AAG(3*5)	623	15	CTCATTCGAAGATGGTCTTTCAGATCACGGGCGAGAAGCGGCCATCTTCAGAGATGATGAAGCCCAAGCCCAAACCCCAAAAA[AAGAAGAAGAAGAAG]GATCCCAATGAGCCTACAAAGCCTGTGTCAGCCTACGCCTTGTTCTTCAGAGACA	CTCATTCGAAGATGGTCTTTCAG	60.248	TGTCTCTGAAGAACAAGGCGTAG	60.955	153
CL1924.Contig3_All_951_4	AAGAAGAAGAAGAAG	AAG(3*5)	623	15	CATTCGAAGATGGTCTTTCAGATCACGGGCGAGAAGCGGCCATCTTCAGAGATGATGAAGCCCAAGCCCAAACCCCAAAAA[AAGAAGAAGAAGAAG]GATCCCAATGAGCCTACAAAGCCTGTGTCAGCCTACGCCTTGTTCTTCAGAGACAC	CATTCGAAGATGGTCTTTCAGAT	59.607	GTGTCTCTGAAGAACAAGGCGTA	60.836	152
CL1924.Contig3_All_951_5	AAGAAGAAGAAGAAG	AAG(3*5)	623	15	ATCCTCATTCGAAGATGGTCTTTCAGATCACGGGCGAGAAGCGGCCATCTTCAGAGATGATGAAGCCCAAGCCCAAACCCCAAAAA[AAGAAGAAGAAGAAG]GATCCCAATGAGCCTACAAAGCCTGTGTCAGCCTACGCCTTGTTCTTCAGAGACA	ATCCTCATTCGAAGATGGTCTTT	60.323	TGTCTCTGAAGAACAAGGCGTAG	60.955	156
CL1950.Contig1_All_956_1	GCTGCTGCTGCTGCT	GCT(3*5)	800	15	GAAATGGAACGTTTGATGGACGAGGGGATGGAGGACGACGACAGCGGGGAGGAGGGAGGTGGAGGCCCTGACGACCAG[GCTGCTGCTGCTGCT]CTGCCCGAGCCGAGCTTCCTTACCACTGCGTGGTCCTTCATCAGCACCTTCTTC	GAAATGGAACGTTTGATGGAC	59.283	GAAGAAGGTGCTGATGAAGGAC	60.255	147
CL1950.Contig1_All_956_2	GCTGCTGCTGCTGCT	GCT(3*5)	800	15	AGGAAATGGAACGTTTGATGGACGAGGGGATGGAGGACGACGACAGCGGGGAGGAGGGAGGTGGAGGCCCTGACGACCAG[GCTGCTGCTGCTGCT]CTGCCCGAGCCGAGCTTCCTTACCACTGCGTGGTCCTTCATCAGCACCTTCTTC	AGGAAATGGAACGTTTGATGG	61.084	GAAGAAGGTGCTGATGAAGGAC	60.255	149
CL1950.Contig1_All_956_3	GCTGCTGCTGCTGCT	GCT(3*5)	800	15	GGAAATGGAACGTTTGATGGACGAGGGGATGGAGGACGACGACAGCGGGGAGGAGGGAGGTGGAGGCCCTGACGACCAG[GCTGCTGCTGCTGCT]CTGCCCGAGCCGAGCTTCCTTACCACTGCGTGGTCCTTCATCAGCACCTTCTTC	GGAAATGGAACGTTTGATGG	60.17	GAAGAAGGTGCTGATGAAGGAC	60.255	148
CL1950.Contig1_All_956_4	GCTGCTGCTGCTGCT	GCT(3*5)	800	15	AAGCAGAGAGACACCAGGACATGCAGGAAATGGAACGTTTGATGGACGAGGGGATGGAGGACGACGACAGCGGGGAGGAGGGAGGTGGAGGCCCTGACGACCAG[GCTGCTGCTGCTGCT]CTGCCCGAGCCGAGCTTCCTTACCACTGCGTGGT	AAGCAGAGAGACACCAGGACAT	60.318	ACCACGCAGTGGTAAGGAAG	60.171	153
CL1950.Contig1_All_956_5	GCTGCTGCTGCTGCT	GCT(3*5)	800	15	AAGCAGAGAGACACCAGGACATGCAGGAAATGGAACGTTTGATGGACGAGGGGATGGAGGACGACGACAGCGGGGAGGAGGGAGGTGGAGGCCCTGACGACCAG[GCTGCTGCTGCTGCT]CTGCCCGAGCCGAGCTTCCTTACCACTGCGTGGTCCTT	AAGCAGAGAGACACCAGGACAT	60.318	AAGGACCACGCAGTGGTAAG	60.171	157
CL1950.Contig1_All_957_1	AGGAGGAGGAGGAGGAGGAGG	AGG(3*7)	1274	21	GTTTTGATGGAGTTCAAATGCTCCAACAGTGAAAGTTGTTTTCGTGAATTCGTTGAGACGTGACGAAAGTGACAA[AGGAGGAGGAGGAGGAGGAGG]AGCTGTCTTCCATTTTTAGCAGTG	GTTTTGATGGAGTTCAAATGCTC	60	CACTGCTAAAAATGGAAGACAGC	60.302	120
CL1950.Contig1_All_957_2	AGGAGGAGGAGGAGGAGGAGG	AGG(3*7)	1274	21	ATCTCACGTTGTTTTGATGGAGTTCAAATGCTCCAACAGTGAAAGTTGTTTTCGTGAATTCGTTGAGACGTGACGAAAGTGACAA[AGGAGGAGGAGGAGGAGGAGG]AGCTGTCTTCCATTTTTAGCAGTG	ATCTCACGTTGTTTTGATGGAGT	59.921	CACTGCTAAAAATGGAAGACAGC	60.302	130
CL1950.Contig1_All_957_3	AGGAGGAGGAGGAGGAGGAGG	AGG(3*7)	1274	21	ATGCTCCAACAGTGAAAGTTGTTTTCGTGAATTCGTTGAGACGTGACGAAAGTGACAA[AGGAGGAGGAGGAGGAGGAGG]AGCTGTCTTCCATTTTTAGCAGTG	ATGCTCCAACAGTGAAAGTTGTT	60.089	CACTGCTAAAAATGGAAGACAGC	60.302	103
CL1950.Contig1_All_957_4	AGGAGGAGGAGGAGGAGGAGG	AGG(3*7)	1274	21	AATGCTCCAACAGTGAAAGTTGTTTTCGTGAATTCGTTGAGACGTGACGAAAGTGACAA[AGGAGGAGGAGGAGGAGGAGG]AGCTGTCTTCCATTTTTAGCAGTG	AATGCTCCAACAGTGAAAGTTGT	60.089	CACTGCTAAAAATGGAAGACAGC	60.302	104
CL1950.Contig1_All_957_5	AGGAGGAGGAGGAGGAGGAGG	AGG(3*7)	1274	21	CAACAGTGAAAGTTGTTTTCGTGAATTCGTTGAGACGTGACGAAAGTGACAA[AGGAGGAGGAGGAGGAGGAGG]AGCTGTCTTCCATTTTTAGCAGTGATAACTTCATGCTTTTTAAACTTTTCAATGATGGATGTGACTCAAAAA	CAACAGTGAAAGTTGTTTTCGTG	59.74	TTTTTGAGTCACATCCATCATTG	59.853	145
CL1999.Contig1_All_967_1	CACACACACACACACACA	CA(2*9)	206	18	GTCTAAATGGATGCCTCACACAAGACATCCTGCCACGGGAATCAGTCAGTGTTGCGACAGAGAGCCCCC[CACACACACACACACACA]CCTCCCCTCTCTCATCAGCTCTGCTGCTGACCAATGACATATA	GTCTAAATGGATGCCTCACACA	60	TATATGTCATTGGTCAGCAGCAG	60.166	130
CL1999.Contig1_All_967_2	CACACACACACACACACA	CA(2*9)	206	18	ACACTCGTCTAAATGGATGCCTCACACAAGACATCCTGCCACGGGAATCAGTCAGTGTTGCGACAGAGAGCCCCC[CACACACACACACACACA]CCTCCCCTCTCTCATCAGCTCTGCTGCTGACCAATGACATATA	ACACTCGTCTAAATGGATGCCT	60.026	TATATGTCATTGGTCAGCAGCAG	60.166	136
CL1999.Contig1_All_967_3	CACACACACACACACACA	CA(2*9)	206	18	TAAATGGATGCCTCACACAAGACATCCTGCCACGGGAATCAGTCAGTGTTGCGACAGAGAGCCCCC[CACACACACACACACACA]CCTCCCCTCTCTCATCAGCTCTGCTGCTGACCAATGACATATA	TAAATGGATGCCTCACACAAGAC	61.268	TATATGTCATTGGTCAGCAGCAG	60.166	127
CL1999.Contig1_All_967_4	CACACACACACACACACA	CA(2*9)	206	18	GTCTAAATGGATGCCTCACACAAGACATCCTGCCACGGGAATCAGTCAGTGTTGCGACAGAGAGCCCCC[CACACACACACACACACA]CCTCCCCTCTCTCATCAGCTCTGCTGCTGACCAATGACATATA	GTCTAAATGGATGCCTCACACAA	61.268	TATATGTCATTGGTCAGCAGCAG	60.166	130
CL1999.Contig1_All_967_5	CACACACACACACACACA	CA(2*9)	206	18	GTCTAAATGGATGCCTCACACAAGACATCCTGCCACGGGAATCAGTCAGTGTTGCGACAGAGAGCCCCC[CACACACACACACACACA]CCTCCCCTCTCTCATCAGCTCTGCTGCTGACCAATGACATATAA	GTCTAAATGGATGCCTCACACA	60	TTATATGTCATTGGTCAGCAGCA	60.522	131
CL2003.Contig1_All_968_1	GTGTGTGTGTGT	GT(2*6)	361	12	CCTACCTGGAAACAAATGCTATGAA[GTGTGTGTGTGT]GATAATGAGAAGTTTTAAGCTCTTAACCTCTCTAATCTGCTTTCAGAGGCAGTGTTACAATCTTGTTGCAATTACTGATGTGCACAGTAGTTGCACAAATGTTTTCGTATCTTACAGGGCA	CCTACCTGGAAACAAATGCTATG	59.906	TGCCCTGTAAGATACGAAAACAT	59.912	158
CL2003.Contig1_All_968_2	GTGTGTGTGTGT	GT(2*6)	361	12	CCTACCTGGAAACAAATGCTATGAA[GTGTGTGTGTGT]GATAATGAGAAGTTTTAAGCTCTTAACCTCTCTAATCTGCTTTCAGAGGCAGTGTTACAATCTTGTTGCAATTACTGATGTGCACAGTAGTTGCACAAATGTTTTCGTATCTTACAGGGCAT	CCTACCTGGAAACAAATGCTATG	59.906	ATGCCCTGTAAGATACGAAAACA	59.912	159
CL2003.Contig1_All_968_3	GTGTGTGTGTGT	GT(2*6)	361	12	CCTACCTGGAAACAAATGCTATGAA[GTGTGTGTGTGT]GATAATGAGAAGTTTTAAGCTCTTAACCTCTCTAATCTGCTTTCAGAGGCAGTGTTACAATCTTGTTGCAATTACTGATGTGCACAGTAGTTGCACAAATGTTTTCGTATCTTACAGGGCATG	CCTACCTGGAAACAAATGCTATG	59.906	CATGCCCTGTAAGATACGAAAAC	59.912	160
CL2003.Contig1_All_968_4	GTGTGTGTGTGT	GT(2*6)	361	12	CCTACCTGGAAACAAATGCTATGAA[GTGTGTGTGTGT]GATAATGAGAAGTTTTAAGCTCTTAACCTCTCTAATCTGCTTTCAGAGGCAGTGTTACAAT	CCTACCTGGAAACAAATGCTATG	59.906	ATTGTAACACTGCCTCTGAAAGC	59.839	98
CL2003.Contig1_All_968_5	GTGTGTGTGTGT	GT(2*6)	361	12	CCTACCTGGAAACAAATGCTATGAA[GTGTGTGTGTGT]GATAATGAGAAGTTTTAAGCTCTTAACCTCTCTAATCTGCTTTCAGAGGCAGTGTTACAATCTTGTTGCAATTACTGATGTGC	CCTACCTGGAAACAAATGCTATG	59.906	GCACATCAGTAATTGCAACAAGA	60.187	120
CL2003.Contig1_All_969_1	ACACACACACACACAC	AC(2*8)	596	16	ATTATACTTTCAGCGTTTCGGCTGTTCTTTCTTATAGGTAAAGTCTTAAGATTCTACAAACTGGAAAA[ACACACACACACACAC]GCACACAAATTACTCTTGCCGGCACAAATTAGACAAAGAATGTTAGGATCTGCTGTGTCTCTCCCTGTGTTTCTT	ATTATACTTTCAGCGTTTCGGCT	60.491	AAGAAACACAGGGAGAGACACAG	59.831	159
CL2003.Contig1_All_969_2	ACACACACACACACAC	AC(2*8)	596	16	AATTATACTTTCAGCGTTTCGGCTGTTCTTTCTTATAGGTAAAGTCTTAAGATTCTACAAACTGGAAAA[ACACACACACACACAC]GCACACAAATTACTCTTGCCGGCACAAATTAGACAAAGAATGTTAGGATCTGCTGTGTCTCTCCCTGTGTTTCTT	AATTATACTTTCAGCGTTTCGGC	60.803	AAGAAACACAGGGAGAGACACAG	59.831	160
CL2003.Contig1_All_969_3	ACACACACACACACAC	AC(2*8)	596	16	ATTATACTTTCAGCGTTTCGGCTGTTCTTTCTTATAGGTAAAGTCTTAAGATTCTACAAACTGGAAAA[ACACACACACACACAC]GCACACAAATTACTCTTGCCGGCACAAATTAGACAAAGAATGTTAGGATCTGCTGTGTCTCTCC	ATTATACTTTCAGCGTTTCGGCT	60.491	GGAGAGACACAGCAGATCCTAAC	59.406	148
CL2003.Contig1_All_969_4	ACACACACACACACAC	AC(2*8)	596	16	ATTATACTTTCAGCGTTTCGGCTGTTCTTTCTTATAGGTAAAGTCTTAAGATTCTACAAACTGGAAAA[ACACACACACACACAC]GCACACAAATTACTCTTGCCGGCACAAATTAGACAAAGAATGTTAGGATCTGCTGTGTCTCTCCCTGTGTTTCTTC	ATTATACTTTCAGCGTTTCGGCT	60.491	GAAGAAACACAGGGAGAGACACA	60.706	160
CL2003.Contig1_All_969_5	ACACACACACACACAC	AC(2*8)	596	16	ATTATACTTTCAGCGTTTCGGCTGTTCTTTCTTATAGGTAAAGTCTTAAGATTCTACAAACTGGAAAA[ACACACACACACACAC]GCACACAAATTACTCTTGCCGGCACAAATTAGACAAAGAATG	ATTATACTTTCAGCGTTTCGGCT	60.491	CATTCTTTGTCTAATTTGTGCCG	60.857	126
CL2007.Contig1_All_970_1	TATATATATATATA	TA(2*7)	1801	14	CGTTGTGTATTTACGCTGTGCTACAAATGCCAGCAATGCGATAAAGCAGTGCCAGTTGGGCATATTTTTAGAGCGCCTAGAGCCAAAAAATGTTCAACTTTGGGTGG[TATATATATATATA]CTATGTATCATAGCAACCAGATGAAACCAAAG	CGTTGTGTATTTACGCTGTGCTA	60.249	CTTTGGTTTCATCTGGTTGCTAT	59.552	153
CL2007.Contig1_All_970_2	TATATATATATATA	TA(2*7)	1801	14	CGTTGTGTATTTACGCTGTGCTACAAATGCCAGCAATGCGATAAAGCAGTGCCAGTTGGGCATATTTTTAGAGCGCCTAGAGCCAAAAAATGTTCAACTTTGGGTGG[TATATATATATATA]CTATGTATCATAGCAACCAGATGAAACCAAAGCTTCT	CGTTGTGTATTTACGCTGTGCTA	60.249	AGAAGCTTTGGTTTCATCTGGTT	60.509	158
CL2007.Contig1_All_970_3	TATATATATATATA	TA(2*7)	1801	14	ATATTTTTAGAGCGCCTAGAGCCAAAAAATGTTCAACTTTGGGTGG[TATATATATATATA]CTATGTATCATAGCAACCAGATGAAACCAAAG	ATATTTTTAGAGCGCCTAGAGCC	59.478	CTTTGGTTTCATCTGGTTGCTAT	59.552	92
CL2007.Contig1_All_970_4	TATATATATATATA	TA(2*7)	1801	14	CGTTGTGTATTTACGCTGTGCTACAAATGCCAGCAATGCGATAAAGCAGTGCCAGTTGGGCATATTTTTAGAGCGCCTAGAGCCAAAAAATGTTCAACTTTGGGTGG[TATATATATATATA]CTATGTATCATAGCAACCAGATGAAACCA	CGTTGTGTATTTACGCTGTGCTA	60.249	TGGTTTCATCTGGTTGCTATGAT	60.736	150
CL2007.Contig1_All_970_5	TATATATATATATA	TA(2*7)	1801	14	ATATTTTTAGAGCGCCTAGAGCCAAAAAATGTTCAACTTTGGGTGG[TATATATATATATA]CTATGTATCATAGCAACCAGATGAAACCAAAGCTTCT	ATATTTTTAGAGCGCCTAGAGCC	59.478	AGAAGCTTTGGTTTCATCTGGTT	60.509	97
CL2024.Contig1_All_974_1	ATATATATATATAT	AT(2*7)	2881	14	TACAAACAGTGCATGAAAACAGGCTGAAAACAA[ATATATATATATAT]TTAATATGGTGAAAACCAGGCCATTTTAGTGTTTTACAGATATTTGTGGGGATGCACAACACCCAGCTTGAAACTGGGAAAATCGTAGACAAACAG	TACAAACAGTGCATGAAAACAGG	60.082	CTGTTTGTCTACGATTTTCCCAG	60.042	143
CL2024.Contig1_All_974_2	ATATATATATATAT	AT(2*7)	2881	14	TACAAACAGTGCATGAAAACAGGCTGAAAACAA[ATATATATATATAT]TTAATATGGTGAAAACCAGGCCATTTTAGTGTTTTACAGATATTTGTGGGGATGCACAACACCCAGCTTGAAACTGGGAAAATCGTAGACAAACA	TACAAACAGTGCATGAAAACAGG	60.082	TGTTTGTCTACGATTTTCCCAGT	59.92	142
CL2024.Contig1_All_974_3	ATATATATATATAT	AT(2*7)	2881	14	TACAAACAGTGCATGAAAACAGGCTGAAAACAA[ATATATATATATAT]TTAATATGGTGAAAACCAGGCCATTTTAGTGTTTTACAGATATTTGTGGGGATGC	TACAAACAGTGCATGAAAACAGG	60.082	GCATCCCCACAAATATCTGTAAA	60.089	102
CL2024.Contig1_All_974_4	ATATATATATATAT	AT(2*7)	2881	14	TACAAACAGTGCATGAAAACAGGCTGAAAACAA[ATATATATATATAT]TTAATATGGTGAAAACCAGGCCATTTTAGTGTTTTACA	TACAAACAGTGCATGAAAACAGG	60.082	TGTAAAACACTAAAATGGCCTGG	60.269	85
CL2024.Contig1_All_974_5	ATATATATATATAT	AT(2*7)	2881	14	GGATGCCATTCACTCATCACTATGTGGGGCATGTACAAATTTTGGTGAATTACTTTTTGTAGGAGAGCGTACAAACAGTGCATGAAAACAGGCTGAAAACAA[ATATATATATATAT]TTAATATGGTGAAAACCAGGCCATTTTAGTGTTT	GGATGCCATTCACTCATCACTAT	60.229	AAACACTAAAATGGCCTGGTTTT	60.151	150
CL2024.Contig1_All_975_1	TGTGTGTGTGTGTG	TG(2*7)	3272	14	TTTTAAACACAGGTAAACCCGCGAAAAATGCTGCTTTCCCATTGCCAGTAGAGCAGAGCTGTGTACACGGCTCTGCAGCAGACGTCTACACCTTTC[TGTGTGTGTGTGTG]GGTTGTTTTGGTGTGAAGGGAGGTCTGTGAGAACTA	TTTTAAACACAGGTAAACCCGC	60.263	TAGTTCTCACAGACCTCCCTTCA	60.288	146
CL2024.Contig1_All_975_2	TGTGTGTGTGTGTG	TG(2*7)	3272	14	TTTTTAAACACAGGTAAACCCGCGAAAAATGCTGCTTTCCCATTGCCAGTAGAGCAGAGCTGTGTACACGGCTCTGCAGCAGACGTCTACACCTTTC[TGTGTGTGTGTGTG]GGTTGTTTTGGTGTGAAGGGAGGTCTGTGAGAACTA	TTTTTAAACACAGGTAAACCCGC	61.372	TAGTTCTCACAGACCTCCCTTCA	60.288	147
CL2024.Contig1_All_975_3	TGTGTGTGTGTGTG	TG(2*7)	3272	14	TTTTAAACACAGGTAAACCCGCGAAAAATGCTGCTTTCCCATTGCCAGTAGAGCAGAGCTGTGTACACGGCTCTGCAGCAGACGTCTACACCTTTC[TGTGTGTGTGTGTG]GGTTGTTTTGGTGTGAAGGGAGGTCTGTGAGAACTACG	TTTTAAACACAGGTAAACCCGC	60.263	CGTAGTTCTCACAGACCTCCCTT	61.051	148
CL2024.Contig1_All_975_4	TGTGTGTGTGTGTG	TG(2*7)	3272	14	TTTTAAACACAGGTAAACCCGCGAAAAATGCTGCTTTCCCATTGCCAGTAGAGCAGAGCTGTGTACACGGCTCTGCAGCAGACGTCTACACCTTTC[TGTGTGTGTGTGTG]GGTTGTTTTGGTGTGAAGGGAGGTCTGTGAGAACT	TTTTAAACACAGGTAAACCCGC	60.263	AGTTCTCACAGACCTCCCTTCAC	61.076	145
CL2024.Contig1_All_975_5	TGTGTGTGTGTGTG	TG(2*7)	3272	14	GCAGCAGACGTCTACACCTTTC[TGTGTGTGTGTGTG]GGTTGTTTTGGTGTGAAGGGAGGTCTGTGAGAACTACGGTGGTTAATTCTCGTTATCGCTG	GCAGCAGACGTCTACACCTTTC	61.368	CAGCGATAACGAGAATTAACCAC	60.036	97
CL2029.Contig1_All_976_1	ACACACACACACAC	AC(2*7)	859	14	GAGAAAACATCAACCACCTGAAGGCAGAGATCAGAAAACTGGAGGAGGACGGAGACCACAAGGAGCACTGAGAAATGG[ACACACACACACAC]AAATTATTTGAAAAAAAAAACAAAACAAAAAAGACTAAACATTGTTGTGACT	GAGAAAACATCAACCACCTGAAG	60.026	AGTCACAACAATGTTTAGTCTTTTT	55.567	144
CL2029.Contig1_All_976_2	ACACACACACACAC	AC(2*7)	859	14	AGAGAAAACATCAACCACCTGAAGGCAGAGATCAGAAAACTGGAGGAGGACGGAGACCACAAGGAGCACTGAGAAATGG[ACACACACACACAC]AAATTATTTGAAAAAAAAAACAAAACAAAAAAGACTAAACATTGTTGTGACT	AGAGAAAACATCAACCACCTGAA	60.026	AGTCACAACAATGTTTAGTCTTTTT	55.567	145
CL2029.Contig1_All_976_3	ACACACACACACAC	AC(2*7)	859	14	AGATCAGAAAACTGGAGGAGGACGGAGACCACAAGGAGCACTGAGAAATGG[ACACACACACACAC]AAATTATTTGAAAAAAAAAACAAAACAAAAAAGACTAAACATTGTTGTGACT	AGATCAGAAAACTGGAGGAGGAC	60.123	AGTCACAACAATGTTTAGTCTTTTT	55.567	117
CL2029.Contig1_All_976_4	ACACACACACACAC	AC(2*7)	859	14	AGAGATCAGAAAACTGGAGGAGGACGGAGACCACAAGGAGCACTGAGAAATGG[ACACACACACACAC]AAATTATTTGAAAAAAAAAACAAAACAAAAAAGACTAAACATTGTTGTGACT	AGAGATCAGAAAACTGGAGGAGG	60.246	AGTCACAACAATGTTTAGTCTTTTT	55.567	119
CL2029.Contig1_All_976_5	ACACACACACACAC	AC(2*7)	859	14	CAGAGATCAGAAAACTGGAGGAGGACGGAGACCACAAGGAGCACTGAGAAATGG[ACACACACACACAC]AAATTATTTGAAAAAAAAAACAAAACAAAAAAGACTAAACATTGTTGTGACT	CAGAGATCAGAAAACTGGAGGAG	59.511	AGTCACAACAATGTTTAGTCTTTTT	55.567	120
CL2035.Contig1_All_982_1	ACACACACACACACAC	AC(2*8)	731	16	CTTAGTCAGAGGGGTGAAGAACATTTAACAGATTTACAATCTCAAGTTGTCTTTCTTTCTTATTTTTGCACATTTACACAA[ACACACACACACACAC]AATATACTGTATTTTCACAGAATCATAAAAAGTCAGTGAAGGCTTAGGCT	CTTAGTCAGAGGGGTGAAGAACA	59.797	AGCCTAAGCCTTCACTGACTTTT	59.967	147
CL2035.Contig1_All_982_2	ACACACACACACACAC	AC(2*8)	731	16	TGCTAACTTAGTCAGAGGGGTGAAGAACATTTAACAGATTTACAATCTCAAGTTGTCTTTCTTTCTTATTTTTGCACATTTACACAA[ACACACACACACACAC]AATATACTGTATTTTCACAGAATCATAAAAAGTCAGTGAAGGCTTAGGCT	TGCTAACTTAGTCAGAGGGGTGA	60.301	AGCCTAAGCCTTCACTGACTTTT	59.967	153
CL2035.Contig1_All_982_3	ACACACACACACACAC	AC(2*8)	731	16	AGTCAGAGGGGTGAAGAACATTTAACAGATTTACAATCTCAAGTTGTCTTTCTTTCTTATTTTTGCACATTTACACAA[ACACACACACACACAC]AATATACTGTATTTTCACAGAATCATAAAAAGTCAGTGAAGGCTTAGGCT	AGTCAGAGGGGTGAAGAACATTT	60.395	AGCCTAAGCCTTCACTGACTTTT	59.967	144
CL2035.Contig1_All_982_4	ACACACACACACACAC	AC(2*8)	731	16	CTTAGTCAGAGGGGTGAAGAACATTTAACAGATTTACAATCTCAAGTTGTCTTTCTTTCTTATTTTTGCACATTTACACAA[ACACACACACACACAC]AATATACTGTATTTTCACAGAATCATAAAAAGTCAGTGAAGGCTTAGGC	CTTAGTCAGAGGGGTGAAGAACA	59.797	GCCTAAGCCTTCACTGACTTTTT	60.293	146
CL2035.Contig1_All_982_5	ACACACACACACACAC	AC(2*8)	731	16	GTCAGAGGGGTGAAGAACATTTAACAGATTTACAATCTCAAGTTGTCTTTCTTTCTTATTTTTGCACATTTACACAA[ACACACACACACACAC]AATATACTGTATTTTCACAGAATCATAAAAAGTCAGTGAAGGCTTAGGCT	GTCAGAGGGGTGAAGAACATTTA	59.513	AGCCTAAGCCTTCACTGACTTTT	59.967	143
CL2042.Contig4_All_983_1	CCTCCTCCTCCTCCTCCT	CCT(3*6)	889	18	TTGCATCGTTTGATTGTAGATTGCATGTTTTAAAAATTAAATTTCTGGCTGTGATTAGCCGTCCACCTCCTCCCCCCTGAGAGA[CCTCCTCCTCCTCCTCCT]CCCCCTGTTGAAATGGAACCCATCATTGTTC	TTGCATCGTTTGATTGTAGATTG	60.013	GAACAATGATGGGTTCCATTTC	60.419	133
CL2042.Contig4_All_983_2	CCTCCTCCTCCTCCTCCT	CCT(3*6)	889	18	TAAATTTCTGGCTGTGATTAGCCGTCCACCTCCTCCCCCCTGAGAGA[CCTCCTCCTCCTCCTCCT]CCCCCTGTTGAAATGGAACCCATCATTGTTC	TAAATTTCTGGCTGTGATTAGCC	59.657	GAACAATGATGGGTTCCATTTC	60.419	96
CL2042.Contig4_All_983_3	CCTCCTCCTCCTCCTCCT	CCT(3*6)	889	18	TCGTTTGATTGTAGATTGCATGTTTTAAAAATTAAATTTCTGGCTGTGATTAGCCGTCCACCTCCTCCCCCCTGAGAGA[CCTCCTCCTCCTCCTCCT]CCCCCTGTTGAAATGGAACCCATCATTGTTC	TCGTTTGATTGTAGATTGCATGT	59.532	GAACAATGATGGGTTCCATTTC	60.419	128
CL2042.Contig4_All_983_4	CCTCCTCCTCCTCCTCCT	CCT(3*6)	889	18	TTGCATCGTTTGATTGTAGATTGCATGTTTTAAAAATTAAATTTCTGGCTGTGATTAGCCGTCCACCTCCTCCCCCCTGAGAGA[CCTCCTCCTCCTCCTCCT]CCCCCTGTTGAAATGGAACCCATCAT	TTGCATCGTTTGATTGTAGATTG	60.013	ATGATGGGTTCCATTTCAACAG	60.968	128
CL2042.Contig4_All_983_5	CCTCCTCCTCCTCCTCCT	CCT(3*6)	889	18	TCAATATTGCATCGTTTGATTGTAGATTGCATGTTTTAAAAATTAAATTTCTGGCTGTGATTAGCCGTCCACCTCCTCCCCCCTGAGAGA[CCTCCTCCTCCTCCTCCT]CCCCCTGTTGAAATGGAACCCATCATTGTTC	TCAATATTGCATCGTTTGATTGT	59.38	GAACAATGATGGGTTCCATTTC	60.419	139
CL2073.Contig1_All_990_1	CACACACACACACACACA	CA(2*9)	980	18	GGGAGGACTGATTTAAAGGAAAAAATAATAATAAAAAAAATACAACATGGTCATTAGCAAGTAGAGTTCAACAAACATCTAC[CACACACACACACACACA]TGTACACACATGATCTCCCCTCAAAACTGCAAATTTTCTA	GGGAGGACTGATTTAAAGGAAAA	59.842	TAGAAAATTTGCAGTTTTGAGGG	59.667	140
CL2073.Contig1_All_990_2	CACACACACACACACACA	CA(2*9)	980	18	GGGAGGACTGATTTAAAGGAAAAAATAATAATAAAAAAAATACAACATGGTCATTAGCAAGTAGAGTTCAACAAACATCTAC[CACACACACACACACACA]TGTACACACATGATCTCCCCTCAAAACT	GGGAGGACTGATTTAAAGGAAAA	59.842	AGTTTTGAGGGGAGATCATGTGT	61.126	128
CL2073.Contig1_All_990_3	CACACACACACACACACA	CA(2*9)	980	18	GGGAGGACTGATTTAAAGGAAAAAATAATAATAAAAAAAATACAACATGGTCATTAGCAAGTAGAGTTCAACAAACATCTAC[CACACACACACACACACA]TGTACACACATGATCTCCCCTCAAAAC	GGGAGGACTGATTTAAAGGAAAA	59.842	GTTTTGAGGGGAGATCATGTGT	60.233	127
CL2073.Contig1_All_990_4	CACACACACACACACACA	CA(2*9)	980	18	GGGAGGACTGATTTAAAGGAAAAAATAATAATAAAAAAAATACAACATGGTCATTAGCAAGTAGAGTTCAACAAACATCTAC[CACACACACACACACACA]TGTACACACATGATCTCCCCTCAAAACTGCAAATTTTCT	GGGAGGACTGATTTAAAGGAAAA	59.842	AGAAAATTTGCAGTTTTGAGGG	59.646	139
CL2073.Contig1_All_990_5	CACACACACACACACACA	CA(2*9)	980	18	GGGAGGACTGATTTAAAGGAAAAAATAATAATAAAAAAAATACAACATGGTCATTAGCAAGTAGAGTTCAACAAACATCTAC[CACACACACACACACACA]TGTACACACATGATCTCCCCTCAAAACT	GGGAGGACTGATTTAAAGGAAAA	59.842	AGTTTTGAGGGGAGATCATGTG	60.361	128
CL2086.Contig1_All_999_1	AGGAGGAGGAGGAGGAGGAGGAGG	AGG(3*8)	513	24	GCTCACCTGGAAGACTACAAGAAGAAGCAGT[AGGAGGAGGAGGAGGAGGAGGAGG]CCTGAGTGTCTGCAGTGTCCTGTTGTCCCGGCAGGAAGGCAGCACCTCTCCCTGCCCGCCTCTGCAGCCAGTCAGTGCCTCCTAGAGACCAAACCGAAACCTGTA	GCTCACCTGGAAGACTACAAGAA	59.936	TACAGGTTTCGGTTTGGTCTCTA	60.042	160
CL2086.Contig1_All_999_2	AGGAGGAGGAGGAGGAGGAGGAGG	AGG(3*8)	513	24	GCTCACCTGGAAGACTACAAGAAGAAGCAGT[AGGAGGAGGAGGAGGAGGAGGAGG]CCTGAGTGTCTGCAGTGTCCTGTTGTCCCGGCAGGAAGGCAGCACCTCTCCCTGCCCGCCTCTGCAGCCAGTCAGTGCCTCCTAGAGACCAAACCGAAACCTGT	GCTCACCTGGAAGACTACAAGAA	59.936	ACAGGTTTCGGTTTGGTCTCTA	60.033	159
CL2086.Contig1_All_999_3	AGGAGGAGGAGGAGGAGGAGGAGG	AGG(3*8)	513	24	GCTCACCTGGAAGACTACAAGAAGAAGCAGT[AGGAGGAGGAGGAGGAGGAGGAGG]CCTGAGTGTCTGCAGTGTCCTGTTGTCCCGGCAGGAAGGCAGCACCTCTCCCTGCCCGCCTCTGCAGCCAGTCAGTGCCTCCTAGAGACCAAACCGAAACCTGTA	GCTCACCTGGAAGACTACAAGAA	59.936	TACAGGTTTCGGTTTGGTCTCT	60.033	160
CL2086.Contig1_All_999_4	AGGAGGAGGAGGAGGAGGAGGAGG	AGG(3*8)	513	24	GCTCACCTGGAAGACTACAAGAAGAAGCAGT[AGGAGGAGGAGGAGGAGGAGGAGG]CCTGAGTGTCTGCAGTGTCCTGTTGT	GCTCACCTGGAAGACTACAAGAA	59.936	ACAACAGGACACTGCAGACACT	59.871	81
CL2086.Contig1_All_999_5	AGGAGGAGGAGGAGGAGGAGGAGG	AGG(3*8)	513	24	CCTGGAAGACTACAAGAAGAAGCAGT[AGGAGGAGGAGGAGGAGGAGGAGG]CCTGAGTGTCTGCAGTGTCCTGTTGTCCCGGCAGGAAGGCAGCACCTCTCCCTGCCCGCCTCTGCAGCCAGTCAGTGCCTCCTAGAGACCAAACCGAAACCTGTA	CCTGGAAGACTACAAGAAGAAGC	58.728	TACAGGTTTCGGTTTGGTCTCTA	60.042	155
CL2089.Contig1_All_1001_1	CAACAACAACAACAACAA	CAA(3*6)	3169	18	GGAACCACTCCAACAGAATCAGCAGCAGCTT[CAACAACAACAACAACAA]CAGCGAAGGAACAGTGCTGTGAACGCTAACAGACCTGGTGCTTTGATC	GGAACCACTCCAACAGAATCA	59.958	GATCAAAGCACCAGGTCTGTTAG	60.178	97
CL2089.Contig1_All_1001_2	CAACAACAACAACAACAA	CAA(3*6)	3169	18	GAACCACTCCAACAGAATCAGCAGCAGCTT[CAACAACAACAACAACAA]CAGCGAAGGAACAGTGCTGTGAACGCTAACAGACCTGGTGCTTTGATC	GAACCACTCCAACAGAATCAGC	61.058	GATCAAAGCACCAGGTCTGTTAG	60.178	96
CL2089.Contig1_All_1001_3	CAACAACAACAACAACAA	CAA(3*6)	3169	18	ACCACTCCAACAGAATCAGCAGCAGCTT[CAACAACAACAACAACAA]CAGCGAAGGAACAGTGCTGTGAACGCTAACAGACCTGGTGCTTTGATC	ACCACTCCAACAGAATCAGCAG	61.632	GATCAAAGCACCAGGTCTGTTAG	60.178	94
CL2089.Contig1_All_1001_4	CAACAACAACAACAACAA	CAA(3*6)	3169	18	ACCACTCCAACAGAATCAGCAGCAGCTT[CAACAACAACAACAACAA]CAGCGAAGGAACAGTGCTGTGAACGCTAACAGACCTGGTGCTTTGATC	ACCACTCCAACAGAATCAGCA	60.706	GATCAAAGCACCAGGTCTGTTAG	60.178	94
CL2089.Contig1_All_1001_5	CAACAACAACAACAACAA	CAA(3*6)	3169	18	AACCACTCCAACAGAATCAGCAGCAGCTT[CAACAACAACAACAACAA]CAGCGAAGGAACAGTGCTGTGAACGCTAACAGACCTGGTGCTTTGATC	AACCACTCCAACAGAATCAGC	59.201	GATCAAAGCACCAGGTCTGTTAG	60.178	95
CL2120.Contig1_All_1004_1	AAGAAGAAGAAGAAG	AAG(3*5)	445	15	GAGGCATCCAGAACTGATAAAAAACTATCAGAATGGACCAGTACATGTAGCAGACCCTGAGGAAGCTGAGGAGCAGC[AAGAAGAAGAAGAAG]ATAATGATGTTTTAACGTTCAAATGCATTTTGAGTGACACCAAGACGTGGTCTGTATTCATGTTCA	GAGGCATCCAGAACTGATAAAAA	59.622	TGAACATGAATACAGACCACGTC	59.912	158
CL2120.Contig1_All_1004_2	AAGAAGAAGAAGAAG	AAG(3*5)	445	15	GACCAGTACATGTAGCAGACCCTGAGGAAGCTGAGGAGCAGC[AAGAAGAAGAAGAAG]ATAATGATGTTTTAACGTTCAAATGCATTTTGAGTGACACCAAGACGTGGTCTGTATTCATGTTCA	GACCAGTACATGTAGCAGACCCT	59.583	TGAACATGAATACAGACCACGTC	59.912	123
CL2120.Contig1_All_1004_3	AAGAAGAAGAAGAAG	AAG(3*5)	445	15	ACCAGTACATGTAGCAGACCCTGAGGAAGCTGAGGAGCAGC[AAGAAGAAGAAGAAG]ATAATGATGTTTTAACGTTCAAATGCATTTTGAGTGACACCAAGACGTGGTCTGTATTCATGTTCA	ACCAGTACATGTAGCAGACCCTG	60.482	TGAACATGAATACAGACCACGTC	59.912	122
CL2120.Contig1_All_1004_4	AAGAAGAAGAAGAAG	AAG(3*5)	445	15	GACCAGTACATGTAGCAGACCCTGAGGAAGCTGAGGAGCAGC[AAGAAGAAGAAGAAG]ATAATGATGTTTTAACGTTCAAATGCATTTTGAGTGACACCAAGACGTGGTCTGTATTCATGTTCATGATCATAAGTTAAAGGTCTCACTGGTCTTTCATCA	GACCAGTACATGTAGCAGACCCT	59.583	TGATGAAAGACCAGTGAGACCTT	60.16	159
CL2120.Contig1_All_1004_5	AAGAAGAAGAAGAAG	AAG(3*5)	445	15	ACCAGTACATGTAGCAGACCCTGAGGAAGCTGAGGAGCAGC[AAGAAGAAGAAGAAG]ATAATGATGTTTTAACGTTCAAATGCATTTTGAGTGACACCAAGACGTGGTCTGTATTCATGTTCATGATCATAAGTTAAAGGTCTCACTGGTCTTTCATCA	ACCAGTACATGTAGCAGACCCTG	60.482	TGATGAAAGACCAGTGAGACCTT	60.16	158
CL2121.Contig1_All_1005_1	GAGGAGGAGGAGGAG	GAG(3*5)	814	15	CTGAGGTTGAACGTCTGACTTGC[GAGGAGGAGGAGGAG]AAAATGTTCGGTCGAGGTTCTCGTCAGCGGAAGGAGGTGGACTACAGCGACTCACTGAC	CTGAGGTTGAACGTCTGACTTG	59.946	GTCAGTGAGTCGCTGTAGTCCAC	61.32	97
CL2121.Contig1_All_1005_2	GAGGAGGAGGAGGAG	GAG(3*5)	814	15	CTGAGGTTGAACGTCTGACTTGC[GAGGAGGAGGAGGAG]AAAATGTTCGGTCGAGGTTCTCGTCAGCGGAAGGAGGTGGACTACAGCGACTCACT	CTGAGGTTGAACGTCTGACTTG	59.946	AGTGAGTCGCTGTAGTCCACCT	60.374	94
CL2121.Contig1_All_1005_3	GAGGAGGAGGAGGAG	GAG(3*5)	814	15	CTGAGGTTGAACGTCTGACTTGC[GAGGAGGAGGAGGAG]AAAATGTTCGGTCGAGGTTCTCGTCAGCGGAAGGAGGTGGACTACAGCGACTCACTGA	CTGAGGTTGAACGTCTGACTTG	59.946	TCAGTGAGTCGCTGTAGTCCAC	60.51	96
CL2121.Contig1_All_1005_4	GAGGAGGAGGAGGAG	GAG(3*5)	814	15	CTGAGGTTGAACGTCTGACTTGC[GAGGAGGAGGAGGAG]AAAATGTTCGGTCGAGGTTCTCGTCAGCGGAAGGAGGTGGACTACAGCGACTCACTGAC	CTGAGGTTGAACGTCTGACTTG	59.946	GTCAGTGAGTCGCTGTAGTCCA	60.51	97
CL2121.Contig1_All_1005_5	GAGGAGGAGGAGGAG	GAG(3*5)	814	15	CTGAGGTTGAACGTCTGACTTGC[GAGGAGGAGGAGGAG]AAAATGTTCGGTCGAGGTTCTCGTCAGCGGAAGGAGGTGGACTACAGCGACTCACTGACGGAGAAGCAGTGGCTCAAGTCTGT	CTGAGGTTGAACGTCTGACTTG	59.946	ACAGACTTGAGCCACTGCTTCT	60.626	121
CL2127.Contig1_All_1008_1	CTTCTTCTTCTTCTTCTTCTT	CTT(3*7)	3239	21	CCATGCTGTTGTTCACTTTCATACCAATTTTATACGTGCGATCAGGACTGAAAACTGTTTTTTCC[CTTCTTCTTCTTCTTCTTCTT]CTGTGTTATAAAATGTGGCGTGTCCAAGAGCCTGCTTATACCCCACAAATCTTG	CCATGCTGTTGTTCACTTTCATA	60.046	CAAGATTTGTGGGGTATAAGCAG	59.906	140
CL2127.Contig1_All_1008_2	CTTCTTCTTCTTCTTCTTCTT	CTT(3*7)	3239	21	CCATGCTGTTGTTCACTTTCATACCAATTTTATACGTGCGATCAGGACTGAAAACTGTTTTTTCC[CTTCTTCTTCTTCTTCTTCTT]CTGTGTTATAAAATGTGGCGTGTC	CCATGCTGTTGTTCACTTTCATA	60.046	GACACGCCACATTTTATAACACA	59.814	110
CL2127.Contig1_All_1008_3	CTTCTTCTTCTTCTTCTTCTT	CTT(3*7)	3239	21	CCATGCTGTTGTTCACTTTCATACCAATTTTATACGTGCGATCAGGACTGAAAACTGTTTTTTCC[CTTCTTCTTCTTCTTCTTCTT]CTGTGTTATAAAATGTGGCGTGTCCAAGAGCCTGCTTATACCCCACAAATCTTGT	CCATGCTGTTGTTCACTTTCATA	60.046	ACAAGATTTGTGGGGTATAAGCA	59.786	141
CL2127.Contig1_All_1008_4	CTTCTTCTTCTTCTTCTTCTT	CTT(3*7)	3239	21	CCATGCTGTTGTTCACTTTCATACCAATTTTATACGTGCGATCAGGACTGAAAACTGTTTTTTCC[CTTCTTCTTCTTCTTCTTCTT]CTGTGTTATAAAATGTGGCGTGTCCAAGAGCCTGCTTATACCCCACAAATCTTGTG	CCATGCTGTTGTTCACTTTCATA	60.046	CACAAGATTTGTGGGGTATAAGC	59.786	142
CL2127.Contig1_All_1008_5	CTTCTTCTTCTTCTTCTTCTT	CTT(3*7)	3239	21	TACCTTCCACTTTTGAGAAACGATGCCATGCTGTTGTTCACTTTCATACCAATTTTATACGTGCGATCAGGACTGAAAACTGTTTTTTCC[CTTCTTCTTCTTCTTCTTCTT]CTGTGTTATAAAATGTGGCGTGTC	TACCTTCCACTTTTGAGAAACGA	60.149	GACACGCCACATTTTATAACACA	59.814	135
CL2132.Contig1_All_1011_1	GAGGAGGAGGAGGAG	GAG(3*5)	387	15	GAGGTGACAGTGGTCCTGATGGGGAGGAGCCTGCAGCACTGTCCAGCGGAGGAA[GAGGAGGAGGAGGAG]GACGACGACGTGGGGACTCCGGACAGACCGTCAGACCGTCAGGGCGAGGGGACGGTCTCTGTTTCAGACGCTCAGCT	GAGGTGACAGTGGTCCTGATG	60.579	AGCTGAGCGTCTGAAACAGAG	59.945	146
CL2132.Contig1_All_1011_2	GAGGAGGAGGAGGAG	GAG(3*5)	387	15	GAGGTGACAGTGGTCCTGATGGGGAGGAGCCTGCAGCACTGTCCAGCGGAGGAA[GAGGAGGAGGAGGAG]GACGACGACGTGGGGACTCCGGACAGACCGTCAGACCGTCAGGGCGAGGGGACGGTCTCTGTTTCAGACGCTCAGCT	GAGGTGACAGTGGTCCTGATG	60.579	AGCTGAGCGTCTGAAACAGAGAC	62.506	146
CL2132.Contig1_All_1011_3	GAGGAGGAGGAGGAG	GAG(3*5)	387	15	CTGGAGGTGACAGTGGTCCTGATGGGGAGGAGCCTGCAGCACTGTCCAGCGGAGGAA[GAGGAGGAGGAGGAG]GACGACGACGTGGGGACTCCGGACAGACCGTCAGACCGTCAGGGCGAGGGGACGGTCTCTGTTTCAGACGCTCAGCT	CTGGAGGTGACAGTGGTCCT	60.153	AGCTGAGCGTCTGAAACAGAG	59.945	149
CL2132.Contig1_All_1011_4	GAGGAGGAGGAGGAG	GAG(3*5)	387	15	GAGGTGACAGTGGTCCTGATGGGGAGGAGCCTGCAGCACTGTCCAGCGGAGGAA[GAGGAGGAGGAGGAG]GACGACGACGTGGGGACTCCGGACAGACCGTCAGACCGTCAGGGCGAGGGGACGGTCTCTGTTTCAGACGCTCAGC	GAGGTGACAGTGGTCCTGATG	60.579	GCTGAGCGTCTGAAACAGAGAC	61.664	145
CL2132.Contig1_All_1011_5	GAGGAGGAGGAGGAG	GAG(3*5)	387	15	AGATGCCTGGAGGTGACAGTGGTCCTGATGGGGAGGAGCCTGCAGCACTGTCCAGCGGAGGAA[GAGGAGGAGGAGGAG]GACGACGACGTGGGGACTCCGGACAGACCGTCAGACCGTCAGGGCGAGGGGACGGTCTCTGTTTCAGACGCTCAGCT	AGATGCCTGGAGGTGACAGT	59.713	AGCTGAGCGTCTGAAACAGAG	59.945	155
CL2142.Contig3_All_1016_1	AGAAGAAGAAGAAGAAGAAGA	AGA(3*7)	690	21	AAGAGACGGAGGTGAAGAAAGAGGAGGAGCAGGAGG[AGAAGAAGAAGAAGAAGAAGA]AAAGCGAGGAGCAGATTTCTAAGT	AAGAGACGGAGGTGAAGAAAGAG	60.406	ACTTAGAAATCTGCTCCTCGCTT	60.057	81
CL2142.Contig3_All_1016_2	AGAAGAAGAAGAAGAAGAAGA	AGA(3*7)	690	21	AAAGAGACGGAGGTGAAGAAAGAGGAGGAGCAGGAGG[AGAAGAAGAAGAAGAAGAAGA]AAAGCGAGGAGCAGATTTCTAAGT	AAAGAGACGGAGGTGAAGAAAGA	60.747	ACTTAGAAATCTGCTCCTCGCTT	60.057	82
CL2142.Contig3_All_1016_3	AGAAGAAGAAGAAGAAGAAGA	AGA(3*7)	690	21	TAAAGAGACGGAGGTGAAGAAAGAGGAGGAGCAGGAGG[AGAAGAAGAAGAAGAAGAAGA]AAAGCGAGGAGCAGATTTCTAAGT	TAAAGAGACGGAGGTGAAGAAAG	59.075	ACTTAGAAATCTGCTCCTCGCTT	60.057	83
CL2142.Contig3_All_1016_4	AGAAGAAGAAGAAGAAGAAGA	AGA(3*7)	690	21	CTAAAGAGACGGAGGTGAAGAAAGAGGAGGAGCAGGAGG[AGAAGAAGAAGAAGAAGAAGA]AAAGCGAGGAGCAGATTTCTAAGT	CTAAAGAGACGGAGGTGAAGAAA	59.075	ACTTAGAAATCTGCTCCTCGCTT	60.057	84
CL2142.Contig3_All_1016_5	AGAAGAAGAAGAAGAAGAAGA	AGA(3*7)	690	21	CTAAAGAGACGGAGGTGAAGAAAGAGGAGGAGCAGGAGG[AGAAGAAGAAGAAGAAGAAGA]AAAGCGAGGAGCAGATTTCTAAGT	CTAAAGAGACGGAGGTGAAGAAAG	59.948	ACTTAGAAATCTGCTCCTCGCTT	60.057	84
CL2144.Contig2_All_1017_1	CTGCTGCTGCTGCTGCTG	CTG(3*6)	612	18	TGCTTCTCTTCCTTGTGACTTTC[CTGCTGCTGCTGCTGCTG]ACGCTCCCACCTGTGACGTAGACTGAGGATCCCGTCACGTCTCCACTGTTCACTCTGGAGCCTGGACCTGCGATCACTGCTGTGATAGACTGAAGGAGCAGTTTTGGA	TGCTTCTCTTCCTTGTGACTTTC	60.047	TCCAAAACTGCTCCTTCAGTCTA	60.41	149
CL2144.Contig2_All_1017_2	CTGCTGCTGCTGCTGCTG	CTG(3*6)	612	18	TGCTTCTCTTCCTTGTGACTTTC[CTGCTGCTGCTGCTGCTG]ACGCTCCCACCTGTGACGTAGACTGAGGATCCCGTCACGTCTCCACTGTTCACTCTGGAGCCTGGACCTGCGATCACTGCTGTGATAGACTGAAGGAGC	TGCTTCTCTTCCTTGTGACTTTC	60.047	GCTCCTTCAGTCTATCACAGCAG	60.583	140
CL2144.Contig2_All_1017_3	CTGCTGCTGCTGCTGCTG	CTG(3*6)	612	18	TGCTTCTCTTCCTTGTGACTTTC[CTGCTGCTGCTGCTGCTG]ACGCTCCCACCTGTGACGTAGACTGAGGATCCCGTCACGTCTCCACTGTTCACTCTGGAGCCTGGACCTGCGATCACTGCTGTGATAGACTGAAGGAGCAG	TGCTTCTCTTCCTTGTGACTTTC	60.047	CTGCTCCTTCAGTCTATCACAGC	60.583	142
CL2144.Contig2_All_1017_4	CTGCTGCTGCTGCTGCTG	CTG(3*6)	612	18	TGCTTCTCTTCCTTGTGACTTTC[CTGCTGCTGCTGCTGCTG]ACGCTCCCACCTGTGACGTAGACTGAGGATCCCGTCACGTCTCCACTGTTCACTCT	TGCTTCTCTTCCTTGTGACTTTC	60.047	AGAGTGAACAGTGGAGACGTGAC	60.791	97
CL2144.Contig2_All_1017_5	CTGCTGCTGCTGCTGCTG	CTG(3*6)	612	18	TGCTTCTCTTCCTTGTGACTTTC[CTGCTGCTGCTGCTGCTG]ACGCTCCCACCTGTGACGTAGACTGAGGATCCCGTCACGTCTCCACTGTTCACTCTGGAGCCTGGACCTGCGATCACTGCTGTGATAGACTGAAGGAGCAGTTTTGG	TGCTTCTCTTCCTTGTGACTTTC	60.047	CCAAAACTGCTCCTTCAGTCTAT	58.97	148
CL2146.Contig9_All_1025_1	TCCTCCTCCTCCTCC	TCC(3*5)	213	15	AAACCTCTTCAATCAGCTGCACACGCTGTCCCATTCCTCTGGAGAGCAACGCTGTAACCAGGCCCCAGACATCAGGCCACATTCAGCAGCA[TCCTCCTCCTCCTCC]GCCTCCGCCTCACTCACTGGATGCTAGCTCGGTAGCCTTTGCATGTCTTTACA	AAACCTCTTCAATCAGCTGCAC	60.802	TGTAAAGACATGCAAAGGCTACC	60.533	159
CL2146.Contig9_All_1025_2	TCCTCCTCCTCCTCC	TCC(3*5)	213	15	GAGATCCAAAACCTCTTCAATCAGCTGCACACGCTGTCCCATTCCTCTGGAGAGCAACGCTGTAACCAGGCCCCAGACATCAGGCCACATTCAGCAGCA[TCCTCCTCCTCCTCC]GCCTCCGCCTCACTCACTGGATGCTAGCTCGGTAG	GAGATCCAAAACCTCTTCAATCA	59.585	CTACCGAGCTAGCATCCAGTG	60.045	149
CL2146.Contig9_All_1025_3	TCCTCCTCCTCCTCC	TCC(3*5)	213	15	AAAACCTCTTCAATCAGCTGCACACGCTGTCCCATTCCTCTGGAGAGCAACGCTGTAACCAGGCCCCAGACATCAGGCCACATTCAGCAGCA[TCCTCCTCCTCCTCC]GCCTCCGCCTCACTCACTGGATGCTAGCTCGGTAGCCTTTGCATGTCTTTACA	AAAACCTCTTCAATCAGCTGCAC	61.981	TGTAAAGACATGCAAAGGCTACC	60.533	160
CL2146.Contig9_All_1025_4	TCCTCCTCCTCCTCC	TCC(3*5)	213	15	CTCTGGAGAGCAACGCTGTAACCAGGCCCCAGACATCAGGCCACATTCAGCAGCA[TCCTCCTCCTCCTCC]GCCTCCGCCTCACTCACTGGATGCTAGCTCGGTAGCCTTTGCATGTCTTTACACTC	CTCTGGAGAGCAACGCTGTAAC	61.486	GAGTGTAAAGACATGCAAAGGCT	59.839	126
CL2146.Contig9_All_1025_5	TCCTCCTCCTCCTCC	TCC(3*5)	213	15	TCTGGAGAGCAACGCTGTAACCAGGCCCCAGACATCAGGCCACATTCAGCAGCA[TCCTCCTCCTCCTCC]GCCTCCGCCTCACTCACTGGATGCTAGCTCGGTAGCCTTTGCATGTCTTTACACTC	TCTGGAGAGCAACGCTGTAAC	60.586	GAGTGTAAAGACATGCAAAGGCT	59.839	125
CL2147.Contig1_All_1028_1	TCATCATCATCATCA	TCA(3*5)	826	15	ACCTTGGTAGGACCATTTGCTACAACAATTACACAATAAGTCAACACAGTCACAAGATTATTGCAGTGAGCCGCTTCCTTGCAGGGTTTACTGCTCCTT[TCATCATCATCATCA]TCTGCTACTCCATCATCGTCCTCAAAC	ACCTTGGTAGGACCATTTGCTA	59.892	GTTTGAGGACGATGATGGAGTAG	60.012	141
CL2147.Contig1_All_1028_2	TCATCATCATCATCA	TCA(3*5)	826	15	ACCTTGGTAGGACCATTTGCTACAACAATTACACAATAAGTCAACACAGTCACAAGATTATTGCAGTGAGCCGCTTCCTTGCAGGGTTTACTGCTCCTT[TCATCATCATCATCA]TCTGCTACTCCATCATCGTCCTCAAACT	ACCTTGGTAGGACCATTTGCTA	59.892	AGTTTGAGGACGATGATGGAGTA	60.012	142
CL2147.Contig1_All_1028_3	TCATCATCATCATCA	TCA(3*5)	826	15	GGACCATTTGCTACAACAATTACACAATAAGTCAACACAGTCACAAGATTATTGCAGTGAGCCGCTTCCTTGCAGGGTTTACTGCTCCTT[TCATCATCATCATCA]TCTGCTACTCCATCATCGTCCTCAAAC	GGACCATTTGCTACAACAATTACA	60.167	GTTTGAGGACGATGATGGAGTAG	60.012	132
CL2147.Contig1_All_1028_4	TCATCATCATCATCA	TCA(3*5)	826	15	GGACCATTTGCTACAACAATTACACAATAAGTCAACACAGTCACAAGATTATTGCAGTGAGCCGCTTCCTTGCAGGGTTTACTGCTCCTT[TCATCATCATCATCA]TCTGCTACTCCATCATCGTCCTCAAACT	GGACCATTTGCTACAACAATTACA	60.167	AGTTTGAGGACGATGATGGAGTA	60.012	133
CL2147.Contig1_All_1028_5	TCATCATCATCATCA	TCA(3*5)	826	15	CACAAGATTATTGCAGTGAGCCGCTTCCTTGCAGGGTTTACTGCTCCTT[TCATCATCATCATCA]TCTGCTACTCCATCATCGTCCTCAAAC	CACAAGATTATTGCAGTGAGCC	59.775	GTTTGAGGACGATGATGGAGTAG	60.012	91
CL2163.Contig2_All_1029_1	CAGCAGCAGCAGCAGCAGCAG	CAG(3*7)	2062	21	GCATGGGAGGAGTACTACAAGAAGATGGGAATGACCCAGCCAGCTGGAGGGGCAGCAGCTGCTCCAGGCACAGCAGTAGCTGCCCCCA[CAGCAGCAGCAGCAGCAGCAG]GTGTCAGCTGTTCCACCTCC	GCATGGGAGGAGTACTACAAGAA	59.666	GGAGGTGGAACAGCTGACA	59.811	129
CL2163.Contig2_All_1029_2	CAGCAGCAGCAGCAGCAGCAG	CAG(3*7)	2062	21	AGCATGGGAGGAGTACTACAAGAAGATGGGAATGACCCAGCCAGCTGGAGGGGCAGCAGCTGCTCCAGGCACAGCAGTAGCTGCCCCCA[CAGCAGCAGCAGCAGCAGCAG]GTGTCAGCTGTTCCACCTCC	AGCATGGGAGGAGTACTACAAGA	59.313	GGAGGTGGAACAGCTGACA	59.811	130
CL2163.Contig2_All_1029_3	CAGCAGCAGCAGCAGCAGCAG	CAG(3*7)	2062	21	AAAGCATGGGAGGAGTACTACAAGAAGATGGGAATGACCCAGCCAGCTGGAGGGGCAGCAGCTGCTCCAGGCACAGCAGTAGCTGCCCCCA[CAGCAGCAGCAGCAGCAGCAG]GTGTCAGCTGTTCCACCTCC	AAAGCATGGGAGGAGTACTACAA	59.209	GGAGGTGGAACAGCTGACA	59.811	132
CL2163.Contig2_All_1029_4	CAGCAGCAGCAGCAGCAGCAG	CAG(3*7)	2062	21	GCATGGGAGGAGTACTACAAGAAGATGGGAATGACCCAGCCAGCTGGAGGGGCAGCAGCTGCTCCAGGCACAGCAGTAGCTGCCCCCA[CAGCAGCAGCAGCAGCAGCAG]GTGTCAGCTGTTCCACCTCCGGGACAGCAACAGAACCAG	GCATGGGAGGAGTACTACAAGAA	59.666	CTGGTTCTGTTGCTGTCCC	59.246	148
CL2163.Contig2_All_1029_5	CAGCAGCAGCAGCAGCAGCAG	CAG(3*7)	2062	21	GCATGGGAGGAGTACTACAAGAAGATGGGAATGACCCAGCCAGCTGGAGGGGCAGCAGCTGCTCCAGGCACAGCAGTAGCTGCCCCCA[CAGCAGCAGCAGCAGCAGCAG]GTGTCAGCTGTTCCACCTCCGGGACAGCAACAGAACCAGGG	GCATGGGAGGAGTACTACAAGAA	59.666	CCCTGGTTCTGTTGCTGTC	59.246	150
CL2163.Contig4_All_1030_1	CAGCAGCAGCAGCAGCAGCAG	CAG(3*7)	170	21	AACAAGTTCAACAACAACAGCAGCAACAACAGCAACAGCAGCAGCAACAGCAGGTCCAGCCCCAGCAGGTTCCCCCTCAACAGCAGGTTCCA[CAGCAGCAGCAGCAGCAGCAG]GTGTCAGCTGTTCCACCTCC	AACAAGTTCAACAACAACAGCAG	59.383	GGAGGTGGAACAGCTGACA	59.811	133
CL2163.Contig4_All_1030_2	CAGCAGCAGCAGCAGCAGCAG	CAG(3*7)	170	21	CAACAAGTTCAACAACAACAGCAGCAACAACAGCAACAGCAGCAGCAACAGCAGGTCCAGCCCCAGCAGGTTCCCCCTCAACAGCAGGTTCCA[CAGCAGCAGCAGCAGCAGCAG]GTGTCAGCTGTTCCACCTCC	CAACAAGTTCAACAACAACAGCA	61.158	GGAGGTGGAACAGCTGACA	59.811	134
CL2163.Contig4_All_1030_3	CAGCAGCAGCAGCAGCAGCAG	CAG(3*7)	170	21	AGTTCAACAACAACAGCAGCAACAACAGCAACAGCAGCAGCAACAGCAGGTCCAGCCCCAGCAGGTTCCCCCTCAACAGCAGGTTCCA[CAGCAGCAGCAGCAGCAGCAG]GTGTCAGCTGTTCCACCTCC	AGTTCAACAACAACAGCAGCAAC	61.652	GGAGGTGGAACAGCTGACA	59.811	129
CL2163.Contig4_All_1030_4	CAGCAGCAGCAGCAGCAGCAG	CAG(3*7)	170	21	ACAAGTTCAACAACAACAGCAGCAACAACAGCAACAGCAGCAGCAACAGCAGGTCCAGCCCCAGCAGGTTCCCCCTCAACAGCAGGTTCCA[CAGCAGCAGCAGCAGCAGCAG]GTGTCAGCTGTTCCACCTCC	ACAAGTTCAACAACAACAGCAGC	61.652	GGAGGTGGAACAGCTGACA	59.811	132
CL2163.Contig4_All_1030_5	CAGCAGCAGCAGCAGCAGCAG	CAG(3*7)	170	21	AACAAGTTCAACAACAACAGCAGCAACAACAGCAACAGCAGCAGCAACAGCAGGTCCAGCCCCAGCAGGTTCCCCCTCAACAGCAGGTTCCA[CAGCAGCAGCAGCAGCAGCAG]GTGTCAGCTGTTCCACCTCCGGGACAGCAACAGAACC	AACAAGTTCAACAACAACAGCAG	59.383	GGTTCTGTTGCTGTCCCG	60.246	150
CL2165.Contig1_All_1031_1	CAGCAGCAGCAGCAGCAG	CAG(3*6)	326	18	TCTCCTGTCAGAACAACAGAAGCAGCAT[CAGCAGCAGCAGCAGCAG]CTCCAGCAGTTCCTCACCTCACAGAACTTCACTC	TCTCCTGTCAGAACAACAGAAGC	60.976	GAGTGAAGTTCTGTGAGGTGAGG	60.337	80
CL2165.Contig1_All_1031_2	CAGCAGCAGCAGCAGCAG	CAG(3*6)	326	18	CTCCTGTCAGAACAACAGAAGCAGCAT[CAGCAGCAGCAGCAGCAG]CTCCAGCAGTTCCTCACCTCACAGAACTTCACTCC	CTCCTGTCAGAACAACAGAAGC	59.136	GGAGTGAAGTTCTGTGAGGTGAG	60.337	80
CL2165.Contig1_All_1031_3	CAGCAGCAGCAGCAGCAG	CAG(3*6)	326	18	CTCCTGTCAGAACAACAGAAGCAGCAT[CAGCAGCAGCAGCAGCAG]CTCCAGCAGTTCCTCACCTCACAGAACTTCACTCC	CTCCTGTCAGAACAACAGAAGCA	61.901	GGAGTGAAGTTCTGTGAGGTGAG	60.337	80
CL2165.Contig1_All_1031_4	CAGCAGCAGCAGCAGCAG	CAG(3*6)	326	18	CTTTCAGCTTCCCAAGAGTGTGAGCCCGTCGTCTCTCCTGTCAGAACAACAGAAGCAGCAT[CAGCAGCAGCAGCAGCAG]CTCCAGCAGTTCCTCACCTCACAGAACTT	CTTTCAGCTTCCCAAGAGTGTG	61.326	AAGTTCTGTGAGGTGAGGAACTG	59.831	108
CL2165.Contig1_All_1031_5	CAGCAGCAGCAGCAGCAG	CAG(3*6)	326	18	TTTCAGCTTCCCAAGAGTGTGAGCCCGTCGTCTCTCCTGTCAGAACAACAGAAGCAGCAT[CAGCAGCAGCAGCAGCAG]CTCCAGCAGTTCCTCACCTCACAGAACTT	TTTCAGCTTCCCAAGAGTGTG	60.416	AAGTTCTGTGAGGTGAGGAACTG	59.831	107
CL2165.Contig3_All_1032_1	CAGCAGCAGCAGCAGCAG	CAG(3*6)	692	18	AGAACAGGTGAATTTCTCCACTGGGGACAGCCAAGCACAAGCAGGTCCTGGTGAGCAAGAC[CAGCAGCAGCAGCAGCAG]CTCCAGCAGTTCCTCACCTCACAGAACTT	AGAACAGGTGAATTTCTCCACTG	59.668	AAGTTCTGTGAGGTGAGGAACTG	59.831	108
CL2165.Contig3_All_1032_2	CAGCAGCAGCAGCAGCAG	CAG(3*6)	692	18	CAGTGGAGAACAGGTGAATTTCTCCACTGGGGACAGCCAAGCACAAGCAGGTCCTGGTGAGCAAGAC[CAGCAGCAGCAGCAGCAG]CTCCAGCAGTTCCTCACCTCACAGAACTT	CAGTGGAGAACAGGTGAATTTCT	59.668	AAGTTCTGTGAGGTGAGGAACTG	59.831	114
CL2165.Contig3_All_1032_3	CAGCAGCAGCAGCAGCAG	CAG(3*6)	692	18	AGAACAGGTGAATTTCTCCACTGGGGACAGCCAAGCACAAGCAGGTCCTGGTGAGCAAGAC[CAGCAGCAGCAGCAGCAG]CTCCAGCAGTTCCTCACCTCACAGAACTTCACT	AGAACAGGTGAATTTCTCCACTG	59.668	AGTGAAGTTCTGTGAGGTGAGGA	60.337	112
CL2165.Contig3_All_1032_4	CAGCAGCAGCAGCAGCAG	CAG(3*6)	692	18	AGAACAGGTGAATTTCTCCACTGGGGACAGCCAAGCACAAGCAGGTCCTGGTGAGCAAGAC[CAGCAGCAGCAGCAGCAG]CTCCAGCAGTTCCTCACCTCACAGAACTTCACTC	AGAACAGGTGAATTTCTCCACTG	59.668	GAGTGAAGTTCTGTGAGGTGAGG	60.337	113
CL2165.Contig3_All_1032_5	CAGCAGCAGCAGCAGCAG	CAG(3*6)	692	18	AGAACAGGTGAATTTCTCCACTGGGGACAGCCAAGCACAAGCAGGTCCTGGTGAGCAAGAC[CAGCAGCAGCAGCAGCAG]CTCCAGCAGTTCCTCACCTCACAGAACTTCACTCC	AGAACAGGTGAATTTCTCCACTG	59.668	GGAGTGAAGTTCTGTGAGGTGAG	60.337	114
CL2259.Contig1_All_1051_1	AAGAAGAAGAAGAAGAAG	AAG(3*6)	1567	18	GCTGATGGAGCAGCTAAAACTAAAAAGAAGAAA[AAGAAGAAGAAGAAGAAG]AAAAGTCAATCAGGACTCGGCAGCAGTGACGATGAGAACACAG	GCTGATGGAGCAGCTAAAACTAA	60.056	CTGTGTTCTCATCGTCACTGCT	60.51	94
CL2259.Contig1_All_1051_2	AAGAAGAAGAAGAAGAAG	AAG(3*6)	1567	18	TGATGAAGACGAGAAGGATAAGGGGGAGAGCGCTGCTGATGGAGCAGCTAAAACTAAAAAGAAGAAA[AAGAAGAAGAAGAAGAAG]AAAAGTCAATCAGGACTCGGCAGCAGTGACGATGAGAACACAG	TGATGAAGACGAGAAGGATAAGG	59.733	CTGTGTTCTCATCGTCACTGCT	60.51	128
CL2259.Contig1_All_1051_3	AAGAAGAAGAAGAAGAAG	AAG(3*6)	1567	18	GCTGATGGAGCAGCTAAAACTAAAAAGAAGAAA[AAGAAGAAGAAGAAGAAG]AAAAGTCAATCAGGACTCGGCAGCAGTGACGATGAGAACACAGACC	GCTGATGGAGCAGCTAAAACTAA	60.056	GGTCTGTGTTCTCATCGTCACT	59.23	97
CL2259.Contig1_All_1051_4	AAGAAGAAGAAGAAGAAG	AAG(3*6)	1567	18	GATGAAGACGAGAAGGATAAGGGGGAGAGCGCTGCTGATGGAGCAGCTAAAACTAAAAAGAAGAAA[AAGAAGAAGAAGAAGAAG]AAAAGTCAATCAGGACTCGGCAGCAGTGACGATGAGAACACAG	GATGAAGACGAGAAGGATAAGGG	60.441	CTGTGTTCTCATCGTCACTGCT	60.51	127
CL2259.Contig1_All_1051_5	AAGAAGAAGAAGAAGAAG	AAG(3*6)	1567	18	TGATGAAGACGAGAAGGATAAGGGGGAGAGCGCTGCTGATGGAGCAGCTAAAACTAAAAAGAAGAAA[AAGAAGAAGAAGAAGAAG]AAAAGTCAATCAGGACTCGGCAGCAGTGACGATGAGAACACAGACC	TGATGAAGACGAGAAGGATAAGG	59.733	GGTCTGTGTTCTCATCGTCACT	59.23	131
CL2259.Contig2_All_1052_1	AAGAAGAAGAAGAAGAAG	AAG(3*6)	1566	18	GCTGATGGAGCAGCTAAAACTAAAAAGAAGAAA[AAGAAGAAGAAGAAGAAG]GACAGCTCTTCTGATGATAGCTCCTCATCTTCCTCATCC	GCTGATGGAGCAGCTAAAACTAA	60.056	GGATGAGGAAGATGAGGAGCTAT	60.075	90
CL2259.Contig2_All_1052_2	AAGAAGAAGAAGAAGAAG	AAG(3*6)	1566	18	GCTGATGGAGCAGCTAAAACTAAAAAGAAGAAA[AAGAAGAAGAAGAAGAAG]GACAGCTCTTCTGATGATAGCTCCTCATCTTCCTCATCCTCCTCTTCATCTGATAGTGATGATGGCAAGAAGAAAAA	GCTGATGGAGCAGCTAAAACTAA	60.056	TTTTTCTTCTTGCCATCATCACT	60.122	128
CL2259.Contig2_All_1052_3	AAGAAGAAGAAGAAGAAG	AAG(3*6)	1566	18	GCTGATGGAGCAGCTAAAACTAAAAAGAAGAAA[AAGAAGAAGAAGAAGAAG]GACAGCTCTTCTGATGATAGCTCCTCATCTTCCTCATCCTCCTCTTCATCTGATAGTGATGATGGCAAGAAGAAAAAG	GCTGATGGAGCAGCTAAAACTAA	60.056	CTTTTTCTTCTTGCCATCATCAC	60.122	129
CL2259.Contig2_All_1052_4	AAGAAGAAGAAGAAGAAG	AAG(3*6)	1566	18	GCTGATGGAGCAGCTAAAACTAAAAAGAAGAAA[AAGAAGAAGAAGAAGAAG]GACAGCTCTTCTGATGATAGCTCCTCATCTTCCTCATCCTCCTCTT	GCTGATGGAGCAGCTAAAACTAA	60.056	AAGAGGAGGATGAGGAAGATGAG	60.213	97
CL2259.Contig2_All_1052_5	AAGAAGAAGAAGAAGAAG	AAG(3*6)	1566	18	GCTGATGGAGCAGCTAAAACTAAAAAGAAGAAA[AAGAAGAAGAAGAAGAAG]GACAGCTCTTCTGATGATAGCTCCTCATCTTCCTCATCCTCCTCTTCATCT	GCTGATGGAGCAGCTAAAACTAA	60.056	AGATGAAGAGGAGGATGAGGAAG	60.213	102
CL2259.Contig2_All_1053_1	GAAGAAGAAGAAGAA	GAA(3*5)	1940	15	GTATTGAGGATGGCAACATGAGTGATGATGAGGGAGAAGGGGGGGAGGAGAAGGATAAGGATAAGGAGAAGAAGTT[GAAGAAGAAGAAGAA]AAAGGATTCTGGTTCATCCTCAGACAG	GTATTGAGGATGGCAACATGAGT	60.263	CTGTCTGAGGATGAACCAGAATC	60.125	118
CL2259.Contig2_All_1053_2	GAAGAAGAAGAAGAA	GAA(3*5)	1940	15	AGAAAAGGCATCCCCTGATAGTATTGAGGATGGCAACATGAGTGATGATGAGGGAGAAGGGGGGGAGGAGAAGGATAAGGATAAGGAGAAGAAGTT[GAAGAAGAAGAAGAA]AAAGGATTCTGGTTCATCCTCAGACAG	AGAAAAGGCATCCCCTGATAGTA	60.327	CTGTCTGAGGATGAACCAGAATC	60.125	138
CL2259.Contig2_All_1053_3	GAAGAAGAAGAAGAA	GAA(3*5)	1940	15	CCTGATAGTATTGAGGATGGCAACATGAGTGATGATGAGGGAGAAGGGGGGGAGGAGAAGGATAAGGATAAGGAGAAGAAGTT[GAAGAAGAAGAAGAA]AAAGGATTCTGGTTCATCCTCAGACAG	CCTGATAGTATTGAGGATGGCAA	60.338	CTGTCTGAGGATGAACCAGAATC	60.125	125
CL2259.Contig2_All_1053_4	GAAGAAGAAGAAGAA	GAA(3*5)	1940	15	AGTATTGAGGATGGCAACATGAGTGATGATGAGGGAGAAGGGGGGGAGGAGAAGGATAAGGATAAGGAGAAGAAGTT[GAAGAAGAAGAAGAA]AAAGGATTCTGGTTCATCCTCAGACAG	AGTATTGAGGATGGCAACATGAG	60.387	CTGTCTGAGGATGAACCAGAATC	60.125	119
CL2259.Contig2_All_1053_5	GAAGAAGAAGAAGAA	GAA(3*5)	1940	15	TAGTATTGAGGATGGCAACATGAGTGATGATGAGGGAGAAGGGGGGGAGGAGAAGGATAAGGATAAGGAGAAGAAGTT[GAAGAAGAAGAAGAA]AAAGGATTCTGGTTCATCCTCAGACAG	TAGTATTGAGGATGGCAACATGA	59.488	CTGTCTGAGGATGAACCAGAATC	60.125	120
CL2289.Contig5_All_1058_1	TCTCTCTCTCTCTCTCTCTCTC	TC(2*11)	293	22	AAACCTATACAAATGGATGGCCTGTAGGTTTTCTAATGTAGATGAAGACTGTTGAGAGTTCTGCTCTCTTTTTCTTTCACTCTTT[TCTCTCTCTCTCTCTCTCTCTC]TGTCAGAGGCGTGTCCCAGACAGAGCTGTTCATATT	AAACCTATACAAATGGATGGCCT	59.988	AATATGAACAGCTCTGTCTGGGA	60.144	143
CL2289.Contig5_All_1058_2	TCTCTCTCTCTCTCTCTCTCTC	TC(2*11)	293	22	CCTATACAAATGGATGGCCTGTAGGTTTTCTAATGTAGATGAAGACTGTTGAGAGTTCTGCTCTCTTTTTCTTTCACTCTTT[TCTCTCTCTCTCTCTCTCTCTC]TGTCAGAGGCGTGTCCCAGACAGAGCTGTTCATATT	CCTATACAAATGGATGGCCTGTA	60.102	AATATGAACAGCTCTGTCTGGGA	60.144	140
CL2289.Contig5_All_1058_3	TCTCTCTCTCTCTCTCTCTCTC	TC(2*11)	293	22	AAACCTATACAAATGGATGGCCTGTAGGTTTTCTAATGTAGATGAAGACTGTTGAGAGTTCTGCTCTCTTTTTCTTTCACTCTTT[TCTCTCTCTCTCTCTCTCTCTC]TGTCAGAGGCGTGTCCCAGACAGAGCTGTTCATATTT	AAACCTATACAAATGGATGGCCT	59.988	AAATATGAACAGCTCTGTCTGGG	59.666	144
CL2289.Contig5_All_1058_4	TCTCTCTCTCTCTCTCTCTCTC	TC(2*11)	293	22	AAACCTATACAAATGGATGGCCTGTAGGTTTTCTAATGTAGATGAAGACTGTTGAGAGTTCTGCTCTCTTTTTCTTTCACTCTTT[TCTCTCTCTCTCTCTCTCTCTC]TGTCAGAGGCGTGTCCCAGACAGAGCTGTTCATAT	AAACCTATACAAATGGATGGCCT	59.988	ATATGAACAGCTCTGTCTGGGAC	59.657	142
CL2289.Contig5_All_1058_5	TCTCTCTCTCTCTCTCTCTCTC	TC(2*11)	293	22	GGATGGCCTGTAGGTTTTCTAATGTAGATGAAGACTGTTGAGAGTTCTGCTCTCTTTTTCTTTCACTCTTT[TCTCTCTCTCTCTCTCTCTCTC]TGTCAGAGGCGTGTCCCAGACAGAGCTGTTCATATT	GGATGGCCTGTAGGTTTTCTAAT	59.765	AATATGAACAGCTCTGTCTGGGA	60.144	129
CL2289.Contig6_All_1060_1	TCTCTCTCTCTCTCTCTCTCTC	TC(2*11)	366	22	CCCTTAAATCAACCGAACATTATCTACCTATATTCAAATATTATCTACATTTAAAAGTAATTTTACAAGCAATCTTGAGATTACTATTGTTGTCTGTCCTTTTTTT[TCTCTCTCTCTCTCTCTCTCTC]TGTCAGAGGCGTGTCCCAGACAGAGCTGTTC	CCCTTAAATCAACCGAACATTATC	59.978	GAACAGCTCTGTCTGGGACAC	59.899	159
CL2289.Contig6_All_1060_2	TCTCTCTCTCTCTCTCTCTCTC	TC(2*11)	366	22	CCCCTTAAATCAACCGAACATTATCTACCTATATTCAAATATTATCTACATTTAAAAGTAATTTTACAAGCAATCTTGAGATTACTATTGTTGTCTGTCCTTTTTTT[TCTCTCTCTCTCTCTCTCTCTC]TGTCAGAGGCGTGTCCCAGACAGAGCTGTTC	CCCCTTAAATCAACCGAACATTA	61.204	GAACAGCTCTGTCTGGGACAC	59.899	160
CL2289.Contig6_All_1060_3	TCTCTCTCTCTCTCTCTCTCTC	TC(2*11)	366	22	CCCTTAAATCAACCGAACATTATCTACCTATATTCAAATATTATCTACATTTAAAAGTAATTTTACAAGCAATCTTGAGATTACTATTGTTGTCTGTCCTTTTTTT[TCTCTCTCTCTCTCTCTCTCTC]TGTCAGAGGCGTGTCCCAGACAGAGCTGTTC	CCCTTAAATCAACCGAACATTAT	58.395	GAACAGCTCTGTCTGGGACAC	59.899	159
CL2289.Contig6_All_1060_4	TCTCTCTCTCTCTCTCTCTCTC	TC(2*11)	366	22	AAATCAACCGAACATTATCTACCTATATTCAAATATTATCTACATTTAAAAGTAATTTTACAAGCAATCTTGAGATTACTATTGTTGTCTGTCCTTTTTTT[TCTCTCTCTCTCTCTCTCTCTC]TGTCAGAGGCGTGTCCCAGACAGAGCTGTTCATATT	AAATCAACCGAACATTATCTACC	56.348	AATATGAACAGCTCTGTCTGGGA	60.144	159
CL2289.Contig6_All_1060_5	TCTCTCTCTCTCTCTCTCTCTC	TC(2*11)	366	22	AAATCAACCGAACATTATCTACCTATATTCAAATATTATCTACATTTAAAAGTAATTTTACAAGCAATCTTGAGATTACTATTGTTGTCTGTCCTTTTTTT[TCTCTCTCTCTCTCTCTCTCTC]TGTCAGAGGCGTGTCCCAGACAGAGCTGTTCATATT	AAATCAACCGAACATTATCTACCT	57.317	AATATGAACAGCTCTGTCTGGGA	60.144	159
CL2303.Contig1_All_1066_1	ACACACACACAC	AC(2*6)	1955	12	CACTTCTGAAGCACATCAGCCCAGGGCCTGCATATAGCAA[ACACACACACAC]ATATGTGCATGTCAGGGTTGGGGAGGAGGGCCAGTAAATGATTTGGGAGAGAG	CACTTCTGAAGCACATCAGCC	60.991	CTCTCTCCCAAATCATTTACTGG	59.142	105
CL2303.Contig1_All_1066_2	ACACACACACAC	AC(2*6)	1955	12	AAATTGCCTTCTGCCCTTTTGCAGCACTTCTGAAGCACATCAGCCCAGGGCCTGCATATAGCAA[ACACACACACAC]ATATGTGCATGTCAGGGTTGGGGAGGAGGGCCAGTAAATGATTTGGGAGAGAG	AAATTGCCTTCTGCCCTTTT	60.075	CTCTCTCCCAAATCATTTACTGG	59.142	129
CL2303.Contig1_All_1066_3	ACACACACACAC	AC(2*6)	1955	12	CCTTCCTCAAATTGCCTTCTGCCCTTTTGCAGCACTTCTGAAGCACATCAGCCCAGGGCCTGCATATAGCAA[ACACACACACAC]ATATGTGCATGTCAGGGTTGGGGAGGAGGGCCAGTAAATGATTTGGGAGAGAG	CCTTCCTCAAATTGCCTTCTG	61.092	CTCTCTCCCAAATCATTTACTGG	59.142	137
CL2303.Contig1_All_1066_4	ACACACACACAC	AC(2*6)	1955	12	GCAGCACTTCTGAAGCACATCAGCCCAGGGCCTGCATATAGCAA[ACACACACACAC]ATATGTGCATGTCAGGGTTGGGGAGGAGGGCCAGTAAATGATTTGGGAGAGAG	GCAGCACTTCTGAAGCACATC	61.144	CTCTCTCCCAAATCATTTACTGG	59.142	109
CL2303.Contig1_All_1066_5	ACACACACACAC	AC(2*6)	1955	12	CACTTCTGAAGCACATCAGCCCAGGGCCTGCATATAGCAA[ACACACACACAC]ATATGTGCATGTCAGGGTTGGGGAGGAGGGCCAGTAAATGATTTGGGAGAG	CACTTCTGAAGCACATCAGCC	60.991	CTCTCCCAAATCATTTACTGGC	59.966	103
CL2323.Contig4_All_1071_1	AGCAGCAGCAGCAGC	AGC(3*5)	1028	15	CACGAGAGAACTCATTCGAAGTTCAAGGCCCCCGGGGCATCCATGGTG[AGCAGCAGCAGCAGC]CTCCATGGCACGGAGCGCAGCAGTGTCACCCAGTCAGCCCAGAGTGACGACACTGCCTCCTGTTTCT	CACGAGAGAACTCATTCGAAGTT	59.936	AGAAACAGGAGGCAGTGTCGT	61.262	130
CL2323.Contig4_All_1071_2	AGCAGCAGCAGCAGC	AGC(3*5)	1028	15	CACGAGAGAACTCATTCGAAGTTCAAGGCCCCCGGGGCATCCATGGTG[AGCAGCAGCAGCAGC]CTCCATGGCACGGAGCGCAGCAGTGTCACCCAGTCAGCCCAGAGTGACGACACTGCCTCCTGTTTCTGCCACCTGT	CACGAGAGAACTCATTCGAAGTT	59.936	ACAGGTGGCAGAAACAGGAG	60.298	139
CL2323.Contig4_All_1071_3	AGCAGCAGCAGCAGC	AGC(3*5)	1028	15	CACGAGAGAACTCATTCGAAGTTCAAGGCCCCCGGGGCATCCATGGTG[AGCAGCAGCAGCAGC]CTCCATGGCACGGAGCGCAGCAGTGTCACCCAGTCAGCCCAGAGTGACGACACTGCCTCCTGTTT	CACGAGAGAACTCATTCGAAGTT	59.936	AAACAGGAGGCAGTGTCGTC	60.307	128
CL2323.Contig4_All_1071_4	AGCAGCAGCAGCAGC	AGC(3*5)	1028	15	CACGAGAGAACTCATTCGAAGTTCAAGGCCCCCGGGGCATCCATGGTG[AGCAGCAGCAGCAGC]CTCCATGGCACGGAGCGCAGCAGTGTCACCCAGTCAGCCCAGAGTGACGACACTGCCTCCTGTTTC	CACGAGAGAACTCATTCGAAGTT	59.936	GAAACAGGAGGCAGTGTCGT	60.307	129
CL2323.Contig4_All_1071_5	AGCAGCAGCAGCAGC	AGC(3*5)	1028	15	CACGAGAGAACTCATTCGAAGTTCAAGGCCCCCGGGGCATCCATGGTG[AGCAGCAGCAGCAGC]CTCCATGGCACGGAGCGCAGCAGTGTCACCCAGTCAGCCCAGAGTGACGACACTGCCTCCTGTTTCT	CACGAGAGAACTCATTCGAAGTT	59.936	AGAAACAGGAGGCAGTGTCG	60.444	130
CL2328.Contig1_All_1072_1	GTGTGTGTGTGT	GT(2*6)	1988	12	ATGTTGATGTCGATGACAGTGAGG[GTGTGTGTGTGT]ATGTTGATGATGACGTCCACGCCAAACAGAGCCATGCCGAGCTGAAGTTGGAGCTCTCTGACC	ATGTTGATGTCGATGACAGTGAG	60.05	GGTCAGAGAGCTCCAACTTCAG	60.564	99
CL2328.Contig1_All_1072_2	GTGTGTGTGTGT	GT(2*6)	1988	12	ATGTTGATGTCGATGACAGTGAGG[GTGTGTGTGTGT]ATGTTGATGATGACGTCCACGCCAAACAGAGCCATGCCGAGCTGAAGTTGGAGCTCTCTGACCAG	ATGTTGATGTCGATGACAGTGAG	60.05	CTGGTCAGAGAGCTCCAACTTC	60.564	101
CL2328.Contig1_All_1072_3	GTGTGTGTGTGT	GT(2*6)	1988	12	AGATGTTGATGTCGATGACAGTGAGG[GTGTGTGTGTGT]ATGTTGATGATGACGTCCACGCCAAACAGAGCCATGCCGAGCTGAAGTTGGAGCTCTCTGACC	AGATGTTGATGTCGATGACAGTG	60.05	GGTCAGAGAGCTCCAACTTCAG	60.564	101
CL2328.Contig1_All_1072_4	GTGTGTGTGTGT	GT(2*6)	1988	12	ATGTTGATGTCGATGACAGTGAGG[GTGTGTGTGTGT]ATGTTGATGATGACGTCCACGCCAAACAGAGCCATGCCGAGCTGAAGTTGGAGCTCTCTGAC	ATGTTGATGTCGATGACAGTGAG	60.05	GTCAGAGAGCTCCAACTTCAGC	60.711	98
CL2328.Contig1_All_1072_5	GTGTGTGTGTGT	GT(2*6)	1988	12	AGATGTTGATGTCGATGACAGTGAGG[GTGTGTGTGTGT]ATGTTGATGATGACGTCCACGCCAAACAGAGCCATGCCGAGCTGAAGTTGGAGCTCTCTGAC	AGATGTTGATGTCGATGACAGTG	60.05	GTCAGAGAGCTCCAACTTCAGC	60.711	100
CL2328.Contig2_All_1073_1	ACACACACACAC	AC(2*6)	303	12	GGTCAGAGAGCTCCAACTTCAGCTCGGCATGGCTCTGTTTGGCGTGGACGTCATCATCAACAT[ACACACACACAC]CCTCACTGTCATCGACATCAACAT	GGTCAGAGAGCTCCAACTTCAG	60.564	ATGTTGATGTCGATGACAGTGAG	60.05	99
CL2328.Contig2_All_1073_2	ACACACACACAC	AC(2*6)	303	12	GGTCAGAGAGCTCCAACTTCAGCTCGGCATGGCTCTGTTTGGCGTGGACGTCATCATCAACAT[ACACACACACAC]CCTCACTGTCATCGACATCAACATCT	GGTCAGAGAGCTCCAACTTCAG	60.564	AGATGTTGATGTCGATGACAGTG	60.05	101
CL2328.Contig2_All_1073_3	ACACACACACAC	AC(2*6)	303	12	CTGGTCAGAGAGCTCCAACTTCAGCTCGGCATGGCTCTGTTTGGCGTGGACGTCATCATCAACAT[ACACACACACAC]CCTCACTGTCATCGACATCAACAT	CTGGTCAGAGAGCTCCAACTTC	60.564	ATGTTGATGTCGATGACAGTGAG	60.05	101
CL2328.Contig2_All_1073_4	ACACACACACAC	AC(2*6)	303	12	GTCAGAGAGCTCCAACTTCAGCTCGGCATGGCTCTGTTTGGCGTGGACGTCATCATCAACAT[ACACACACACAC]CCTCACTGTCATCGACATCAACAT	GTCAGAGAGCTCCAACTTCAGC	60.711	ATGTTGATGTCGATGACAGTGAG	60.05	98
CL2328.Contig2_All_1073_5	ACACACACACAC	AC(2*6)	303	12	GTCAGAGAGCTCCAACTTCAGCTCGGCATGGCTCTGTTTGGCGTGGACGTCATCATCAACAT[ACACACACACAC]CCTCACTGTCATCGACATCAACATCT	GTCAGAGAGCTCCAACTTCAGC	60.711	AGATGTTGATGTCGATGACAGTG	60.05	100
CL2333.Contig3_All_1074_1	TGTGTGTGTGTG	TG(2*6)	252	12	GGGTGTCCATCTCTTTTGAGTAAACCCTGCTAGCACTGGCTTCCACCCTGTGACTCACTGGTCACTAGAGGGGCCCCATCAGAGTAAGGGCCCAAACTGTAGCTCCAGGTCCCCTCTCTGTC[TGTGTGTGTGTG]AGACCTTGTATTGAGTCCTCTGGAGA	GGGTGTCCATCTCTTTTGAGTAA	59.513	TCTCCAGAGGACTCAATACAAGG	59.759	160
CL2333.Contig3_All_1074_2	TGTGTGTGTGTG	TG(2*6)	252	12	GGGTGTCCATCTCTTTTGAGTAAACCCTGCTAGCACTGGCTTCCACCCTGTGACTCACTGGTCACTAGAGGGGCCCCATCAGAGTAAGGGCCCAAACTGTAGCTCCAGGTCCCCTCTCTGTC[TGTGTGTGTGTG]AGACCTTGTATTGAGTCCTCTGGA	GGGTGTCCATCTCTTTTGAGTAA	59.513	TCCAGAGGACTCAATACAAGGTC	59.63	158
CL2333.Contig3_All_1074_3	TGTGTGTGTGTG	TG(2*6)	252	12	CATCTCTTTTGAGTAAACCCTGCTAGCACTGGCTTCCACCCTGTGACTCACTGGTCACTAGAGGGGCCCCATCAGAGTAAGGGCCCAAACTGTAGCTCCAGGTCCCCTCTCTGTC[TGTGTGTGTGTG]AGACCTTGTATTGAGTCCTCTGGAGA	CATCTCTTTTGAGTAAACCCTGC	59.317	TCTCCAGAGGACTCAATACAAGG	59.759	153
CL2333.Contig3_All_1074_4	TGTGTGTGTGTG	TG(2*6)	252	12	CATCTCTTTTGAGTAAACCCTGCTAGCACTGGCTTCCACCCTGTGACTCACTGGTCACTAGAGGGGCCCCATCAGAGTAAGGGCCCAAACTGTAGCTCCAGGTCCCCTCTCTGTC[TGTGTGTGTGTG]AGACCTTGTATTGAGTCCTCTGGA	CATCTCTTTTGAGTAAACCCTGC	59.317	TCCAGAGGACTCAATACAAGGTC	59.63	151
CL2333.Contig3_All_1074_5	TGTGTGTGTGTG	TG(2*6)	252	12	CCATCTCTTTTGAGTAAACCCTGCTAGCACTGGCTTCCACCCTGTGACTCACTGGTCACTAGAGGGGCCCCATCAGAGTAAGGGCCCAAACTGTAGCTCCAGGTCCCCTCTCTGTC[TGTGTGTGTGTG]AGACCTTGTATTGAGTCCTCTGGAGA	CCATCTCTTTTGAGTAAACCCTG	59.183	TCTCCAGAGGACTCAATACAAGG	59.759	154
CL2335.Contig1_All_1075_1	AGGAGGAGGAGGAGGAGG	AGG(3*6)	1021	18	AGAGTCTGCTGATAAAGTGGAGCTCCCTGGAGGGAAGAAGGGTGC[AGGAGGAGGAGGAGGAGG]TGGTGGCGGAGGGGGGAGGCCTCCGTTGCTCCAGACCCCGGGGACTCAGCCAGCCAGAACCAGCCTAGTGGGAC	AGAGTCTGCTGATAAAGTGGAGC	59.206	GTCCCACTAGGCTGGTTCTG	59.721	137
CL2335.Contig1_All_1075_2	AGGAGGAGGAGGAGGAGG	AGG(3*6)	1021	18	AAGAGTCTGCTGATAAAGTGGAGCTCCCTGGAGGGAAGAAGGGTGC[AGGAGGAGGAGGAGGAGG]TGGTGGCGGAGGGGGGAGGCCTCCGTTGCTCCAGACCCCGGGGACTCAGCCAGCCAGAACCAGCCTAGTGGGAC	AAGAGTCTGCTGATAAAGTGGAGC	60.436	GTCCCACTAGGCTGGTTCTG	59.721	138
CL2335.Contig1_All_1075_3	AGGAGGAGGAGGAGGAGG	AGG(3*6)	1021	18	AGAGTCTGCTGATAAAGTGGAGCTCCCTGGAGGGAAGAAGGGTGC[AGGAGGAGGAGGAGGAGG]TGGTGGCGGAGGGGGGAGGCCTCCGTTGCTCCAGACCCCGGGGACTCAGCCAGCCAGAACCAGCCTAGTG	AGAGTCTGCTGATAAAGTGGAGC	59.206	CACTAGGCTGGTTCTGGCTG	60.984	133
CL2335.Contig1_All_1075_4	AGGAGGAGGAGGAGGAGG	AGG(3*6)	1021	18	AGAGTCTGCTGATAAAGTGGAGCTCCCTGGAGGGAAGAAGGGTGC[AGGAGGAGGAGGAGGAGG]TGGTGGCGGAGGGGGGAGGCCTCCGTTGCTCCAGACCCCGGGGACTCAGCCAGCCAGAACCAGCCTAGTGGGACGTCT	AGAGTCTGCTGATAAAGTGGAGC	59.206	AGACGTCCCACTAGGCTGG	60.268	141
CL2335.Contig1_All_1075_5	AGGAGGAGGAGGAGGAGG	AGG(3*6)	1021	18	AGAGTCTGCTGATAAAGTGGAGCTCCCTGGAGGGAAGAAGGGTGC[AGGAGGAGGAGGAGGAGG]TGGTGGCGGAGGGGGGAGGCCTCCGTTGCTCCAGACCCCGGGGACTCAGCCAGCCAGAACCAGCCTAGTGGGACGT	AGAGTCTGCTGATAAAGTGGAGC	59.206	ACGTCCCACTAGGCTGGTTCT	62.334	139
CL236.Contig17_All_206_1	TGTGTGTGTGTGTGTGTGTG	TG(2*10)	2225	20	TAAGAAGGTCACTGTTGCTGTCAGGGTTTTTTGATCGCTC[TGTGTGTGTGTGTGTGTGTG]TTGGAAATAGCATCTTGTGATATTTGTTATCTCCCTCTCAGACAGACAGG	TAAGAAGGTCACTGTTGCTGTCA	59.966	CCTGTCTGTCTGAGAGGGAGATA	59.886	110
CL236.Contig17_All_206_2	TGTGTGTGTGTGTGTGTGTG	TG(2*10)	2225	20	AGGTAAGAAGGTCACTGTTGCTGTCAGGGTTTTTTGATCGCTC[TGTGTGTGTGTGTGTGTGTG]TTGGAAATAGCATCTTGTGATATTTGTTATCTCCCTCTCAGACAGACAGG	AGGTAAGAAGGTCACTGTTGCTG	59.861	CCTGTCTGTCTGAGAGGGAGATA	59.886	113
CL236.Contig17_All_206_3	TGTGTGTGTGTGTGTGTGTG	TG(2*10)	2225	20	GGTAAGAAGGTCACTGTTGCTGTCAGGGTTTTTTGATCGCTC[TGTGTGTGTGTGTGTGTGTG]TTGGAAATAGCATCTTGTGATATTTGTTATCTCCCTCTCAGACAGACAGG	GGTAAGAAGGTCACTGTTGCTGT	59.734	CCTGTCTGTCTGAGAGGGAGATA	59.886	112
CL236.Contig17_All_206_4	TGTGTGTGTGTGTGTGTGTG	TG(2*10)	2225	20	TAAGAAGGTCACTGTTGCTGTCAGGGTTTTTTGATCGCTC[TGTGTGTGTGTGTGTGTGTG]TTGGAAATAGCATCTTGTGATATTTGTTATCTCCCTCTCAGACAGACAGGGCTGGAGCGTTGGCAGAGCATTATTTGATGTTA	TAAGAAGGTCACTGTTGCTGTCA	59.966	TAACATCAAATAATGCTCTGCCA	59.637	143
CL236.Contig17_All_206_5	TGTGTGTGTGTGTGTGTGTG	TG(2*10)	2225	20	TAAGAAGGTCACTGTTGCTGTCAGGGTTTTTTGATCGCTC[TGTGTGTGTGTGTGTGTGTG]TTGGAAATAGCATCTTGTGATATTTGTTATCTCCCTCTCAGACAGACAGGGCTGGAGCGTTGGCAGAGCATTATTTGATGT	TAAGAAGGTCACTGTTGCTGTCA	59.966	ACATCAAATAATGCTCTGCCAAC	60.385	141
CL2370.Contig1_All_1087_1	GAGGAGGAGGAGGAGGAGGAGGAG	GAG(3*8)	1018	24	AGTGGTGTACGGGATTGAGAATGCAGCATTTGTGGATGACAGAGATGTAGACCAGGTCCTCAGGGAAGAAGAAGAA[GAGGAGGAGGAGGAGGAGGAGGAG]ATGGAGATGGAGGTGAAGACGAAGATGAAGATGAAGACG	AGTGGTGTACGGGATTGAGAAT	59.757	CGTCTTCATCTTCATCTTCGTCT	59.899	139
CL2370.Contig1_All_1087_2	GAGGAGGAGGAGGAGGAGGAGGAG	GAG(3*8)	1018	24	AGTGGTGTACGGGATTGAGAATGCAGCATTTGTGGATGACAGAGATGTAGACCAGGTCCTCAGGGAAGAAGAAGAA[GAGGAGGAGGAGGAGGAGGAGGAG]ATGGAGATGGAGGTGAAGACGAAGATGAAGATG	AGTGGTGTACGGGATTGAGAAT	59.757	CATCTTCATCTTCGTCTTCACCT	59.765	133
CL2370.Contig1_All_1087_3	GAGGAGGAGGAGGAGGAGGAGGAG	GAG(3*8)	1018	24	AGTGGTGTACGGGATTGAGAATGCAGCATTTGTGGATGACAGAGATGTAGACCAGGTCCTCAGGGAAGAAGAAGAA[GAGGAGGAGGAGGAGGAGGAGGAG]ATGGAGATGGAGGTGAAGACGAAGATGAAGATGAAGACGAA	AGTGGTGTACGGGATTGAGAAT	59.757	TTCGTCTTCATCTTCATCTTCGT	60.256	141
CL2382.Contig8_All_1088_2	AGAGAGAGAGAGAGAGAGAG	AG(2*10)	2940	20	AGATCCACTGGACTGAGAGGACCAGCATCAGTCGATGACATGA[AGAGAGAGAGAGAGAGAGAG]CAATGATACAAATTAAAATGGAGGTGTAGGGTGATGTGCTCTGACAGTAGCTTTCAG	AGATCCACTGGACTGAGAGGAC	59.733	CTGAAAGCTACTGTCAGAGCACA	59.872	120
CL239.Contig2_All_207_1	ATGATGATGATGATG	ATG(3*5)	1024	15	AAGATTAAAGCCCAGGTTCAGAGCAAAT[ATGATGATGATGATG]GTGATGCAGTGACCTACTCAACTGTGAAAACCTCCTCCGTTGAGCCCAGCAGCCTCTATGCTACCATCAACTAACCAAACAAACCAAACTCATGTCATCAGGTCT	AAGATTAAAGCCCAGGTTCAGAG	60.134	AGACCTGATGACATGAGTTTGGT	59.915	148
CL239.Contig2_All_207_2	ATGATGATGATGATG	ATG(3*5)	1024	15	CACCAAGACGACCAAGATTAAAGCCCAGGTTCAGAGCAAAT[ATGATGATGATGATG]GTGATGCAGTGACCTACTCAACTGTGAAAACCTCCTCCGTTGAGCCCAGCAGCCTCTATGCTACCATCAACT	CACCAAGACGACCAAGATTAAAG	60.042	AGTTGATGGTAGCATAGAGGCTG	59.818	128
CL239.Contig2_All_207_3	ATGATGATGATGATG	ATG(3*5)	1024	15	CACCAAGACGACCAAGATTAAAGCCCAGGTTCAGAGCAAAT[ATGATGATGATGATG]GTGATGCAGTGACCTACTCAACTGTGAAAACCTCCTCCGTTGAGCCCAGCAGCCTCTATGCTACCATCAACTAACCAAACAAACCAAACTCATGTCATCAGGT	CACCAAGACGACCAAGATTAAAG	60.042	ACCTGATGACATGAGTTTGGTTT	59.787	159
CL239.Contig2_All_207_4	ATGATGATGATGATG	ATG(3*5)	1024	15	ACACCAAGACGACCAAGATTAAAGCCCAGGTTCAGAGCAAAT[ATGATGATGATGATG]GTGATGCAGTGACCTACTCAACTGTGAAAACCTCCTCCGTTGAGCCCAGCAGCCTCTATGCTACCATCAACT	ACACCAAGACGACCAAGATTAAA	59.92	AGTTGATGGTAGCATAGAGGCTG	59.818	129
CL239.Contig2_All_207_5	ATGATGATGATGATG	ATG(3*5)	1024	15	ACACCAAGACGACCAAGATTAAAGCCCAGGTTCAGAGCAAAT[ATGATGATGATGATG]GTGATGCAGTGACCTACTCAACTGTGAAAACCTCCTCCGTTGAGCCCAGCAGCCTCTATGCTACCATCAACTAACCAAACAAACCAAACTCATGTCATCAGGT	ACACCAAGACGACCAAGATTAAA	59.92	ACCTGATGACATGAGTTTGGTTT	59.787	160
CL23.Contig2_All_5_1	ACACACACACAC	AC(2*6)	1697	12	GCTGCCAAAAAGAGAATTTTACAAGAACATGAAATTCAAATACACAG[ACACACACACAC]AGCATGACAGCGACTCGCTTGGTTTAGAAACAAG	GCTGCCAAAAAGAGAATTTTACA	59.795	CTTGTTTCTAAACCAAGCGAGTC	59.484	93
CL23.Contig2_All_5_2	ACACACACACAC	AC(2*6)	1697	12	TGCTGCCAAAAAGAGAATTTTACAAGAACATGAAATTCAAATACACAG[ACACACACACAC]AGCATGACAGCGACTCGCTTGGTTTAGAAACAAG	TGCTGCCAAAAAGAGAATTTTAC	59.795	CTTGTTTCTAAACCAAGCGAGTC	59.484	94
CL23.Contig2_All_5_3	ACACACACACAC	AC(2*6)	1697	12	TTGCTGCCAAAAAGAGAATTTTACAAGAACATGAAATTCAAATACACAG[ACACACACACAC]AGCATGACAGCGACTCGCTTGGTTTAGAAACAAGCGACTATTACAACCTCGAAGCAAATGC	TTGCTGCCAAAAAGAGAATTTTA	60.234	GCATTTGCTTCGAGGTTGTAATA	60.49	122
CL23.Contig2_All_5_4	ACACACACACAC	AC(2*6)	1697	12	TTGCTGCCAAAAAGAGAATTTTACAAGAACATGAAATTCAAATACACAG[ACACACACACAC]AGCATGACAGCGACTCGCTTGGTTTAGAAACAAG	TTGCTGCCAAAAAGAGAATTTTA	60.234	CTTGTTTCTAAACCAAGCGAGTC	59.484	95
CL23.Contig2_All_5_5	ACACACACACAC	AC(2*6)	1697	12	CCACTGTAGTGTGTGACTTGGTGCTGCTCTATTTGCTGCCAAAAAGAGAATTTTACAAGAACATGAAATTCAAATACACAG[ACACACACACAC]AGCATGACAGCGACTCGCTTGGTTTAGAAACAAGCGACTATTACAACCTCGA	CCACTGTAGTGTGTGACTTGGTG	60.563	TCGAGGTTGTAATAGTCGCTTGT	60.195	145
CL2425.Contig1_All_1110_1	ATCATCATCATCATC	ATC(3*5)	6703	15	TTTGAAACTACATCCTCCATGCTGCTATAATGCTGTTCTGGGAGTGTCTGCAGATCATATCACATCACCATCCTG[ATCATCATCATCATC]ACTTACATATTCAGACAAAAACGTTTGAGTTG	TTTGAAACTACATCCTCCATGCT	60.014	CAACTCAAACGTTTTTGTCTGAA	59.34	122
CL2425.Contig1_All_1110_2	ATCATCATCATCATC	ATC(3*5)	6703	15	CTTTGAAACTACATCCTCCATGCTGCTATAATGCTGTTCTGGGAGTGTCTGCAGATCATATCACATCACCATCCTG[ATCATCATCATCATC]ACTTACATATTCAGACAAAAACGTTTGAGTTG	CTTTGAAACTACATCCTCCATGC	60.014	CAACTCAAACGTTTTTGTCTGAA	59.34	123
CL2425.Contig1_All_1110_3	ATCATCATCATCATC	ATC(3*5)	6703	15	TGCTTTGAAACTACATCCTCCATGCTGCTATAATGCTGTTCTGGGAGTGTCTGCAGATCATATCACATCACCATCCTG[ATCATCATCATCATC]ACTTACATATTCAGACAAAAACGTTTGAGTTG	TGCTTTGAAACTACATCCTCCAT	60.014	CAACTCAAACGTTTTTGTCTGAA	59.34	125
CL2425.Contig1_All_1110_4	ATCATCATCATCATC	ATC(3*5)	6703	15	CATGCTGCTATAATGCTGTTCTGGGAGTGTCTGCAGATCATATCACATCACCATCCTG[ATCATCATCATCATC]ACTTACATATTCAGACAAAAACGTTTGAGTTG	CATGCTGCTATAATGCTGTTCTG	59.945	CAACTCAAACGTTTTTGTCTGAA	59.34	105
CL2425.Contig1_All_1110_5	ATCATCATCATCATC	ATC(3*5)	6703	15	GCTATAATGCTGTTCTGGGAGTGTCTGCAGATCATATCACATCACCATCCTG[ATCATCATCATCATC]ACTTACATATTCAGACAAAAACGTTTGAGTTG	GCTATAATGCTGTTCTGGGAGTG	60.163	CAACTCAAACGTTTTTGTCTGAA	59.34	99
CL2426.Contig1_All_1111_2	GATGATGATGATGAT	GAT(3*5)	1136	15	CTTACCTCTCGCCTTTTCTCTCTCTGATGAC[GATGATGATGATGAT]GACGATGAAGATAAGGATTCTGCTGTTGCAGGAACAGGGGCTGTCCAAACTACAGTTCCCATC	CTTACCTCTCGCCTTTTCTCTCT	59.7	GATGGGAACTGTAGTTTGGACAG	59.914	109
CL2426.Contig1_All_1111_4	GATGATGATGATGAT	GAT(3*5)	1136	15	CTGTCTTACCTCTCGCCTTTTCTCTCTCTGATGAC[GATGATGATGATGAT]GACGATGAAGATAAGGATTCTGCTGTTGCAG	CTGTCTTACCTCTCGCCTTTTCT	60.415	CTGCAACAGCAGAATCCTTATCT	59.926	81
CL2426.Contig1_All_1111_5	GATGATGATGATGAT	GAT(3*5)	1136	15	CTGTCTTACCTCTCGCCTTTTCTCTCTCTGATGAC[GATGATGATGATGAT]GACGATGAAGATAAGGATTCTGCTGTTGCAGGAACAGGGGCTGTCCAAACTACAGTTCCCATC	CTGTCTTACCTCTCGCCTTTTCT	60.415	GATGGGAACTGTAGTTTGGACAG	59.914	113
CL2449.Contig3_All_1121_1	GAAGAAGAAGAAGAA	GAA(3*5)	317	15	AGAAACGAGGAACATGAAAGACATGAGTCGATGCTGGAGGTCAAAACT[GAAGAAGAAGAAGAA]ACAGACCACTACTCTAAACTACAGAGGCCAGCTGAGGATGTGTACTCAGAGGCTTCGATTAAAACAAAAGCAGATTCTAGCACCAG	AGAAACGAGGAACATGAAAGACA	60.158	CTGGTGCTAGAATCTGCTTTTGT	59.961	149
CL2470.Contig2_All_1127_1	CAGCAGCAGCAGCAG	CAG(3*5)	4426	15	GTTTGATCACTGTGTTTGTGCAGCCATGCAGCCTCGACTTTCCCTGGTACAGTGCTCACACT[CAGCAGCAGCAGCAG]CCTCAGTTTCTTTGGTCACCAGACATCTCAACCCAAATTCAACAAAA	GTTTGATCACTGTGTTTGTGCAG	60.64	TTTTGTTGAATTTGGGTTGAGAT	59.745	124
CL2470.Contig2_All_1127_2	CAGCAGCAGCAGCAG	CAG(3*5)	4426	15	GTTTGATCACTGTGTTTGTGCAGCCATGCAGCCTCGACTTTCCCTGGTACAGTGCTCACACT[CAGCAGCAGCAGCAG]CCTCAGTTTCTTTGGTCACCAGACATCTCAACCCAAATTCAACAAAAT	GTTTGATCACTGTGTTTGTGCAG	60.64	ATTTTGTTGAATTTGGGTTGAGA	59.745	125
CL2470.Contig2_All_1127_3	CAGCAGCAGCAGCAG	CAG(3*5)	4426	15	GTTTGATCACTGTGTTTGTGCAGCCATGCAGCCTCGACTTTCCCTGGTACAGTGCTCACACT[CAGCAGCAGCAGCAG]CCTCAGTTTCTTTGGTCACCAGACATC	GTTTGATCACTGTGTTTGTGCAG	60.64	GATGTCTGGTGACCAAAGAAACT	59.538	104
CL2470.Contig2_All_1127_4	CAGCAGCAGCAGCAG	CAG(3*5)	4426	15	GTTTGATCACTGTGTTTGTGCAGCCATGCAGCCTCGACTTTCCCTGGTACAGTGCTCACACT[CAGCAGCAGCAGCAG]CCTCAGTTTCTTTGGTCACCAGACATCT	GTTTGATCACTGTGTTTGTGCAG	60.64	AGATGTCTGGTGACCAAAGAAAC	59.538	105
CL2470.Contig2_All_1127_5	CAGCAGCAGCAGCAG	CAG(3*5)	4426	15	GTTTGATCACTGTGTTTGTGCAGCCATGCAGCCTCGACTTTCCCTGGTACAGTGCTCACACT[CAGCAGCAGCAGCAG]CCTCAGTTTCTTTGGTCACCAGACATCTC	GTTTGATCACTGTGTTTGTGCAG	60.64	GAGATGTCTGGTGACCAAAGAAA	60.522	106
CL2483.Contig1_All_1130_1	CCTCCTCCTCCTCCTCCTCCT	CCT(3*7)	495	21	TAAATTTCTGGCTGTGATTAGCCGTCCACCTCCTCCCCCCTGAGAGA[CCTCCTCCTCCTCCTCCTCCT]CCCACCCAGACCAGCCAGGCAACAGTGGGTGGTCACACCGATGCGGGTGGAGGGTTCAGCCAGACGGAGAATGTGACGGAGGAGGTG	TAAATTTCTGGCTGTGATTAGCC	59.657	CACCTCCTCCGTCACATTCT	60.112	155
CL2483.Contig1_All_1130_2	CCTCCTCCTCCTCCTCCTCCT	CCT(3*7)	495	21	TAAATTTCTGGCTGTGATTAGCCGTCCACCTCCTCCCCCCTGAGAGA[CCTCCTCCTCCTCCTCCTCCT]CCCACCCAGACCAGCCAGGCAACAGTGGGTGGTCACACCGATGCGGGTGGAGGGTTCAGCCAGACGGAGAATGTGACGGAG	TAAATTTCTGGCTGTGATTAGCC	59.657	CTCCGTCACATTCTCCGTCT	60.261	149
CL2483.Contig1_All_1130_3	CCTCCTCCTCCTCCTCCTCCT	CCT(3*7)	495	21	TAAATTTCTGGCTGTGATTAGCCGTCCACCTCCTCCCCCCTGAGAGA[CCTCCTCCTCCTCCTCCTCCT]CCCACCCAGACCAGCCAGGCAACAGTGGGTGGTCACACCGATGCGGGTGGAGGGTTCAGCCAGACGGAGAATGTGACGGAGGAGGT	TAAATTTCTGGCTGTGATTAGCC	59.657	ACCTCCTCCGTCACATTCTC	59.105	154
CL2483.Contig1_All_1130_4	CCTCCTCCTCCTCCTCCTCCT	CCT(3*7)	495	21	TAAATTTCTGGCTGTGATTAGCCGTCCACCTCCTCCCCCCTGAGAGA[CCTCCTCCTCCTCCTCCTCCT]CCCACCCAGACCAGCCAGGCAACAGTGGGTGGTCACACCGATGCGGGTGGAGGGTTCAGCCAGACGGAGAATGTGACGGAGGAGGTG	TAAATTTCTGGCTGTGATTAGCC	59.657	CACCTCCTCCGTCACATTCTC	62.025	155
CL2483.Contig1_All_1130_5	CCTCCTCCTCCTCCTCCTCCT	CCT(3*7)	495	21	AAATTTCTGGCTGTGATTAGCCGTCCACCTCCTCCCCCCTGAGAGA[CCTCCTCCTCCTCCTCCTCCT]CCCACCCAGACCAGCCAGGCAACAGTGGGTGGTCACACCGATGCGGGTGGAGGGTTCAGCCAGACGGAGAATGTGACGGAGGAGGTG	AAATTTCTGGCTGTGATTAGCC	59.635	CACCTCCTCCGTCACATTCT	60.112	154
CL2487.Contig4_All_1131_1	CCACCACCACCACCACCACCACCACCACCACCACCACCA	CCA(3*13)	217	39	AAAGAGTCCTTTAGCCCTGCTTACAGCATCACCTCCGCAACACAACCACCTCCT[CCACCACCACCACCACCACCACCACCACCACCACCACCA]GGAGGTGATCCTGGTCCAGAC	AAAGAGTCCTTTAGCCCTGCTTA	59.933	GTCTGGACCAGGATCACCTC	59.488	114
CL2487.Contig4_All_1131_2	CCACCACCACCACCACCACCACCACCACCACCACCACCA	CCA(3*13)	217	39	AAGAGTCCTTTAGCCCTGCTTACAGCATCACCTCCGCAACACAACCACCTCCT[CCACCACCACCACCACCACCACCACCACCACCACCACCA]GGAGGTGATCCTGGTCCAGAC	AAGAGTCCTTTAGCCCTGCTTAC	59.493	GTCTGGACCAGGATCACCTC	59.488	113
CL2487.Contig4_All_1131_3	CCACCACCACCACCACCACCACCACCACCACCACCACCA	CCA(3*13)	217	39	GATCAAAGAGTCCTTTAGCCCTGCTTACAGCATCACCTCCGCAACACAACCACCTCCT[CCACCACCACCACCACCACCACCACCACCACCACCACCA]GGAGGTGATCCTGGTCCAGAC	GATCAAAGAGTCCTTTAGCCCTG	60.594	GTCTGGACCAGGATCACCTC	59.488	118
CL2487.Contig4_All_1131_4	CCACCACCACCACCACCACCACCACCACCACCACCACCA	CCA(3*13)	217	39	GAGTCCTTTAGCCCTGCTTACAGCATCACCTCCGCAACACAACCACCTCCT[CCACCACCACCACCACCACCACCACCACCACCACCACCA]GGAGGTGATCCTGGTCCAGAC	GAGTCCTTTAGCCCTGCTTACAG	60.762	GTCTGGACCAGGATCACCTC	59.488	111
CL2487.Contig4_All_1131_5	CCACCACCACCACCACCACCACCACCACCACCACCACCA	CCA(3*13)	217	39	AGAGTCCTTTAGCCCTGCTTACAGCATCACCTCCGCAACACAACCACCTCCT[CCACCACCACCACCACCACCACCACCACCACCACCACCA]GGAGGTGATCCTGGTCCAGAC	AGAGTCCTTTAGCCCTGCTTACA	60.762	GTCTGGACCAGGATCACCTC	59.488	112
CL2505.Contig2_All_1136_1	CCGCCGCCGCCGCCGCCG	CCG(3*6)	183	18	CGGTACTTCGGAGAGCTGCTCTCCCGGGGAGCGGGCGCCGTCCTGGCCTCGGGAGGCT[CCGCCGCCGCCGCCGCCG]TGGACTCCGCTCTCCCGGCGACCGCGTCCCTGCTGCGGTGCCGCGGCTACAGCCAGGCCGTGGACGCGGACGACGACCCGAACT	CGGTACTTCGGAGAGCTGC	61.091	AGTTCGGGTCGTCGTCCG	64.649	160
CL2505.Contig2_All_1136_2	CCGCCGCCGCCGCCGCCG	CCG(3*6)	183	18	CGGTACTTCGGAGAGCTGCTCTCCCGGGGAGCGGGCGCCGTCCTGGCCTCGGGAGGCT[CCGCCGCCGCCGCCGCCG]TGGACTCCGCTCTCCCGGCGACCGCGTCCCTGCTGCGGTGCCGCGGCTACAGCCAGGCCGTGGACGCGGACGACGACCCGAACT	CGGTACTTCGGAGAGCTG	57.038	AGTTCGGGTCGTCGTCCG	64.649	160
CL2505.Contig2_All_1136_3	CCGCCGCCGCCGCCGCCG	CCG(3*6)	183	18	GGTACTTCGGAGAGCTGCTCTCCCGGGGAGCGGGCGCCGTCCTGGCCTCGGGAGGCT[CCGCCGCCGCCGCCGCCG]TGGACTCCGCTCTCCCGGCGACCGCGTCCCTGCTGCGGTGCCGCGGCTACAGCCAGGCCGTGGACGCGGACGACGACCCGAACT	GGTACTTCGGAGAGCTGC	55.989	AGTTCGGGTCGTCGTCCG	64.649	159
CL2505.Contig2_All_1136_4	CCGCCGCCGCCGCCGCCG	CCG(3*6)	183	18	AAAGCCGCTAAAAACAGAGAAATGTACCGGTACTTCGGAGAGCTGCTCTCCCGGGGAGCGGGCGCCGTCCTGGCCTCGGGAGGCT[CCGCCGCCGCCGCCGCCG]TGGACTCCGCTCTCCCGGCGACCGCGTCCCTGCTGCGGTGCCGCGGCTACAGCCAGGCCGTGGACGCGGACGACGACCCGAACTTCTTCACCATG	AAAGCCGCTAAAAACAGAGAAAT	59.826	CATGGTGAAGAAGTTCGGGT	59.966	198
CL2505.Contig2_All_1136_5	CCGCCGCCGCCGCCGCCG	CCG(3*6)	183	18	AAAGCCGCTAAAAACAGAGAAATGTACCGGTACTTCGGAGAGCTGCTCTCCCGGGGAGCGGGCGCCGTCCTGGCCTCGGGAGGCT[CCGCCGCCGCCGCCGCCG]TGGACTCCGCTCTCCCGGCGACCGCGTCCCTGCTGCGGTGCCGCGGCTACAGCCAGGCCGTGGACGCGGACGACGACCCGAACTTCTTCACCATGGT	AAAGCCGCTAAAAACAGAGAAAT	59.826	ACCATGGTGAAGAAGTTCGG	59.966	200
CL2524.Contig1_All_1139_1	TGTGTGTGTGTG	TG(2*6)	421	12	GCTCGAAGAAAATGAAAGATTGAATCGTGACTTATATCCAGAGCTGAGCACTTCAGGTCCACATTTGCTCTCAGTGACGGTGTGATCACACTAC[TGTGTGTGTGTG]TTTGTGGGACCTGACTCCTTCGATTCTTCAACAAACAAGATGCAGAA	GCTCGAAGAAAATGAAAGATTGA	59.857	TTCTGCATCTTGTTTGTTGAAGA	59.912	153
CL2524.Contig1_All_1139_3	TGTGTGTGTGTG	TG(2*6)	421	12	GCTCGAAGAAAATGAAAGATTGAATCGTGACTTATATCCAGAGCTGAGCACTTCAGGTCCACATTTGCTCTCAGTGACGGTGTGATCACACTAC[TGTGTGTGTGTG]TTTGTGGGACCTGACTCCTTCGATTCTTCAACAAA	GCTCGAAGAAAATGAAAGATTGA	59.857	TTTGTTGAAGAATCGAAGGAGTC	59.755	141
CL2524.Contig1_All_1139_5	TGTGTGTGTGTG	TG(2*6)	421	12	GCTCGAAGAAAATGAAAGATTGAATCGTGACTTATATCCAGAGCTGAGCACTTCAGGTCCACATTTGCTCTCAGTGACGGTGTGATCACACTAC[TGTGTGTGTGTG]TTTGTGGGACCTGACTCCTTCGATTCTTCAACAAACAAGATGCAGAACAG	GCTCGAAGAAAATGAAAGATTGA	59.857	CTGTTCTGCATCTTGTTTGTTGA	60.332	156
CL2524.Contig2_All_1140_1	TGTGTGTGTGTG	TG(2*6)	536	12	TCCACTGCAACTTCAATGACTTATATCCAGAGCTGAGCACTTCAGGTCCACATTTGCTCTCAGTGACGGTGTGATCACACTAC[TGTGTGTGTGTG]TTTGTGGGACCTGACTCCTTCGATTCTTCAACAAACAAGATGCAGAACAGGACTGAGAAGT	TCCACTGCAACTTCAATGACTTA	59.799	ACTTCTCAGTCCTGTTCTGCATC	59.937	156
CL2524.Contig2_All_1140_2	TGTGTGTGTGTG	TG(2*6)	536	12	TCCACTGCAACTTCAATGACTTATATCCAGAGCTGAGCACTTCAGGTCCACATTTGCTCTCAGTGACGGTGTGATCACACTAC[TGTGTGTGTGTG]TTTGTGGGACCTGACTCCTTCGATTCTTCAACAAACAAGATGCAGAACAGGACTGAGAAG	TCCACTGCAACTTCAATGACTTA	59.799	CTTCTCAGTCCTGTTCTGCATCT	60.067	155
CL2524.Contig2_All_1140_3	TGTGTGTGTGTG	TG(2*6)	536	12	TCCACTGCAACTTCAATGACTTATATCCAGAGCTGAGCACTTCAGGTCCACATTTGCTCTCAGTGACGGTGTGATCACACTAC[TGTGTGTGTGTG]TTTGTGGGACCTGACTCCTTCGATTCTTCAACAAACAAGATGCAGAA	TCCACTGCAACTTCAATGACTTA	59.799	TTCTGCATCTTGTTTGTTGAAGA	59.912	142
CL2524.Contig2_All_1140_4	TGTGTGTGTGTG	TG(2*6)	536	12	TCCACTGCAACTTCAATGACTTATATCCAGAGCTGAGCACTTCAGGTCCACATTTGCTCTCAGTGACGGTGTGATCACACTAC[TGTGTGTGTGTG]TTTGTGGGACCTGACTCCTTCGATTCTTCAACAAA	TCCACTGCAACTTCAATGACTTA	59.799	TTTGTTGAAGAATCGAAGGAGTC	59.755	130
CL2524.Contig2_All_1140_5	TGTGTGTGTGTG	TG(2*6)	536	12	TCCACTGCAACTTCAATGACTTATATCCAGAGCTGAGCACTTCAGGTCCACATTTGCTCTCAGTGACGGTGTGATCACACTAC[TGTGTGTGTGTG]TTTGTGGGACCTGACTCCTTCGATTCTTCAACAAACAAGATGCAGAACAGGACTGAGAAGTTTGG	TCCACTGCAACTTCAATGACTTA	59.799	CCAAACTTCTCAGTCCTGTTCTG	60.321	160
CL2568.Contig1_All_1152_1	TTTGTTTTGTTTTGTTTTGT	TTTGT(5*4)	2432	20	TATTTTTGTCAGAGCCCAAATGTTCCCACGATATTTGAG[TTTGTTTTGTTTTGTTTTGT]TTTTAAGTCTCTTGGTACTTGCTTATTGCAGTCCAATTAAGGTCTCGATGTAACAAAGCAG	TATTTTTGTCAGAGCCCAAATGT	59.891	CTGCTTTGTTACATCGAGACCTT	59.833	120
CL2568.Contig1_All_1152_2	TTTGTTTTGTTTTGTTTTGT	TTTGT(5*4)	2432	20	TATTTTTGTCAGAGCCCAAATGTTCCCACGATATTTGAG[TTTGTTTTGTTTTGTTTTGT]TTTTAAGTCTCTTGGTACTTGCTTATTGCAGTCCAATTAAGGTCTCGATGTAACAAAGCAGA	TATTTTTGTCAGAGCCCAAATGT	59.891	TCTGCTTTGTTACATCGAGACCT	60.309	121
CL2568.Contig1_All_1152_3	TTTGTTTTGTTTTGTTTTGT	TTTGT(5*4)	2432	20	TATTTTTGTCAGAGCCCAAATGTTCCCACGATATTTGAG[TTTGTTTTGTTTTGTTTTGT]TTTTAAGTCTCTTGGTACTTGCTTATTGCAGTCCAATTAAGGTCTCGATGTAACAAAGCAGAG	TATTTTTGTCAGAGCCCAAATGT	59.891	CTCTGCTTTGTTACATCGAGACC	60.309	122
CL2568.Contig1_All_1152_4	TTTGTTTTGTTTTGTTTTGT	TTTGT(5*4)	2432	20	TATTTTTGTCAGAGCCCAAATGTTCCCACGATATTTGAG[TTTGTTTTGTTTTGTTTTGT]TTTTAAGTCTCTTGGTACTTGCTTATTGCAGTCCAATTAAGGTCTCGATGTAACAAAGCAGAGTGCCGGTCTGCAGTGAGACATGGGTCTGAATCAGT	TATTTTTGTCAGAGCCCAAATGT	59.891	ACTGATTCAGACCCATGTCTCAC	60.429	157
CL2568.Contig1_All_1152_5	TTTGTTTTGTTTTGTTTTGT	TTTGT(5*4)	2432	20	TATTTTTGTCAGAGCCCAAATGTTCCCACGATATTTGAG[TTTGTTTTGTTTTGTTTTGT]TTTTAAGTCTCTTGGTACTTGCTTATTGCAGTCCAATTAAGGTCTCGATGT	TATTTTTGTCAGAGCCCAAATGT	59.891	ACATCGAGACCTTAATTGGACTG	59.535	110
CL2573.Contig1_All_1154_1	GCGGCGGCGGCGGCG	GCG(3*5)	245	15	GGCCAACAGAGGAGGATTCCCGGCCGGGGAGAGCAGCAAGGACCGCGACGGGCCGGGCGGCAGCAGCA[GCGGCGGCGGCGGCG]TTTGCGTTGCGCAAGCATAGCTGTAGATTATTGGGATCTCAGGTAAAGGTGTGGGAATACAGCAG	GGCCAACAGAGGAGGATTC	59.602	CTGCTGTATTCCCACACCTTTAC	59.941	148
CL2573.Contig1_All_1154_2	GCGGCGGCGGCGGCG	GCG(3*5)	245	15	GGCCAACAGAGGAGGATTCCCGGCCGGGGAGAGCAGCAAGGACCGCGACGGGCCGGGCGGCAGCAGCA[GCGGCGGCGGCGGCG]TTTGCGTTGCGCAAGCATAGCTGTAGATTATTGGGATCTCAGGTAAAGGTGTGGGAATA	GGCCAACAGAGGAGGATTC	59.602	TATTCCCACACCTTTACCTGAGA	59.879	142
CL2573.Contig1_All_1154_3	GCGGCGGCGGCGGCG	GCG(3*5)	245	15	GGCCAACAGAGGAGGATTCCCGGCCGGGGAGAGCAGCAAGGACCGCGACGGGCCGGGCGGCAGCAGCA[GCGGCGGCGGCGGCG]TTTGCGTTGCGCAAGCATAGCTGTAGATTATTGGGATCTCAGGTAAAGGTGT	GGCCAACAGAGGAGGATTC	59.602	ACACCTTTACCTGAGATCCCAAT	60.122	135
CL2573.Contig1_All_1154_4	GCGGCGGCGGCGGCG	GCG(3*5)	245	15	GGCCAACAGAGGAGGATTCCCGGCCGGGGAGAGCAGCAAGGACCGCGACGGGCCGGGCGGCAGCAGCA[GCGGCGGCGGCGGCG]TTTGCGTTGCGCAAGCATAGCTGTAGATTATTGGGATCTCAGGTAAAGGTGTGGGAAT	GGCCAACAGAGGAGGATTC	59.602	ATTCCCACACCTTTACCTGAGAT	60.122	141
CL2573.Contig1_All_1154_5	GCGGCGGCGGCGGCG	GCG(3*5)	245	15	GGCCAACAGAGGAGGATTCCCGGCCGGGGAGAGCAGCAAGGACCGCGACGGGCCGGGCGGCAGCAGCA[GCGGCGGCGGCGGCG]TTTGCGTTGCGCAAGCATAGCTGTAGATTATTGGGATCTCAGGTAAAGGTGTGGGAATACAG	GGCCAACAGAGGAGGATTC	59.602	CTGTATTCCCACACCTTTACCTG	59.806	145
CL2588.Contig2_All_1155_1	AGGAGGAGGAGGAGG	AGG(3*5)	427	15	AGTATGTCAGCCTCAAACACCACCACAACAGAAGCAGCAGGAGCAGGAGGAGGAGCAGGAGCAGC[AGGAGGAGGAGGAGG]GGAGGATGTAAAACTAGACCTCTCAGAGGATGAAGAGGGTCAGGAGGAGAGTT	AGTATGTCAGCCTCAAACACCAC	60.47	AACTCTCCTCCTGACCCTCTTC	60.245	133
CL2588.Contig2_All_1155_2	AGGAGGAGGAGGAGG	AGG(3*5)	427	15	AGTATGTCAGCCTCAAACACCACCACAACAGAAGCAGCAGGAGCAGGAGGAGGAGCAGGAGCAGC[AGGAGGAGGAGGAGG]GGAGGATGTAAAACTAGACCTCTCAGAGGATGAAGAGGGTCAGGAGGAGAGTTC	AGTATGTCAGCCTCAAACACCAC	60.47	GAACTCTCCTCCTGACCCTCTT	60.245	134
CL2588.Contig2_All_1155_3	AGGAGGAGGAGGAGG	AGG(3*5)	427	15	AGTATGTCAGCCTCAAACACCACCACAACAGAAGCAGCAGGAGCAGGAGGAGGAGCAGGAGCAGC[AGGAGGAGGAGGAGG]GGAGGATGTAAAACTAGACCTCTCAGAGGATGAAGAGGGTCAGGAGGAGAGTTCAGAACTCTTAGGAGGACAGAAACCAA	AGTATGTCAGCCTCAAACACCAC	60.47	TTGGTTTCTGTCCTCCTAAGAGTT	59.708	160
CL2588.Contig2_All_1155_4	AGGAGGAGGAGGAGG	AGG(3*5)	427	15	GGGGGCTTTAACACTCAGTATGTCAGCCTCAAACACCACCACAACAGAAGCAGCAGGAGCAGGAGGAGGAGCAGGAGCAGC[AGGAGGAGGAGGAGG]GGAGGATGTAAAACTAGACCTCTCAGAGGATGAAGAGGGTCAGGAGGAGAGTT	GGGGGCTTTAACACTCAGTATGT	60.631	AACTCTCCTCCTGACCCTCTTC	60.245	149
CL2588.Contig2_All_1155_5	AGGAGGAGGAGGAGG	AGG(3*5)	427	15	GGGGGCTTTAACACTCAGTATGTCAGCCTCAAACACCACCACAACAGAAGCAGCAGGAGCAGGAGGAGGAGCAGGAGCAGC[AGGAGGAGGAGGAGG]GGAGGATGTAAAACTAGACCTCTCAGAGGATGAAGAGGGTCAGGAGGAGAGTTC	GGGGGCTTTAACACTCAGTATGT	60.631	GAACTCTCCTCCTGACCCTCTT	60.245	150
CL2589.Contig1_All_1156_1	TGTGTGTGTGTGTGTG	TG(2*8)	775	16	GACTCAACCTGCACCTGCTCAAGGTGGAC[TGTGTGTGTGTGTGTG]CTGACACGCCTGCAGCCTCGGAGGTGAAGCTGAGC	GACTCAACCTGCACCTGCTC	61.021	GCTCAGCTTCACCTCCGA	60.23	80
CL2589.Contig1_All_1156_2	TGTGTGTGTGTGTGTG	TG(2*8)	775	16	ACGACTCAACCTGCACCTGCTCAAGGTGGAC[TGTGTGTGTGTGTGTG]CTGACACGCCTGCAGCCTCGGAGGTGAAGCTGAGC	ACGACTCAACCTGCACCTG	59.881	GCTCAGCTTCACCTCCGA	60.23	82
CL2589.Contig1_All_1156_3	TGTGTGTGTGTGTGTG	TG(2*8)	775	16	GACGACTCAACCTGCACCTGCTCAAGGTGGAC[TGTGTGTGTGTGTGTG]CTGACACGCCTGCAGCCTCGGAGGTGAAGCTGAGC	GACGACTCAACCTGCACCTG	61.9	GCTCAGCTTCACCTCCGA	60.23	83
CL2589.Contig1_All_1156_4	TGTGTGTGTGTGTGTG	TG(2*8)	775	16	GACTCAACCTGCACCTGCTCAAGGTGGAC[TGTGTGTGTGTGTGTG]CTGACACGCCTGCAGCCTCGGAGGTGAAGCTGAGC	GACTCAACCTGCACCTGCT	58.983	GCTCAGCTTCACCTCCGA	60.23	80
CL2589.Contig1_All_1156_5	TGTGTGTGTGTGTGTG	TG(2*8)	775	16	ACGACTCAACCTGCACCTGCTCAAGGTGGAC[TGTGTGTGTGTGTGTG]CTGACACGCCTGCAGCCTCGGAGGTGAAGCTGAGCGCGGCGTTCCAGCGGGCCGCCGCCCTGCAGCCCTGCGTCCTGCTGCTCAGGAAC	ACGACTCAACCTGCACCTG	59.881	GTTCCTGAGCAGCAGGACG	62.149	136
CL2621.Contig2_All_1169_4	CTCCTCCTCCTCCTC	CTC(3*5)	963	15	AGTTGCCACACTATCCATTTCCTTTTTTCCCACATCTCCCCATGGTACCTGGAAATTTCCATCCAACAACCCCTG[CTCCTCCTCCTCCTC]CGCCTCCGCCTCCTGCCACTAACACAGAGGCCTTGGAAAC	AGTTGCCACACTATCCATTTCCT	61.11	GTTTCCAAGGCCTCTGTGTTAGT	60.908	130
CL2626.Contig2_All_1171_1	CCGCCGCCGCCGCCG	CCG(3*5)	572	15	TCCTCTTCCTGACGACCGGCCC[CCGCCGCCGCCGCCG]GGAGGTCATCGGCCCTCGATGCCCCGCGACGTGCCCCCTCCTCCTCCCTCTGTCAACT	TCCTCTTCCTGACGACCG	59.903	AGTTGACAGAGGGAGGAGGAG	59.856	95
CL2626.Contig2_All_1171_2	CCGCCGCCGCCGCCG	CCG(3*5)	572	15	GCCTCCTCTTCCTGACGACCGGCCC[CCGCCGCCGCCGCCG]GGAGGTCATCGGCCCTCGATGCCCCGCGACGTGCCCCCTCCTCCTCCCTCTGTCAACTCCAAGCCCTC	GCCTCCTCTTCCTGACGAC	59.936	GAGGGCTTGGAGTTGACAGAG	61.341	108
CL2626.Contig2_All_1171_3	CCGCCGCCGCCGCCG	CCG(3*5)	572	15	GCCTCCTCTTCCTGACGACCGGCCC[CCGCCGCCGCCGCCG]GGAGGTCATCGGCCCTCGATGCCCCGCGACGTGCCCCCTCCTCCTCCCTCTGTCAACTCCAAGC	GCCTCCTCTTCCTGACGAC	59.936	GCTTGGAGTTGACAGAGGGA	60.386	104
CL2626.Contig2_All_1171_4	CCGCCGCCGCCGCCG	CCG(3*5)	572	15	GCCTCCTCTTCCTGACGACCGGCCC[CCGCCGCCGCCGCCG]GGAGGTCATCGGCCCTCGATGCCCCGCGACGTGCCCCCTCCTCCTCCCTCTGTCAACTCCAAGCCCTC	GCCTCCTCTTCCTGACGAC	59.936	GAGGGCTTGGAGTTGACAGA	60.386	108
CL2626.Contig2_All_1171_5	CCGCCGCCGCCGCCG	CCG(3*5)	572	15	CCTCCTCTTCCTGACGACCGGCCC[CCGCCGCCGCCGCCG]GGAGGTCATCGGCCCTCGATGCCCCGCGACGTGCCCCCTCCTCCTCCCTCTGTCAACTCCAAGC	CCTCCTCTTCCTGACGACC	59.776	GCTTGGAGTTGACAGAGGGAG	61.341	103
CL2626.Contig2_All_1172_1	TCCTCCTCCTCCTCCTCC	TCC(3*6)	925	18	CTTCTCTGGGGAAGAACCAGTCGTCAGCACGCACAGGGCCTCT[TCCTCCTCCTCCTCCTCC]TTCAGGGCGCAGCAGTGTGAGGTCATCGCCAGCTCCTTCTCCTATTGGT	CTTCTCTGGGGAAGAACCAGT	59.725	ACCAATAGGAGAAGGAGCTGG	59.721	110
CL2626.Contig2_All_1172_2	TCCTCCTCCTCCTCCTCC	TCC(3*6)	925	18	CTTCTCTGGGGAAGAACCAGTCGTCAGCACGCACAGGGCCTCT[TCCTCCTCCTCCTCCTCC]TTCAGGGCGCAGCAGTGTGAGGTCATCGCCAGCTCCTTCTCCTATTGGTC	CTTCTCTGGGGAAGAACCAGT	59.725	GACCAATAGGAGAAGGAGCTGG	61.455	111
CL2626.Contig2_All_1172_3	TCCTCCTCCTCCTCCTCC	TCC(3*6)	925	18	CTTCTCTGGGGAAGAACCAGTCGTCAGCACGCACAGGGCCTCT[TCCTCCTCCTCCTCCTCC]TTCAGGGCGCAGCAGTGTGAGGTCATCGCCAGCTCCTTCTCCTATTGGTCG	CTTCTCTGGGGAAGAACCAGT	59.725	CGACCAATAGGAGAAGGAGCTG	62.458	112
CL2626.Contig2_All_1172_4	TCCTCCTCCTCCTCCTCC	TCC(3*6)	925	18	CTTCTCTGGGGAAGAACCAGTCGTCAGCACGCACAGGGCCTCT[TCCTCCTCCTCCTCCTCC]TTCAGGGCGCAGCAGTGTGAGGTCATCGCCAGCTCCTTCTCCTAT	CTTCTCTGGGGAAGAACCAGT	59.725	ATAGGAGAAGGAGCTGGCGAT	61.572	106
CL2626.Contig2_All_1172_5	TCCTCCTCCTCCTCCTCC	TCC(3*6)	925	18	CTTCTCTGGGGAAGAACCAGTCGTCAGCACGCACAGGGCCTCT[TCCTCCTCCTCCTCCTCC]TTCAGGGCGCAGCAGTGTGAGGTCATCGCCAGCTCCTTCTCCTATTGGTCGGCCT	CTTCTCTGGGGAAGAACCAGT	59.725	AGGCCGACCAATAGGAGAAG	60.59	116
CL2656.Contig1_All_1175_1	CACACACACACACACA	CA(2*8)	882	16	GAAGCGGGTGAAACCAACTAC[CACACACACACACACA]CCGCAGAAACTCTCTACACCAGCTTCCAGCCTTAAAAGCCCCCTACCTCCTCCCCACCCTGCAGGAGATTGAGGCGTCAGATACCTCACAGATGAGCAAGAGTATTGGGA	GAAGCGGGTGAAACCAACTAC	60.899	TCCCAATACTCTTGCTCATCTGT	60.144	147
CL2656.Contig1_All_1175_2	CACACACACACACACA	CA(2*8)	882	16	GAAGCGGGTGAAACCAACTAC[CACACACACACACACA]CCGCAGAAACTCTCTACACCAGCTTCCAGCCTTAAAAGCCCCCTACCTCCTCCCCACCCTGCAGGAGATTGAGGCGTCAGATACCTCACAGATGAGCAAGAGTATTGGGAG	GAAGCGGGTGAAACCAACTAC	60.899	CTCCCAATACTCTTGCTCATCTG	60.268	148
CL2656.Contig1_All_1175_3	CACACACACACACACA	CA(2*8)	882	16	GAAGCGGGTGAAACCAACTAC[CACACACACACACACA]CCGCAGAAACTCTCTACACCAGCTTCCAGCCTTAAAAGCCCCCTACCTCCTCCCCACCCTGCAGGAGATTGAGGCGTCAGATACCTCACAGATGAGCAAGAGTATTGGGAGTTG	GAAGCGGGTGAAACCAACTAC	60.899	CAACTCCCAATACTCTTGCTCAT	59.666	151
CL2656.Contig1_All_1175_4	CACACACACACACACA	CA(2*8)	882	16	GAAGCGGGTGAAACCAACTAC[CACACACACACACACA]CCGCAGAAACTCTCTACACCAGCTTCCAGCCTTAAAAGCCCCCTACCTCCTCCCCACCCTGCAGGAGATTGAGGCGTCAGATACCTCACAGATGAGCAAGAGTATTGGGA	GAAGCGGGTGAAACCAACTA	60.11	TCCCAATACTCTTGCTCATCTGT	60.144	147
CL2656.Contig1_All_1175_5	CACACACACACACACA	CA(2*8)	882	16	GAAGCGGGTGAAACCAACTAC[CACACACACACACACA]CCGCAGAAACTCTCTACACCAGCTTCCAGCCTTAAAAGCCCCCTACCTCCTCCCCACCCTGCAGGAGATTGAGGCGTCAGATACCTCACAGATGAGCAAGAGTATTGGGAG	GAAGCGGGTGAAACCAACTA	60.11	CTCCCAATACTCTTGCTCATCTG	60.268	148
CL2677.Contig1_All_1182_1	TCTCTCTCTCTCTC	TC(2*7)	1368	14	AGACAGACGGACTTGTAATGAGCGAGAACGGCCATCTGTGAATTTCTTTTTTTTT[TCTCTCTCTCTCTC]CTTTTAGTCGGAAGTATCCCTGAAATAATAAGCAGGAGTGTTTGTGAGGTTGCAGCTTCTTTTTAA	AGACAGACGGACTTGTAATGAGC	59.83	TTAAAAAGAAGCTGCAACCTCAC	59.946	135
CL2677.Contig1_All_1182_2	TCTCTCTCTCTCTC	TC(2*7)	1368	14	TCAGACAGACGGACTTGTAATGAGCGAGAACGGCCATCTGTGAATTTCTTTTTTTTT[TCTCTCTCTCTCTC]CTTTTAGTCGGAAGTATCCCTGAAATAATAAGCAGGAGTGTTTGTGAGGTTGCAGCTTCTTTTTAA	TCAGACAGACGGACTTGTAATGA	59.788	TTAAAAAGAAGCTGCAACCTCAC	59.946	137
CL2677.Contig1_All_1182_3	TCTCTCTCTCTCTC	TC(2*7)	1368	14	AGACAGACGGACTTGTAATGAGCGAGAACGGCCATCTGTGAATTTCTTTTTTTTT[TCTCTCTCTCTCTC]CTTTTAGTCGGAAGTATCCCTGAAATAATAAGCAGGAGTGTTTGTGAGGTT	AGACAGACGGACTTGTAATGAGC	59.83	AACCTCACAAACACTCCTGCTTA	60.212	120
CL2677.Contig1_All_1182_4	TCTCTCTCTCTCTC	TC(2*7)	1368	14	TCAGACAGACGGACTTGTAATGAGCGAGAACGGCCATCTGTGAATTTCTTTTTTTTT[TCTCTCTCTCTCTC]CTTTTAGTCGGAAGTATCCCTGAAATAATAAGCAGGAGTGTTTGTGAGGTT	TCAGACAGACGGACTTGTAATGA	59.788	AACCTCACAAACACTCCTGCTTA	60.212	122
CL2677.Contig1_All_1182_5	TCTCTCTCTCTCTC	TC(2*7)	1368	14	TCAGACAGACGGACTTGTAATGAGCGAGAACGGCCATCTGTGAATTTCTTTTTTTTT[TCTCTCTCTCTCTC]CTTTTAGTCGGAAGTATCCCTGAAATAATAAGCAGGAGTGTTTGTGAGG	TCAGACAGACGGACTTGTAATGA	59.788	CCTCACAAACACTCCTGCTTATT	59.703	120
CL2690.Contig1_All_1183_1	ATATATATATAT	AT(2*6)	648	12	CGATTCTGTGTTGTAATCATTCTGAGTTGTAATGAAATTAAAAAAAATCTTGTTGAAGG[ATATATATATAT]TTTTTGTAGCATTTGTTTTTTGAAGTGAAAGAATTGTGAAAGAAACATGAAGAGCA	CGATTCTGTGTTGTAATCATTCTG	58.699	TGCTCTTCATGTTTCTTTCACAA	59.912	127
CL2690.Contig1_All_1183_2	ATATATATATAT	AT(2*6)	648	12	CGATTCTGTGTTGTAATCATTCTGAGTTGTAATGAAATTAAAAAAAATCTTGTTGAAGG[ATATATATATAT]TTTTTGTAGCATTTGTTTTTTGAAGTGAAAGAATTGTGAAAGAAACATGAAGAGCAGAAAATGTGAAAGTTTGTAAGCGTGTGAAA	CGATTCTGTGTTGTAATCATTCTG	58.699	TTTCACACGCTTACAAACTTTCA	59.845	157
CL2690.Contig1_All_1183_3	ATATATATATAT	AT(2*6)	648	12	CGATTCTGTGTTGTAATCATTCTGAGTTGTAATGAAATTAAAAAAAATCTTGTTGAAGG[ATATATATATAT]TTTTTGTAGCATTTGTTTTTTGAAGTGAAAGAATTGTGAAAGAAACATGAAGAGCAGAAAATGTGAAAGTTTGTAAGCGTGTGAAA	CGATTCTGTGTTGTAATCATTCTGA	60.408	TTTCACACGCTTACAAACTTTCA	59.845	157
CL2690.Contig1_All_1183_4	ATATATATATAT	AT(2*6)	648	12	ACGATTCTGTGTTGTAATCATTCTGAGTTGTAATGAAATTAAAAAAAATCTTGTTGAAGG[ATATATATATAT]TTTTTGTAGCATTTGTTTTTTGAAGTGAAAGAATTGTGAAAGAAACATGAAGAGCA	ACGATTCTGTGTTGTAATCATTCTG	59.488	TGCTCTTCATGTTTCTTTCACAA	59.912	128
CL2690.Contig1_All_1183_5	ATATATATATAT	AT(2*6)	648	12	ACGATTCTGTGTTGTAATCATTCTGAGTTGTAATGAAATTAAAAAAAATCTTGTTGAAGG[ATATATATATAT]TTTTTGTAGCATTTGTTTTTTGAAGTGAAAGAATTGTGAAAGAAACATGAAGAGCAGAAAATGTGAAAGTTTGTAAGCGTGTGAAA	ACGATTCTGTGTTGTAATCATTCTG	59.488	TTTCACACGCTTACAAACTTTCA	59.845	158
CL2694.Contig1_All_1190_1	AATAATAATAATAATAATAATAATAATAATAATAATAAT	AAT(3*13)	384	39	GATTAAAGCTGCTGCTGCATAACTCGTTTCTAATAATCCGTTAAAA[AATAATAATAATAATAATAATAATAATAATAATAATAAT]GATAATAAAAAGGCATGCAAAAGC	GATTAAAGCTGCTGCTGCATAAC	60.413	GCTTTTGCATGCCTTTTTATTAT	58.808	109
CL2694.Contig1_All_1190_2	AATAATAATAATAATAATAATAATAATAATAATAATAAT	AAT(3*13)	384	39	GCTGCTGCATAACTCGTTTCTAATAATCCGTTAAAA[AATAATAATAATAATAATAATAATAATAATAATAATAAT]GATAATAAAAAGGCATGCAAAAGC	GCTGCTGCATAACTCGTTTCTAA	60.902	GCTTTTGCATGCCTTTTTATTAT	58.808	99
CL2694.Contig1_All_1190_3	AATAATAATAATAATAATAATAATAATAATAATAATAAT	AAT(3*13)	384	39	GAGATTAAAGCTGCTGCTGCATAACTCGTTTCTAATAATCCGTTAAAA[AATAATAATAATAATAATAATAATAATAATAATAATAAT]GATAATAAAAAGGCATGCAAAAGC	GAGATTAAAGCTGCTGCTGCATA	60.997	GCTTTTGCATGCCTTTTTATTAT	58.808	111
CL2694.Contig1_All_1190_4	AATAATAATAATAATAATAATAATAATAATAATAATAAT	AAT(3*13)	384	39	TTAAAGCTGCTGCTGCATAACTCGTTTCTAATAATCCGTTAAAA[AATAATAATAATAATAATAATAATAATAATAATAATAAT]GATAATAAAAAGGCATGCAAAAGC	TTAAAGCTGCTGCTGCATAACTC	61.023	GCTTTTGCATGCCTTTTTATTAT	58.808	107
CL2694.Contig1_All_1190_5	AATAATAATAATAATAATAATAATAATAATAATAATAAT	AAT(3*13)	384	39	TAAAGCTGCTGCTGCATAACTCGTTTCTAATAATCCGTTAAAA[AATAATAATAATAATAATAATAATAATAATAATAATAAT]GATAATAAAAAGGCATGCAAAAGC	TAAAGCTGCTGCTGCATAACTC	59.828	GCTTTTGCATGCCTTTTTATTAT	58.808	106
CL2694.Contig2_All_1192_1	ATAATAATAATAATAATA	ATA(3*6)	331	18	CTTTTCCCGATTGTGTTGTAGTTGTTTGGTTGTACAAAAAGATGACGTTGAGGATCGGGAGTCTGCCCCTTCCCTTCCCCAGCGGCTCATCCCATTGTGTGTAATAATG[ATAATAATAATAATAATA]ATGATAATAAAAAGGCATGCAAAAGC	CTTTTCCCGATTGTGTTGTAGTT	59.462	GCTTTTGCATGCCTTTTTATTAT	58.808	153
CL2694.Contig2_All_1192_2	ATAATAATAATAATAATA	ATA(3*6)	331	18	CTTTTCCCGATTGTGTTGTAGTTGTTTGGTTGTACAAAAAGATGACGTTGAGGATCGGGAGTCTGCCCCTTCCCTTCCCCAGCGGCTCATCCCATTGTGTGTAATAATG[ATAATAATAATAATAATA]ATGATAATAAAAAGGCATGCAAAA	CTTTTCCCGATTGTGTTGTAGTT	59.462	TTTTGCATGCCTTTTTATTATCA	58.73	151
CL2694.Contig2_All_1192_3	ATAATAATAATAATAATA	ATA(3*6)	331	18	GGCTCATCCCATTGTGTGTAATAATG[ATAATAATAATAATAATA]ATGATAATAAAAAGGCATGCAAAAGCGTTGTGGAGTTTGCATGATGGTGTTTTTTTGTACCCCATCCCCAACCTGTCCTCCATGTCGTGCACTTTACCACTCAT	GGCTCATCCCATTGTGTGTAATA	60.972	ATGAGTGGTAAAGTGCACGACAT	60.845	148
CL2694.Contig2_All_1192_4	ATAATAATAATAATAATA	ATA(3*6)	331	18	TCCCGATTGTGTTGTAGTTGTTTGGTTGTACAAAAAGATGACGTTGAGGATCGGGAGTCTGCCCCTTCCCTTCCCCAGCGGCTCATCCCATTGTGTGTAATAATG[ATAATAATAATAATAATA]ATGATAATAAAAAGGCATGCAAAAGC	TCCCGATTGTGTTGTAGTTGTTT	60.666	GCTTTTGCATGCCTTTTTATTAT	58.808	149
CL2694.Contig2_All_1192_5	ATAATAATAATAATAATA	ATA(3*6)	331	18	TTCCCGATTGTGTTGTAGTTGTTTGGTTGTACAAAAAGATGACGTTGAGGATCGGGAGTCTGCCCCTTCCCTTCCCCAGCGGCTCATCCCATTGTGTGTAATAATG[ATAATAATAATAATAATA]ATGATAATAAAAAGGCATGCAAAAGC	TTCCCGATTGTGTTGTAGTTGTT	60.666	GCTTTTGCATGCCTTTTTATTAT	58.808	150
CL2697.Contig2_All_1194_1	GAGAGAGAGAGA	GA(2*6)	1012	12	AAAGACAAAAACTGGAAAGGGAGCGTTTGGAGAGGGAGAGGCTT[GAGAGAGAGAGA]GTCCGTATAGAGCAGGAACGGCGAAAAGAGGCAGAACGCATGGCACGTGAACGTGAGGAGCTGCGGAGGCAACAAGAGCAGCTCCGTTATGAGCAGGAAAAGAG	AAAGACAAAAACTGGAAAGGGAG	60.025	CTCTTTTCCTGCTCATAACGGAG	61.556	160
CL2697.Contig2_All_1194_2	GAGAGAGAGAGA	GA(2*6)	1012	12	AAAGACAAAAACTGGAAAGGGAGCGTTTGGAGAGGGAGAGGCTT[GAGAGAGAGAGA]GTCCGTATAGAGCAGGAACGGCGAAAAGAGGCAGAACGCATGGCACGTGAACGTGAGGAGCTGCGGAGGCAACAAGAGCAGCTCCGTTATGAGCAGGAAAAGA	AAAGACAAAAACTGGAAAGGGAG	60.025	TCTTTTCCTGCTCATAACGGAG	60.731	159
CL2697.Contig2_All_1194_3	GAGAGAGAGAGA	GA(2*6)	1012	12	AAAGACAAAAACTGGAAAGGGAGCGTTTGGAGAGGGAGAGGCTT[GAGAGAGAGAGA]GTCCGTATAGAGCAGGAACGGCGAAAAGAGGCAGAACGCATGGCACGTGAACGTGAGGAGCTGCGGAGGCAACAAGAGCAGCTCCGTTATGAGCAGGAAAAGAG	AAAGACAAAAACTGGAAAGGGAG	60.025	CTCTTTTCCTGCTCATAACGGA	60.731	160
CL2697.Contig2_All_1194_4	GAGAGAGAGAGA	GA(2*6)	1012	12	AAAGACAAAAACTGGAAAGGGAGCGTTTGGAGAGGGAGAGGCTT[GAGAGAGAGAGA]GTCCGTATAGAGCAGGAACGGCGAAAAGAGGCAGAACGCATGGCACGTGAACGTGAGGAGCTGCGGAGGCAACAAGAGCAGCTCCGTTATGAG	AAAGACAAAAACTGGAAAGGGAG	60.025	CTCATAACGGAGCTGCTCTTG	60.161	149
CL2697.Contig2_All_1194_5	GAGAGAGAGAGA	GA(2*6)	1012	12	AAAGACAAAAACTGGAAAGGGAGCGTTTGGAGAGGGAGAGGCTT[GAGAGAGAGAGA]GTCCGTATAGAGCAGGAACGGCGAAAAGAGGCAGAACGCATGGCACGTGAACGTGAGGAGCTGCGGAGGCAACAAGAGCAGCTCCGTTATGAGCAGGAAAAGA	AAAGACAAAAACTGGAAAGGGAG	60.025	TCTTTTCCTGCTCATAACGGA	59.831	159
CL2710.Contig2_All_1196_1	TTAGCATTAGCATTAGCATTAGCA	TTAGCA(6*4)	204	24	CGTATTTAAAACCCGTGACTCAAACCATAATGTG[TTAGCATTAGCATTAGCATTAGCA]AAGCATCGCTAAAGGAGGAAGAGGTGTGCGCGAGCTTCATGACAACCGACTGAACTGACAGCTATTTC	CGTATTTAAAACCCGTGACTCAA	60.269	GAAATAGCTGTCAGTTCAGTCGG	60.309	126
CL2710.Contig2_All_1196_2	TTAGCATTAGCATTAGCATTAGCA	TTAGCA(6*4)	204	24	ATTTAAAACCCGTGACTCAAACCATAATGTG[TTAGCATTAGCATTAGCATTAGCA]AAGCATCGCTAAAGGAGGAAGAGGTGTGCGCGAGCTTCATGACAACCGACTGAACTGACAGCTATTTC	ATTTAAAACCCGTGACTCAAACC	60.478	GAAATAGCTGTCAGTTCAGTCGG	60.309	123
CL2710.Contig2_All_1196_3	TTAGCATTAGCATTAGCATTAGCA	TTAGCA(6*4)	204	24	ATTTAAAACCCGTGACTCAAACCATAATGTG[TTAGCATTAGCATTAGCATTAGCA]AAGCATCGCTAAAGGAGGAAGAGGTGTGCGCGAGCTTCATGACAACCGACTGAACTGACAGCTATTTCC	ATTTAAAACCCGTGACTCAAACC	60.478	GGAAATAGCTGTCAGTTCAGTCG	60.309	124
CL2710.Contig2_All_1196_4	TTAGCATTAGCATTAGCATTAGCA	TTAGCA(6*4)	204	24	CGTATTTAAAACCCGTGACTCAAACCATAATGTG[TTAGCATTAGCATTAGCATTAGCA]AAGCATCGCTAAAGGAGGAAGAGGTGTGCGCGAGCTTCATGACAACCGACTGAACTGACAGCTATT	CGTATTTAAAACCCGTGACTCAA	60.269	AATAGCTGTCAGTTCAGTCGGTT	59.358	124
CL2710.Contig2_All_1196_5	TTAGCATTAGCATTAGCATTAGCA	TTAGCA(6*4)	204	24	CGTATTTAAAACCCGTGACTCAAACCATAATGTG[TTAGCATTAGCATTAGCATTAGCA]AAGCATCGCTAAAGGAGGAAGAGGTGTGCGCGAGCTTCATGACAACCGACTGAACTGACAGCTATTT	CGTATTTAAAACCCGTGACTCAA	60.269	AAATAGCTGTCAGTTCAGTCGGT	59.358	125
CL2713.Contig2_All_1197_1	ATATATATATATAT	AT(2*7)	2109	14	TTCCACAGATATGGAATCGCTTATAG[ATATATATATATAT]TTATATATATATGTGTATATGTATACATATGTATATGGATATATGTATATGTAAATATATACACATGTATGTGAGAGACTCCTTCGACG	TTCCACAGATATGGAATCGCTTA	60.802	CGTCGAAGGAGTCTCTCACATAC	60.316	129
CL2713.Contig2_All_1197_2	ATATATATATATAT	AT(2*7)	2109	14	TTCCACAGATATGGAATCGCTTATAG[ATATATATATATAT]TTATATATATATGTGTATATGTATACATATGTATATGGATATATGTATATGTAAATATATACACATGTATGTGAGAGACTCCTTCGACGT	TTCCACAGATATGGAATCGCTTA	60.802	ACGTCGAAGGAGTCTCTCACATA	60.316	130
CL2713.Contig2_All_1197_3	ATATATATATATAT	AT(2*7)	2109	14	TCCACAGATATGGAATCGCTTATAG[ATATATATATATAT]TTATATATATATGTGTATATGTATACATATGTATATGGATATATGTATATGTAAATATATACACATGTATGTGAGAGACTCCTTCGACG	TCCACAGATATGGAATCGCTTA	59.569	CGTCGAAGGAGTCTCTCACATAC	60.316	128
CL2713.Contig2_All_1197_4	ATATATATATATAT	AT(2*7)	2109	14	TCCACAGATATGGAATCGCTTATAG[ATATATATATATAT]TTATATATATATGTGTATATGTATACATATGTATATGGATATATGTATATGTAAATATATACACATGTATGTGAGAGACTCCTTCGACGT	TCCACAGATATGGAATCGCTTA	59.569	ACGTCGAAGGAGTCTCTCACATA	60.316	129
CL2713.Contig2_All_1197_5	ATATATATATATAT	AT(2*7)	2109	14	TTCCACAGATATGGAATCGCTTATAG[ATATATATATATAT]TTATATATATATGTGTATATGTATACATATGTATATGGATATATGTATATGTAAATATATACACATGTATGTGAGAGACTCCTTCGACGTGCCACTTTTCGTCATGATAAC	TTCCACAGATATGGAATCGCTTA	60.802	GTTATCATGACGAAAAGTGGCA	60.003	151
CL2723.Contig2_All_1198_1	CCTCCTCCTCCTCCTCCTCCT	CCT(3*7)	1087	21	TTTTCTTTCTACATACCCCCTCCCTCCCCCCTCCACCTCCACTTCTCCCA[CCTCCTCCTCCTCCTCCTCCT]GCTTCTCTAGAGAGATGGCAGCCACCA	TTTTCTTTCTACATACCCCCTCC	59.74	TGGTGGCTGCCATCTCTCTA	61.913	98
CL2723.Contig2_All_1198_2	CCTCCTCCTCCTCCTCCTCCT	CCT(3*7)	1087	21	TTTTCTTTCTACATACCCCCTCCCTCCCCCCTCCACCTCCACTTCTCCCA[CCTCCTCCTCCTCCTCCTCCT]GCTTCTCTAGAGAGATGGCAGCCACCAAAG	TTTTCTTTCTACATACCCCCTCC	59.74	CTTTGGTGGCTGCCATCTCTCTA	64.944	101
CL2723.Contig2_All_1198_3	CCTCCTCCTCCTCCTCCTCCT	CCT(3*7)	1087	21	TTTTCTTTCTACATACCCCCTCCCTCCCCCCTCCACCTCCACTTCTCCCA[CCTCCTCCTCCTCCTCCTCCT]GCTTCTCTAGAGAGATGGCAGCCACC	TTTTCTTTCTACATACCCCCTCC	59.74	GGTGGCTGCCATCTCTCTA	58.921	97
CL2723.Contig2_All_1198_4	CCTCCTCCTCCTCCTCCTCCT	CCT(3*7)	1087	21	ATGTCAAACAAGGGATCTAGACGAGTTTAGTTTATTTATTTATTTTCTTTCTACATACCCCCTCCCTCCCCCCTCCACCTCCACTTCTCCCA[CCTCCTCCTCCTCCTCCTCCT]GCTTCTCTAGAGAGATGGCAGCCACCA	ATGTCAAACAAGGGATCTAGACG	59.535	TGGTGGCTGCCATCTCTCTA	61.913	140
CL2723.Contig2_All_1198_5	CCTCCTCCTCCTCCTCCTCCT	CCT(3*7)	1087	21	TTTTCTTTCTACATACCCCCTCCCTCCCCCCTCCACCTCCACTTCTCCCA[CCTCCTCCTCCTCCTCCTCCT]GCTTCTCTAGAGAGATGGCAGCCACCAA	TTTTCTTTCTACATACCCCCTCC	59.74	TTGGTGGCTGCCATCTCTCTA	63.148	99
CL2739.Contig1_All_1201_1	CTCCTCCTCCTCCTCCTCCTC	CTC(3*7)	305	21	CAACCGAGTATCTCAACCATCTCCTCCCCCTCCAT[CTCCTCCTCCTCCTCCTCCTC]CCCTGGATCCCCTTTTTTCTTTTTTCTTGCGGGAAGATGGGTTGTTTGGGCAACAGTAAGACCGAAGACCAGAGAA	CAACCGAGTATCTCAACCATCTC	60.012	TTCTCTGGTCTTCGGTCTTACTG	59.929	132
CL2739.Contig1_All_1201_2	CTCCTCCTCCTCCTCCTCCTC	CTC(3*7)	305	21	GACAACCGAGTATCTCAACCATCTCCTCCCCCTCCAT[CTCCTCCTCCTCCTCCTCCTC]CCCTGGATCCCCTTTTTTCTTTTTTCTTGCGGGAAGATGGGTTGTTTGGGCAACAGTAAGACCGAAGACCAGAGAA	GACAACCGAGTATCTCAACCATC	59.884	TTCTCTGGTCTTCGGTCTTACTG	59.929	134
CL2739.Contig1_All_1201_3	CTCCTCCTCCTCCTCCTCCTC	CTC(3*7)	305	21	GAGTTGCTGACAACCGAGTATCTCAACCATCTCCTCCCCCTCCAT[CTCCTCCTCCTCCTCCTCCTC]CCCTGGATCCCCTTTTTTCTTTTTTCTTGCGGGAAGATGGGTTGTTTGGGCAACAGTAAGACCGAAGACCAGAGAA	GAGTTGCTGACAACCGAGTATCT	59.83	TTCTCTGGTCTTCGGTCTTACTG	59.929	142
CL2739.Contig1_All_1201_4	CTCCTCCTCCTCCTCCTCCTC	CTC(3*7)	305	21	AGAGTTGCTGACAACCGAGTATCTCAACCATCTCCTCCCCCTCCAT[CTCCTCCTCCTCCTCCTCCTC]CCCTGGATCCCCTTTTTTCTTTTTTCTTGCGGGAAGATGGGTTGTTTGGGCAACAGTAAGACCGAAGACCAGAGAA	AGAGTTGCTGACAACCGAGTATC	59.83	TTCTCTGGTCTTCGGTCTTACTG	59.929	143
CL2739.Contig1_All_1201_5	CTCCTCCTCCTCCTCCTCCTC	CTC(3*7)	305	21	CAACCGAGTATCTCAACCATCTCCTCCCCCTCCAT[CTCCTCCTCCTCCTCCTCCTC]CCCTGGATCCCCTTTTTTCTTTTTTCTTGCGGGAAGATGGGTTGTTTGGGCAACAGTAAGACCGAAGACCAGAGAAATG	CAACCGAGTATCTCAACCATCTC	60.012	CATTTCTCTGGTCTTCGGTCTTA	59.77	135
CL2740.Contig3_All_1208_1	GCTGCTGCTGCTGCT	GCT(3*5)	2528	15	GTGCACAACACGCAGAGTAAAAAAAAGGGTCAGCCATCGTTTCTCGACATGTGCCGCAGCTGAGACGCAGCTGAGCAGCGCCACTCACACAGGCAGTGTGGCTGCTCCACAG[GCTGCTGCTGCTGCT]ACCCAGCTCTGTTGTAATGCTCAA	GTGCACAACACGCAGAGTAAA	59.966	TTGAGCATTACAACAGAGCTGG	60.44	151
CL2740.Contig3_All_1208_2	GCTGCTGCTGCTGCT	GCT(3*5)	2528	15	ATAAGTGTGCACAACACGCAGAGTAAAAAAAAGGGTCAGCCATCGTTTCTCGACATGTGCCGCAGCTGAGACGCAGCTGAGCAGCGCCACTCACACAGGCAGTGTGGCTGCTCCACAG[GCTGCTGCTGCTGCT]ACCCAGCTCTGTTGTAATGCTCAA	ATAAGTGTGCACAACACGCAG	59.844	TTGAGCATTACAACAGAGCTGG	60.44	157
CL2740.Contig3_All_1208_3	GCTGCTGCTGCTGCT	GCT(3*5)	2528	15	GTGCACAACACGCAGAGTAAAAAAAAGGGTCAGCCATCGTTTCTCGACATGTGCCGCAGCTGAGACGCAGCTGAGCAGCGCCACTCACACAGGCAGTGTGGCTGCTCCACAG[GCTGCTGCTGCTGCT]ACCCAGCTCTGTTGTAATGCTCAAA	GTGCACAACACGCAGAGTAAA	59.966	TTTGAGCATTACAACAGAGCTGG	61.657	152
CL2740.Contig3_All_1208_4	GCTGCTGCTGCTGCT	GCT(3*5)	2528	15	GTGCACAACACGCAGAGTAAAAAAAAGGGTCAGCCATCGTTTCTCGACATGTGCCGCAGCTGAGACGCAGCTGAGCAGCGCCACTCACACAGGCAGTGTGGCTGCTCCACAG[GCTGCTGCTGCTGCT]ACCCAGCTCTGTTGTAATGCTCAA	GTGCACAACACGCAGAGTAAAA	61.279	TTGAGCATTACAACAGAGCTGG	60.44	151
CL2740.Contig3_All_1208_5	GCTGCTGCTGCTGCT	GCT(3*5)	2528	15	ATAAGTGTGCACAACACGCAGAGTAAAAAAAAGGGTCAGCCATCGTTTCTCGACATGTGCCGCAGCTGAGACGCAGCTGAGCAGCGCCACTCACACAGGCAGTGTGGCTGCTCCACAG[GCTGCTGCTGCTGCT]ACCCAGCTCTGTTGTAATGCTCAAA	ATAAGTGTGCACAACACGCAG	59.844	TTTGAGCATTACAACAGAGCTGG	61.657	158
CL2740.Contig5_All_1210_1	CACACACACACACACACA	CA(2*9)	1660	18	GTACCAGCAGAGTCCCAGTTCTCCCAACATGTACCAGCATGACATGACAAGTCAATACATGGT[CACACACACACACACACA]CCACTGCACAGTCTCACACCAGCACAAACACACAACACCTACTACAAGAGCAACACTATCACTGCA	GTACCAGCAGAGTCCCAGTTCT	59.807	TGCAGTGATAGTGTTGCTCTTGT	59.994	147
CL2740.Contig5_All_1210_2	CACACACACACACACACA	CA(2*9)	1660	18	GTACCAGCAGAGTCCCAGTTCTCCCAACATGTACCAGCATGACATGACAAGTCAATACATGGT[CACACACACACACACACA]CCACTGCACAGTCTCACACCAGCACAAACACACAACACCTACTACAAGAGCAACACTATCACTGCAC	GTACCAGCAGAGTCCCAGTTCT	59.807	GTGCAGTGATAGTGTTGCTCTTG	59.994	148
CL2740.Contig5_All_1210_3	CACACACACACACACACA	CA(2*9)	1660	18	GTACCAGCAGAGTCCCAGTTCTCCCAACATGTACCAGCATGACATGACAAGTCAATACATGGT[CACACACACACACACACA]CCACTGCACAGTCTCACACCAGCACAAACACACAACACCTACTACAAGAGCAACACTATCACTGCACCATCCACATTA	GTACCAGCAGAGTCCCAGTTCT	59.807	TAATGTGGATGGTGCAGTGATAG	59.897	159
CL2740.Contig5_All_1210_4	CACACACACACACACACA	CA(2*9)	1660	18	GTACCAGCAGAGTCCCAGTTCTCCCAACATGTACCAGCATGACATGACAAGTCAATACATGGT[CACACACACACACACACA]CCACTGCACAGTCTCACACCAGCACAAACACACAACACCTACTACAAGAGCAACACTATCACTGCACCATCCACATTAC	GTACCAGCAGAGTCCCAGTTCT	59.807	GTAATGTGGATGGTGCAGTGATA	59.766	160
CL2740.Contig5_All_1210_5	CACACACACACACACACA	CA(2*9)	1660	18	AGTTCTCCCAACATGTACCAGCATGACATGACAAGTCAATACATGGT[CACACACACACACACACA]CCACTGCACAGTCTCACACCAGCACAAACACACAACACCTACTACAAGAGCAACACTATCACTGCA	AGTTCTCCCAACATGTACCAGC	60.424	TGCAGTGATAGTGTTGCTCTTGT	59.994	131
CL2751.Contig3_All_1215_1	ACACACACACAC	AC(2*6)	2224	12	AGTCTCTTTGGTTTCTGTTCACGTCGTTGTTGTTCCTATGATTTCTATTAGACACAA[ACACACACACAC]GCACACAGACACAGACACACAGACACAGATGTAAACAACTTGCACAGATGCTG	AGTCTCTTTGGTTTCTGTTCACG	59.84	CAGCATCTGTGCAAGTTGTTTAC	59.864	122
CL2751.Contig3_All_1215_3	ACACACACACAC	AC(2*6)	2224	12	ACGTCGTTGTTGTTCCTATGATTTCTATTAGACACAA[ACACACACACAC]GCACACAGACACAGACACACAGACACAGATGTAAACAACTTGCACAGATGCTG	ACGTCGTTGTTGTTCCTATGATT	59.818	CAGCATCTGTGCAAGTTGTTTAC	59.864	102
CL2751.Contig3_All_1215_4	ACACACACACAC	AC(2*6)	2224	12	GAGTGTGTCAGCTTCAGCAGTTAACAGTCCGTTAGTACAGTCTCTTTGGTTTCTGTTCACGTCGTTGTTGTTCCTATGATTTCTATTAGACACAA[ACACACACACAC]GCACACAGACACAGACACACAGACACAGATGTAAACAACTTGCACAGATGCTG	GAGTGTGTCAGCTTCAGCAGTTA	59.739	CAGCATCTGTGCAAGTTGTTTAC	59.864	160
CL2751.Contig3_All_1215_5	ACACACACACAC	AC(2*6)	2224	12	CGTCGTTGTTGTTCCTATGATTTCTATTAGACACAA[ACACACACACAC]GCACACAGACACAGACACACAGACACAGATGTAAACAACTTGCACAGATGCTG	CGTCGTTGTTGTTCCTATGATTT	60.282	CAGCATCTGTGCAAGTTGTTTAC	59.864	101
CL2764.Contig1_All_1217_1	TGCTGCTGCTGCTGC	TGC(3*5)	492	15	GGAACCATCATCATCAGCATCGTTGCG[TGCTGCTGCTGCTGC]TGTTGCTGCAAGAGACGTCGATCAGGGCCTGACAGAGATGAGGAGAGATATGCCAGGAGGAGAGAG	GGAACCATCATCATCAGCATC	60.305	CTCTCTCCTCCTGGCATATCTCT	60.363	108
CL2764.Contig1_All_1217_2	TGCTGCTGCTGCTGC	TGC(3*5)	492	15	ACCATCATCATCAGCATCGTTGCG[TGCTGCTGCTGCTGC]TGTTGCTGCAAGAGACGTCGATCAGGGCCTGACAGAGATGAGGAGAGATATGCCAGGAGGAGAGAG	ACCATCATCATCAGCATCGTT	60.364	CTCTCTCCTCCTGGCATATCTCT	60.363	105
CL2764.Contig1_All_1217_3	TGCTGCTGCTGCTGC	TGC(3*5)	492	15	GGAACCATCATCATCAGCATCGTTGCG[TGCTGCTGCTGCTGC]TGTTGCTGCAAGAGACGTCGATCAGGGCCTGACAGAGATGAGGAGAGATATGCCA	GGAACCATCATCATCAGCATC	60.305	TGGCATATCTCTCCTCATCTCTG	60.738	97
CL2764.Contig1_All_1217_4	TGCTGCTGCTGCTGC	TGC(3*5)	492	15	GGAACCATCATCATCAGCATCGTTGCG[TGCTGCTGCTGCTGC]TGTTGCTGCAAGAGACGTCGATCAGGGCCTGACAGAGATGAGGAGAGATATGCCAGGAGGAGAGAGGAGATCAAAC	GGAACCATCATCATCAGCATC	60.305	GTTTGATCTCCTCTCTCCTCCTG	60.739	118
CL2764.Contig1_All_1217_5	TGCTGCTGCTGCTGC	TGC(3*5)	492	15	GGAACCATCATCATCAGCATCGTTGCG[TGCTGCTGCTGCTGC]TGTTGCTGCAAGAGACGTCGATCAGGGCCTGACAGAGATGAGGAGAGATATGCCAGGAGGAGAGAGGAGATCAAACA	GGAACCATCATCATCAGCATC	60.305	TGTTTGATCTCCTCTCTCCTCCT	60.739	119
CL276.Contig1_All_223_1	TCCTCCTCCTCCTCC	TCC(3*5)	911	15	TATATGAGATGGACTCCCCTGAAGAGGTGACCTCTGAGAACATGTGGGAGAGGACAGAAGTGCTGGCAGCGGTGATAGCGTGCGGAGTGGTCGGATTCCTCTGTGCTGTTT[TCCTCCTCCTCCTCC]TTGCATACCGTATGAAGAAGAAGGACGA	TATATGAGATGGACTCCCCTGAA	59.806	TCGTCCTTCTTCTTCATACGGT	60.13	154
CL276.Contig1_All_223_2	TCCTCCTCCTCCTCC	TCC(3*5)	911	15	TATATGAGATGGACTCCCCTGAAGAGGTGACCTCTGAGAACATGTGGGAGAGGACAGAAGTGCTGGCAGCGGTGATAGCGTGCGGAGTGGTCGGATTCCTCTGTGCTGTTT[TCCTCCTCCTCCTCC]TTGCATACCGTATGAAGAAGAAGGACGAA	TATATGAGATGGACTCCCCTGAA	59.806	TTCGTCCTTCTTCTTCATACGGT	61.327	155
CL276.Contig1_All_223_3	TCCTCCTCCTCCTCC	TCC(3*5)	911	15	TATATGAGATGGACTCCCCTGAAGAGGTGACCTCTGAGAACATGTGGGAGAGGACAGAAGTGCTGGCAGCGGTGATAGCGTGCGGAGTGGTCGGATTCCTCTGTGCTGTTT[TCCTCCTCCTCCTCC]TTGCATACCGTATGAAGAAGAAGGACGAAG	TATATGAGATGGACTCCCCTGAA	59.806	CTTCGTCCTTCTTCTTCATACGG	61.436	156
CL276.Contig1_All_223_4	TCCTCCTCCTCCTCC	TCC(3*5)	911	15	TATATGAGATGGACTCCCCTGAAGAGGTGACCTCTGAGAACATGTGGGAGAGGACAGAAGTGCTGGCAGCGGTGATAGCGTGCGGAGTGGTCGGATTCCTCTGTGCTGTTT[TCCTCCTCCTCCTCC]TTGCATACCGTATGAAGAAGAAGGACGAAGG	TATATGAGATGGACTCCCCTGAA	59.806	CCTTCGTCCTTCTTCTTCATACG	61.436	157
CL276.Contig1_All_223_5	TCCTCCTCCTCCTCC	TCC(3*5)	911	15	TATATGAGATGGACTCCCCTGAAGAGGTGACCTCTGAGAACATGTGGGAGAGGACAGAAGTGCTGGCAGCGGTGATAGCGTGCGGAGTGGTCGGATTCCTCTGTGCTGTTT[TCCTCCTCCTCCTCC]TTGCATACCGTATGAAGAAGAAGGACGAA	TATATGAGATGGACTCCCCTGAA	59.806	TTCGTCCTTCTTCTTCATACGG	60.603	155
CL2784.Contig1_All_1221_1	AGGAGGAGGAGGAGG	AGG(3*5)	1709	15	GCTGACTCAGACACCGACTCGGCCACCGAGGAGGAGCAGC[AGGAGGAGGAGGAGG]GGAGGATGTAAAACTAGACCTCTCAGAGGATGAAGAGGGTCAGGAGGAGAGTTCAGAACTCTTAGGAGGACAGAAACCAACTG	GCTGACTCAGACACCGACTC	58.536	CAGTTGGTTTCTGTCCTCCTAAG	59.328	138
CL2784.Contig1_All_1221_2	AGGAGGAGGAGGAGG	AGG(3*5)	1709	15	CGCTGACTCAGACACCGACTCGGCCACCGAGGAGGAGCAGC[AGGAGGAGGAGGAGG]GGAGGATGTAAAACTAGACCTCTCAGAGGATGAAGAGGGTCAGGAGGAGAGTTCAGAACTCTTAGGAGGACAGAAACCAACTG	CGCTGACTCAGACACCGAC	60.631	CAGTTGGTTTCTGTCCTCCTAAG	59.328	139
CL2784.Contig1_All_1221_3	AGGAGGAGGAGGAGG	AGG(3*5)	1709	15	CGCTGACTCAGACACCGACTCGGCCACCGAGGAGGAGCAGC[AGGAGGAGGAGGAGG]GGAGGATGTAAAACTAGACCTCTCAGAGGATGAAGAGGGTCAGGAGGAGAGTTCAGAACTCTTAGGAGGACAGAAACCAACTG	CGCTGACTCAGACACCGACT	61.649	CAGTTGGTTTCTGTCCTCCTAAG	59.328	139
CL2784.Contig1_All_1221_4	AGGAGGAGGAGGAGG	AGG(3*5)	1709	15	GCTGACTCAGACACCGACTCGGCCACCGAGGAGGAGCAGC[AGGAGGAGGAGGAGG]GGAGGATGTAAAACTAGACCTCTCAGAGGATGAAGAGGGTCAGGAGGAGAGTT	GCTGACTCAGACACCGACTC	58.536	AACTCTCCTCCTGACCCTCTTC	60.245	108
CL2784.Contig1_All_1221_5	AGGAGGAGGAGGAGG	AGG(3*5)	1709	15	GCTGACTCAGACACCGACTCGGCCACCGAGGAGGAGCAGC[AGGAGGAGGAGGAGG]GGAGGATGTAAAACTAGACCTCTCAGAGGATGAAGAGGGTCAGGAGGAGAGTTC	GCTGACTCAGACACCGACTC	58.536	GAACTCTCCTCCTGACCCTCTT	60.245	109
CL2784.Contig1_All_1222_1	GTGTGTGTGTGTGTGTGT	GT(2*9)	2557	18	AATGCTCACATGATGAAACACTGTAATTTGTC[GTGTGTGTGTGTGTGTGT]TGGGGGACATCTATTCTGGTATGTGATCTATTCTGAGGGTGTTCCACTGTGACTGTAGTAGCACTTGTTCACTGCAATAATTG	AATGCTCACATGATGAAACACTG	60.052	CAATTATTGCAGTGAACAAGTGC	59.704	133
CL2784.Contig1_All_1222_2	GTGTGTGTGTGTGTGTGT	GT(2*9)	2557	18	GACTCAATGCTCACATGATGAAACACTGTAATTTGTC[GTGTGTGTGTGTGTGTGT]TGGGGGACATCTATTCTGGTATGTGATCTATTCTGAGGGTGTTCCACTGTGACTGTAGTAGCACTTGTTCACTGCAATAATTG	GACTCAATGCTCACATGATGAAA	60.133	CAATTATTGCAGTGAACAAGTGC	59.704	138
CL2784.Contig1_All_1222_3	GTGTGTGTGTGTGTGTGT	GT(2*9)	2557	18	AATGCTCACATGATGAAACACTGTAATTTGTC[GTGTGTGTGTGTGTGTGT]TGGGGGACATCTATTCTGGTATGTGATCTATTCTGAGGGTGTTCCACTGTGACTGTAGT	AATGCTCACATGATGAAACACTG	60.052	ACTACAGTCACAGTGGAACACCC	60.38	109
CL2784.Contig1_All_1222_4	GTGTGTGTGTGTGTGTGT	GT(2*9)	2557	18	CACTGACTCAATGCTCACATGATGAAACACTGTAATTTGTC[GTGTGTGTGTGTGTGTGT]TGGGGGACATCTATTCTGGTATGTGATCTATTCTGAGGGTGTTCCACTGTGACTGTAGTAGCACTTGTTCACTGCAATAATTG	CACTGACTCAATGCTCACATGAT	60.194	CAATTATTGCAGTGAACAAGTGC	59.704	142
CL2784.Contig1_All_1222_5	GTGTGTGTGTGTGTGTGT	GT(2*9)	2557	18	AATGCTCACATGATGAAACACTGTAATTTGTC[GTGTGTGTGTGTGTGTGT]TGGGGGACATCTATTCTGGTATGTGATCTATTCTGAGGGTGTTCCACTGT	AATGCTCACATGATGAAACACTG	60.052	ACAGTGGAACACCCTCAGAATAG	59.556	100
CL2789.Contig2_All_1225_1	AGAGAGAGAGAGAG	AG(2*7)	1493	14	CAGACCAGAATCAACAACATCAACCAGGAGATCC[AGAGAGAGAGAGAG]CAGAGAGACGCTCTGCTGAAGATGAGGGAGGTTTATGAACGAAGTCCTCAGATGGGCGACGCCGGCAGTGTGGAGCCTCGACTGGACGAAGTGAGACAGAGT	CAGACCAGAATCAACAACATCAA	60.023	ACTCTGTCTCACTTCGTCCAGTC	59.97	150
CL2789.Contig2_All_1225_2	AGAGAGAGAGAGAG	AG(2*7)	1493	14	CAGACCAGAATCAACAACATCAACCAGGAGATCC[AGAGAGAGAGAGAG]CAGAGAGACGCTCTGCTGAAGATGAGGGAGGTTTATGAACGAAGTCCTCAGATGGGCGACGCCGGCAGTGTGGAGCCTCGACTGGACGAAGTGAGACAGAGTC	CAGACCAGAATCAACAACATCAA	60.023	GACTCTGTCTCACTTCGTCCAGT	59.97	151
CL2789.Contig2_All_1225_3	AGAGAGAGAGAGAG	AG(2*7)	1493	14	CAGACCAGAATCAACAACATCAACCAGGAGATCC[AGAGAGAGAGAGAG]CAGAGAGACGCTCTGCTGAAGATGAGGGAGGTTTATGAA	CAGACCAGAATCAACAACATCAA	60.023	TTCATAAACCTCCCTCATCTTCA	59.952	87
CL2789.Contig2_All_1225_4	AGAGAGAGAGAGAG	AG(2*7)	1493	14	CAGACCAGAATCAACAACATCAACCAGGAGATCC[AGAGAGAGAGAGAG]CAGAGAGACGCTCTGCTGAAGATGAGGGAGGTTTATGAACGAAGTCCTCAGATGGGCGACGCCGGCAGTGTGGAGCCTCGACTGGACGAAGTGAGACAGAGTCT	CAGACCAGAATCAACAACATCAA	60.023	AGACTCTGTCTCACTTCGTCCAG	60.103	152
CL2789.Contig2_All_1225_5	AGAGAGAGAGAGAG	AG(2*7)	1493	14	ATCAACAACATCAACCAGGAGATCC[AGAGAGAGAGAGAG]CAGAGAGACGCTCTGCTGAAGATGAGGGAGGTTTATGAACGAAGTCCTCAGATGGGCGACGCCGGCAGTGTGGAGCCTCGACTGGACGAAGTGAGACAGAGT	ATCAACAACATCAACCAGGAGAT	59.749	ACTCTGTCTCACTTCGTCCAGTC	59.97	141
CL2812.Contig1_All_1234_1	GCTGCTGCTGCTGCT	GCT(3*5)	646	15	GAAACCTTCTCTGGAGCAGTACCAGAGTCAGGCGGCGGTCCTG[GCTGCTGCTGCTGCT]GCAGCCGCCGGCCTGCCACTACAGGTCCAACAAAGCGTGCACAATTCAGTCTACAACACCTCCACCT	GAAACCTTCTCTGGAGCAGTACC	60.649	AGGTGGAGGTGTTGTAGACTGAA	60.081	125
CL2812.Contig1_All_1234_2	GCTGCTGCTGCTGCT	GCT(3*5)	646	15	GAAACCTTCTCTGGAGCAGTACCAGAGTCAGGCGGCGGTCCTG[GCTGCTGCTGCTGCT]GCAGCCGCCGGCCTGCCACTACAGGTCCAACAAAGCGTGCACAATTCAGTCTACAACACCTCCACCTT	GAAACCTTCTCTGGAGCAGTACC	60.649	AAGGTGGAGGTGTTGTAGACTGA	60.081	126
CL2812.Contig1_All_1234_3	GCTGCTGCTGCTGCT	GCT(3*5)	646	15	GAAACCTTCTCTGGAGCAGTACCAGAGTCAGGCGGCGGTCCTG[GCTGCTGCTGCTGCT]GCAGCCGCCGGCCTGCCACTACAGGTCCAACAAAGCGTGCACAATTCAGTCTACAACACCTCCACCTTC	GAAACCTTCTCTGGAGCAGTACC	60.649	GAAGGTGGAGGTGTTGTAGACTG	60.081	127
CL2812.Contig1_All_1234_4	GCTGCTGCTGCTGCT	GCT(3*5)	646	15	GGAAACCTTCTCTGGAGCAGTACCAGAGTCAGGCGGCGGTCCTG[GCTGCTGCTGCTGCT]GCAGCCGCCGGCCTGCCACTACAGGTCCAACAAAGCGTGCACAATTCAGTCTACAACACCTCCACCT	GGAAACCTTCTCTGGAGCAGTA	59.886	AGGTGGAGGTGTTGTAGACTGAA	60.081	126
CL2812.Contig1_All_1234_5	GCTGCTGCTGCTGCT	GCT(3*5)	646	15	GGAAACCTTCTCTGGAGCAGTACCAGAGTCAGGCGGCGGTCCTG[GCTGCTGCTGCTGCT]GCAGCCGCCGGCCTGCCACTACAGGTCCAACAAAGCGTGCACAATTCAGTCTACAACACCTCCACCTT	GGAAACCTTCTCTGGAGCAGTA	59.886	AAGGTGGAGGTGTTGTAGACTGA	60.081	127
CL2813.Contig3_All_1236_1	TGTGTGTGTGTG	TG(2*6)	1466	12	GATAGATTTTGTGTAGAGCCCGAGCGCACTGACCGGGACGATCAGTGCGGTTTCCAGCAGAGACGCAGGTCGGACGTTTGA[TGTGTGTGTGTG]ACGGGTGTGTGCGTGATCACGGAGCGGTCGATTGTAACGGTACGG	GATAGATTTTGTGTAGAGCCCGA	59.643	CCGTACCGTTACAATCGACC	60.249	138
CL2813.Contig3_All_1236_2	TGTGTGTGTGTG	TG(2*6)	1466	12	GATAGATTTTGTGTAGAGCCCGAGCGCACTGACCGGGACGATCAGTGCGGTTTCCAGCAGAGACGCAGGTCGGACGTTTGA[TGTGTGTGTGTG]ACGGGTGTGTGCGTGATCACGGAGCGGTCGATTGTAACGGTAC	GATAGATTTTGTGTAGAGCCCGA	59.643	GTACCGTTACAATCGACCGCT	61.287	136
CL2813.Contig3_All_1236_3	TGTGTGTGTGTG	TG(2*6)	1466	12	GATAGATTTTGTGTAGAGCCCGAGCGCACTGACCGGGACGATCAGTGCGGTTTCCAGCAGAGACGCAGGTCGGACGTTTGA[TGTGTGTGTGTG]ACGGGTGTGTGCGTGATCACGGAGCGGTCGATTGTAACGGTAC	GATAGATTTTGTGTAGAGCCCGA	59.643	GTACCGTTACAATCGACCGC	60.395	136
CL2813.Contig3_All_1236_4	TGTGTGTGTGTG	TG(2*6)	1466	12	GATAGATTTTGTGTAGAGCCCGAGCGCACTGACCGGGACGATCAGTGCGGTTTCCAGCAGAGACGCAGGTCGGACGTTTGA[TGTGTGTGTGTG]ACGGGTGTGTGCGTGATCACGGAGCGGTCGATTGTAACGGTACGGC	GATAGATTTTGTGTAGAGCCCGA	59.643	GCCGTACCGTTACAATCGAC	60.395	139
CL2813.Contig3_All_1236_5	TGTGTGTGTGTG	TG(2*6)	1466	12	GATAGATTTTGTGTAGAGCCCGAGCGCACTGACCGGGACGATCAGTGCGGTTTCCAGCAGAGACGCAGGTCGGACGTTTGA[TGTGTGTGTGTG]ACGGGTGTGTGCGTGATCACGGAGCGGTCGATTGTAACGGTA	GATAGATTTTGTGTAGAGCCCGA	59.643	TACCGTTACAATCGACCGCT	60.523	135
CL284.Contig1_All_235_1	CAGCAGCAGCAGCAG	CAG(3*5)	928	15	ATGATGAGCTCTCCCCAACATCAGCAGCAGATGCTTCCTCAGGTC[CAGCAGCAGCAGCAG]AGCGGAGCAGCGACTCAGCCGCTCCAACAGCACCCCAACAACCTCCCTCCGTACG	ATGATGAGCTCTCCCCAACAT	60.868	CGTACGGAGGGAGGTTGTT	59.974	115
CL284.Contig1_All_235_2	CAGCAGCAGCAGCAG	CAG(3*5)	928	15	AGCAGATGCTTCCTCAGGTC[CAGCAGCAGCAGCAG]AGCGGAGCAGCGACTCAGCCGCTCCAACAGCACCCCAACAACCTCCCTCCGTACG	AGCAGATGCTTCCTCAGGTC	59.56	CGTACGGAGGGAGGTTGTT	59.974	90
CL284.Contig1_All_235_3	CAGCAGCAGCAGCAG	CAG(3*5)	928	15	CAGCAGATGCTTCCTCAGGTC[CAGCAGCAGCAGCAG]AGCGGAGCAGCGACTCAGCCGCTCCAACAGCACCCCAACAACCTCCCTCCGTACG	CAGCAGATGCTTCCTCAGGT	60.555	CGTACGGAGGGAGGTTGTT	59.974	91
CL284.Contig1_All_235_4	CAGCAGCAGCAGCAG	CAG(3*5)	928	15	ATGAGCTCTCCCCAACATCAGCAGCAGATGCTTCCTCAGGTC[CAGCAGCAGCAGCAG]AGCGGAGCAGCGACTCAGCCGCTCCAACAGCACCCCAACAACCTCCCTCCGTACG	ATGAGCTCTCCCCAACATCAG	61.569	CGTACGGAGGGAGGTTGTT	59.974	112
CL284.Contig1_All_235_5	CAGCAGCAGCAGCAG	CAG(3*5)	928	15	ATGAGCTCTCCCCAACATCAGCAGCAGATGCTTCCTCAGGTC[CAGCAGCAGCAGCAG]AGCGGAGCAGCGACTCAGCCGCTCCAACAGCACCCCAACAACCTCCCTCCGTACG	ATGAGCTCTCCCCAACATCA	60.622	CGTACGGAGGGAGGTTGTT	59.974	112
CL284.Contig3_All_236_1	CAGCAGCAGCAGCAG	CAG(3*5)	1883	15	ACCCACAGATTCAGGAGCTCTACCGCCGGCAGCTCTTAAGACAA[CAGCAGCAGCAGCAG]CAACACCAACAAAGTCAAGGTCCAGACCAGGAGTCCTACCACCCACTGTCCCCCAGAGCATCAGCAGCCACAGCCCTTCACAATGTAGATGA	ACCCACAGATTCAGGAGCTCTAC	61.035	TCATCTACATTGTGAAGGGCTGT	60.918	151
CL284.Contig3_All_236_2	CAGCAGCAGCAGCAG	CAG(3*5)	1883	15	ACCCACAGATTCAGGAGCTCTACCGCCGGCAGCTCTTAAGACAA[CAGCAGCAGCAGCAG]CAACACCAACAAAGTCAAGGTCCAGACCAGGAGTCCTACCACCCACTGTCCCCCAGAGCATCAGCAGCCACAGCCCTTCACAATGTAGATGAG	ACCCACAGATTCAGGAGCTCTAC	61.035	CTCATCTACATTGTGAAGGGCTG	61.037	152
CL284.Contig3_All_236_3	CAGCAGCAGCAGCAG	CAG(3*5)	1883	15	CCACAGATTCAGGAGCTCTACCGCCGGCAGCTCTTAAGACAA[CAGCAGCAGCAGCAG]CAACACCAACAAAGTCAAGGTCCAGACCAGGAGTCCTACCACCCACTGTCCCCCAGAGCATCAGCAGCCACAGCCCTTCACAATGTAGATGAGT	CCACAGATTCAGGAGCTCTACC	60.268	ACTCATCTACATTGTGAAGGGCT	59.183	151
CL284.Contig3_All_236_4	CAGCAGCAGCAGCAG	CAG(3*5)	1883	15	ACCCACAGATTCAGGAGCTCTACCGCCGGCAGCTCTTAAGACAA[CAGCAGCAGCAGCAG]CAACACCAACAAAGTCAAGGTCCAGACCAGGAGTCCTACCACCCACTGTCCCCCAGAGCATCAGCAGCCACAGCCCTTCACAATGTAGATGAGT	ACCCACAGATTCAGGAGCTCTA	60.268	ACTCATCTACATTGTGAAGGGCT	59.183	153
CL284.Contig3_All_236_5	CAGCAGCAGCAGCAG	CAG(3*5)	1883	15	ACCCACAGATTCAGGAGCTCTACCGCCGGCAGCTCTTAAGACAA[CAGCAGCAGCAGCAG]CAACACCAACAAAGTCAAGGTCCAGACCAGGAGTCCTACCACCCACTGTCCCCCAGAGCATCAGCAGCCACAGCCCTTCACAATGTAGATGA	ACCCACAGATTCAGGAGCTCTAC	61.035	TCATCTACATTGTGAAGGGCTG	60.132	151
CL285.Contig7_All_238_1	GAGAGAGAGAGA	GA(2*6)	1497	12	CGTAGAAGGGAAGAAGAGAGGAGACTT[GAGAGAGAGAGA]TTCTTGAAGAACATGAAAGAGGAGGAGAAGAAGAGGATGGAAGAGAGGAGAGTGTTTGAGGAGCAAAGAC	CGTAGAAGGGAAGAAGAGAGGAG	60.023	GTCTTTGCTCCTCAAACACTCTC	59.561	109
CL285.Contig7_All_238_2	GAGAGAGAGAGA	GA(2*6)	1497	12	ACGTAGAAGGGAAGAAGAGAGGAGACTT[GAGAGAGAGAGA]TTCTTGAAGAACATGAAAGAGGAGGAGAAGAAGAGGATGGAAGAGAGGAGAGTGTTTGAGGAGCAAAGAC	ACGTAGAAGGGAAGAAGAGAGGA	59.902	GTCTTTGCTCCTCAAACACTCTC	59.561	110
CL285.Contig7_All_238_3	GAGAGAGAGAGA	GA(2*6)	1497	12	GGAAAAAGAAAAACGTAGAAGGGAAGAAGAGAGGAGACTT[GAGAGAGAGAGA]TTCTTGAAGAACATGAAAGAGGAGGAGAAGAAGAGGATGGAAGAGAGGAGAGTGTTT	GGAAAAAGAAAAACGTAGAAGGG	59.567	AAACACTCTCCTCTCTTCCATCC	60.123	109
CL285.Contig7_All_238_4	GAGAGAGAGAGA	GA(2*6)	1497	12	GGAAAAAGAAAAACGTAGAAGGGAAGAAGAGAGGAGACTT[GAGAGAGAGAGA]TTCTTGAAGAACATGAAAGAGGAGGAGAAGAAGAGGATGGAAGAGAGGAGAGTGTT	GGAAAAAGAAAAACGTAGAAGGG	59.567	AACACTCTCCTCTCTTCCATCCT	59.769	108
CL285.Contig7_All_238_5	GAGAGAGAGAGA	GA(2*6)	1497	12	GGAAAAAGAAAAACGTAGAAGGGAAGAAGAGAGGAGACTT[GAGAGAGAGAGA]TTCTTGAAGAACATGAAAGAGGAGGAGAAGAAGAGGATGGAAGAGAGGAGAGTGT	GGAAAAAGAAAAACGTAGAAGGG	59.567	ACACTCTCCTCTCTTCCATCCTC	60.259	107
CL2888.Contig2_All_1244_1	GAGGAGGAGGAGGAG	GAG(3*5)	429	15	GAGACTGGCTTCTAACCAACAGAGCAAGGATGAGGAGGAC[GAGGAGGAGGAGGAG]CTAAAGGCACCTGAGCAAGAAATAGAGATGGACATGG	GAGACTGGCTTCTAACCAACAGA	59.936	CCATGTCCATCTCTATTTCTTGC	59.979	92
CL2888.Contig2_All_1244_2	GAGGAGGAGGAGGAG	GAG(3*5)	429	15	GAGACTGGCTTCTAACCAACAGAGCAAGGATGAGGAGGAC[GAGGAGGAGGAGGAG]CTAAAGGCACCTGAGCAAGAAATAGAGATGGA	GAGACTGGCTTCTAACCAACAGA	59.936	TCCATCTCTATTTCTTGCTCAGG	59.864	87
CL2888.Contig2_All_1244_3	GAGGAGGAGGAGGAG	GAG(3*5)	429	15	GAGACTGGCTTCTAACCAACAGAGCAAGGATGAGGAGGAC[GAGGAGGAGGAGGAG]CTAAAGGCACCTGAGCAAGAAATAGAGATGGACATGGAGACCATCACGGAGGACGAGAAACAAGCTATCT	GAGACTGGCTTCTAACCAACAGA	59.936	AGATAGCTTGTTTCTCGTCCTCC	60.268	125
CL2888.Contig2_All_1244_4	GAGGAGGAGGAGGAG	GAG(3*5)	429	15	GAGACTGGCTTCTAACCAACAGAGCAAGGATGAGGAGGAC[GAGGAGGAGGAGGAG]CTAAAGGCACCTGAGCAAGAAATAGAGATGGACATGGAGACCATC	GAGACTGGCTTCTAACCAACAGA	59.936	GATGGTCTCCATGTCCATCTCTA	60.342	100
CL2888.Contig2_All_1244_5	GAGGAGGAGGAGGAG	GAG(3*5)	429	15	GAGACTGGCTTCTAACCAACAGAGCAAGGATGAGGAGGAC[GAGGAGGAGGAGGAG]CTAAAGGCACCTGAGCAAGAAATAGAGATGGACATGGAGACCATCACGGAGGACGAGAAACAAGCTATCTCA	GAGACTGGCTTCTAACCAACAGA	59.936	TGAGATAGCTTGTTTCTCGTCCT	59.556	127
CL2890.Contig2_All_1245_1	TCCTCCTCCTCCTCCTCC	TCC(3*6)	2615	18	GTTGCATCTTTATCCTCCCAAAGCCCG[TCCTCCTCCTCCTCCTCC]CCTCTGCCCCCTGCAGCTCAGACCTCAGTGCAACCACAAGACCAAAACATTGACAAA	GTTGCATCTTTATCCTCCCAAAG	61.147	TTTGTCAATGTTTTGGTCTTGTG	59.927	102
CL2890.Contig2_All_1245_2	TCCTCCTCCTCCTCCTCC	TCC(3*6)	2615	18	GTTGCATCTTTATCCTCCCAAAGCCCG[TCCTCCTCCTCCTCCTCC]CCTCTGCCCCCTGCAGCTCAGACCTCAGTGCAACCACAAGACCAAAACATTGACAAAACACGGATC	GTTGCATCTTTATCCTCCCAAAG	61.147	GATCCGTGTTTTGTCAATGTTTT	60.143	111
CL2890.Contig2_All_1245_3	TCCTCCTCCTCCTCCTCC	TCC(3*6)	2615	18	GTTGCATCTTTATCCTCCCAAAGCCCG[TCCTCCTCCTCCTCCTCC]CCTCTGCCCCCTGCAGCTCAGACCTCAGTGCAACCACAAGACCAAAACATTGAC	GTTGCATCTTTATCCTCCCAAAG	61.147	GTCAATGTTTTGGTCTTGTGGTT	60.178	99
CL2890.Contig2_All_1245_4	TCCTCCTCCTCCTCCTCC	TCC(3*6)	2615	18	GTTGCATCTTTATCCTCCCAAAGCCCG[TCCTCCTCCTCCTCCTCC]CCTCTGCCCCCTGCAGCTCAGACCTCAGTGCAACCACAAGACCAAAACATTGACAAA	GTTGCATCTTTATCCTCCCAAA	60.312	TTTGTCAATGTTTTGGTCTTGTG	59.927	102
CL2890.Contig2_All_1245_5	TCCTCCTCCTCCTCCTCC	TCC(3*6)	2615	18	GTTGCATCTTTATCCTCCCAAAGCCCG[TCCTCCTCCTCCTCCTCC]CCTCTGCCCCCTGCAGCTCAGACCTCAGTGCAACCACAAGACCAAAACATTGACAAAACACGGATCCAGCAGCCTCAGCCCTGTGTAACTAAACATACCCTCACTGCTGC	GTTGCATCTTTATCCTCCCAAAG	61.147	GCAGCAGTGAGGGTATGTTTAGT	59.73	155
CL2894.Contig1_All_1246_1	TGTGTGTGTGTG	TG(2*6)	476	12	AGGGAAGACATACTGTGGTCAGATTCATGCTTAGTTACAAATGAAGGGTTCTTTGGGTGGATGGT[TGTGTGTGTGTG]CGTGTGTGTGATCACATCATAAAATCTGTTTGGACCTAGGGG	AGGGAAGACATACTGTGGTCAGA	60.045	CCCCTAGGTCCAAACAGATTTTA	60.553	119
CL2894.Contig1_All_1246_2	TGTGTGTGTGTG	TG(2*6)	476	12	GAGGGAAGACATACTGTGGTCAGATTCATGCTTAGTTACAAATGAAGGGTTCTTTGGGTGGATGGT[TGTGTGTGTGTG]CGTGTGTGTGATCACATCATAAAATCTGTTTGGACCTAGGGG	GAGGGAAGACATACTGTGGTCAG	60.045	CCCCTAGGTCCAAACAGATTTTA	60.553	120
CL2894.Contig1_All_1246_3	TGTGTGTGTGTG	TG(2*6)	476	12	GAGACGAGGGAAGACATACTGTGGTCAGATTCATGCTTAGTTACAAATGAAGGGTTCTTTGGGTGGATGGT[TGTGTGTGTGTG]CGTGTGTGTGATCACATCATAAAATCTGTTTGGACCTAGGGG	GAGACGAGGGAAGACATACTGTG	60.181	CCCCTAGGTCCAAACAGATTTTA	60.553	125
CL2894.Contig1_All_1246_4	TGTGTGTGTGTG	TG(2*6)	476	12	AGGGAAGACATACTGTGGTCAGATTCATGCTTAGTTACAAATGAAGGGTTCTTTGGGTGGATGGT[TGTGTGTGTGTG]CGTGTGTGTGATCACATCATAAAATCTGTTTGGACCTAGGGGAGGGAAGAAAATCAGTCATGCCCTTCAGAAAT	AGGGAAGACATACTGTGGTCAGA	60.045	ATTTCTGAAGGGCATGACTGAT	59.968	151
CL2894.Contig1_All_1246_5	TGTGTGTGTGTG	TG(2*6)	476	12	GAGGGAAGACATACTGTGGTCAGATTCATGCTTAGTTACAAATGAAGGGTTCTTTGGGTGGATGGT[TGTGTGTGTGTG]CGTGTGTGTGATCACATCATAAAATCTGTTTGGACCTAGGGGAGGGAAGAAAATCAGTCATGCCCTTCAGAAAT	GAGGGAAGACATACTGTGGTCAG	60.045	ATTTCTGAAGGGCATGACTGAT	59.968	152
CL2900.Contig1_All_1247_1	GTGTGTGTGTGTGT	GT(2*7)	438	14	TTATGGTTGTTGACACACTGGACCATCGTGGAGAGGATCACTGCACTGCATGCTGTCAAAATCTCACTGTCACTTGGAGAGAA[GTGTGTGTGTGTGT]ATGTATGTGTTTGCGTAGCCATAGAATATGC	TTATGGTTGTTGACACACTGGAC	59.811	GCATATTCTATGGCTACGCAAAC	60.031	128
CL2900.Contig1_All_1247_2	GTGTGTGTGTGTGT	GT(2*7)	438	14	CATGCTGTCAAAATCTCACTGTCACTTGGAGAGAA[GTGTGTGTGTGTGT]ATGTATGTGTTTGCGTAGCCATAGAATATGC	CATGCTGTCAAAATCTCACTGTC	59.795	GCATATTCTATGGCTACGCAAAC	60.031	80
CL2900.Contig1_All_1247_3	GTGTGTGTGTGTGT	GT(2*7)	438	14	TTATGGTTGTTGACACACTGGACCATCGTGGAGAGGATCACTGCACTGCATGCTGTCAAAATCTCACTGTCACTTGGAGAGAA[GTGTGTGTGTGTGT]ATGTATGTGTTTGCGTAGCCATAGAAT	TTATGGTTGTTGACACACTGGAC	59.811	ATTCTATGGCTACGCAAACACAT	59.938	124
CL2900.Contig1_All_1247_4	GTGTGTGTGTGTGT	GT(2*7)	438	14	TTATGGTTGTTGACACACTGGACCATCGTGGAGAGGATCACTGCACTGCATGCTGTCAAAATCTCACTGTCACTTGGAGAGAA[GTGTGTGTGTGTGT]ATGTATGTGTTTGCGTAGCCATAG	TTATGGTTGTTGACACACTGGAC	59.811	CTATGGCTACGCAAACACATACA	60.089	121
CL2900.Contig1_All_1247_5	GTGTGTGTGTGTGT	GT(2*7)	438	14	TTTATGGTTGTTGACACACTGGACCATCGTGGAGAGGATCACTGCACTGCATGCTGTCAAAATCTCACTGTCACTTGGAGAGAA[GTGTGTGTGTGTGT]ATGTATGTGTTTGCGTAGCCATAGAATATGC	TTTATGGTTGTTGACACACTGGA	60.311	GCATATTCTATGGCTACGCAAAC	60.031	129
CL2900.Contig1_All_1248_1	ATATATATATAT	AT(2*6)	618	12	GCCACTTGAAGAGAGAAACAAAAGATATTAAAAACCAGTTTTAAAAAGCTTGATTTACACAGAAGGAAAAA[ATATATATATAT]TTATTCAATTGACCCGGTTTATGT	GCCACTTGAAGAGAGAAACAAAA	59.92	ACATAAACCGGGTCAATTGAATA	59.512	107
CL2900.Contig1_All_1248_2	ATATATATATAT	AT(2*6)	618	12	AGTGACAGTGTTTTTCCCAAGAGGAGGCCACTTGAAGAGAGAAACAAAAGATATTAAAAACCAGTTTTAAAAAGCTTGATTTACACAGAAGGAAAAA[ATATATATATAT]TTATTCAATTGACCCGGTTTATGT	AGTGACAGTGTTTTTCCCAAGAG	59.707	ACATAAACCGGGTCAATTGAATA	59.512	133
CL2900.Contig1_All_1248_3	ATATATATATAT	AT(2*6)	618	12	TAACGAGTGACAGTGTTTTTCCCAAGAGGAGGCCACTTGAAGAGAGAAACAAAAGATATTAAAAACCAGTTTTAAAAAGCTTGATTTACACAGAAGGAAAAA[ATATATATATAT]TTATTCAATTGACCCGGTTTATGT	TAACGAGTGACAGTGTTTTTCCC	60.43	ACATAAACCGGGTCAATTGAATA	59.512	138
CL2900.Contig1_All_1248_4	ATATATATATAT	AT(2*6)	618	12	GAGTGACAGTGTTTTTCCCAAGAGGAGGCCACTTGAAGAGAGAAACAAAAGATATTAAAAACCAGTTTTAAAAAGCTTGATTTACACAGAAGGAAAAA[ATATATATATAT]TTATTCAATTGACCCGGTTTATGT	GAGTGACAGTGTTTTTCCCAAGA	60.554	ACATAAACCGGGTCAATTGAATA	59.512	134
CL2900.Contig1_All_1248_5	ATATATATATAT	AT(2*6)	618	12	CTGGTCTTTAACGAGTGACAGTGTTTTTCCCAAGAGGAGGCCACTTGAAGAGAGAAACAAAAGATATTAAAAACCAGTTTTAAAAAGCTTGATTTACACAGAAGGAAAAA[ATATATATATAT]TTATTCAATTGACCCGGTTTATGT	CTGGTCTTTAACGAGTGACAGTG	58.968	ACATAAACCGGGTCAATTGAATA	59.512	146
CL2922.Contig2_All_1252_1	TTTTCTTTTCTTTTCTTTTCTTTTC	TTTTC(5*5)	675	25	GAGAAAAGGAGACGTGACACACTACTGATTCTCAGATTGTCTGTTTCACACGTCCACAACACTCCAGATATAAATATTT[TTTTCTTTTCTTTTCTTTTCTTTTC]GAAATGTGTTCAAAATGGAAGGTGACGATGTTTTCAGAAC	GAGAAAAGGAGACGTGACACACT	59.837	GTTCTGAAAACATCGTCACCTTC	60.033	144
CL2922.Contig2_All_1252_2	TTTTCTTTTCTTTTCTTTTCTTTTC	TTTTC(5*5)	675	25	TCAGATTGTCTGTTTCACACGTCCACAACACTCCAGATATAAATATTT[TTTTCTTTTCTTTTCTTTTCTTTTC]GAAATGTGTTCAAAATGGAAGGTGACGATGTTTTCAGAAC	TCAGATTGTCTGTTTCACACGTC	60.208	GTTCTGAAAACATCGTCACCTTC	60.033	113
CL2922.Contig2_All_1252_3	TTTTCTTTTCTTTTCTTTTCTTTTC	TTTTC(5*5)	675	25	GAGAAAAGGAGACGTGACACACTACTGATTCTCAGATTGTCTGTTTCACACGTCCACAACACTCCAGATATAAATATTT[TTTTCTTTTCTTTTCTTTTCTTTTC]GAAATGTGTTCAAAATGGAAGGTG	GAGAAAAGGAGACGTGACACACT	59.837	CACCTTCCATTTTGAACACATTT	60.136	128
CL2922.Contig2_All_1252_4	TTTTCTTTTCTTTTCTTTTCTTTTC	TTTTC(5*5)	675	25	GAGAAAAGGAGACGTGACACACTACTGATTCTCAGATTGTCTGTTTCACACGTCCACAACACTCCAGATATAAATATTT[TTTTCTTTTCTTTTCTTTTCTTTTC]GAAATGTGTTCAAAATGGAAGGTGAC	GAGAAAAGGAGACGTGACACACT	59.837	GTCACCTTCCATTTTGAACACAT	60.144	130
CL2922.Contig2_All_1252_5	TTTTCTTTTCTTTTCTTTTCTTTTC	TTTTC(5*5)	675	25	TCAGATTGTCTGTTTCACACGTCCACAACACTCCAGATATAAATATTT[TTTTCTTTTCTTTTCTTTTCTTTTC]GAAATGTGTTCAAAATGGAAGGTG	TCAGATTGTCTGTTTCACACGTC	60.208	CACCTTCCATTTTGAACACATTT	60.136	97
CL2976.Contig1_All_1253_1	CAGCAGCAGCAGCAG	CAG(3*5)	1527	15	CCCCTTCTAATACAGGATCTGCTGGAGCATGAGAAGAAGGAACTACAGAAA[CAGCAGCAGCAGCAG]CTCAGTTCACTCCACCAGGGAGGCATGGCGCCTCATTTTCCTGGCCTCTCAAATCAACAGCAGAAC	CCCCTTCTAATACAGGATCTGCT	59.998	GTTCTGCTGTTGATTTGAGAGG	58.983	132
CL2976.Contig1_All_1253_2	CAGCAGCAGCAGCAG	CAG(3*5)	1527	15	CCCCTTCTAATACAGGATCTGCTGGAGCATGAGAAGAAGGAACTACAGAAA[CAGCAGCAGCAGCAG]CTCAGTTCACTCCACCAGGGAGGCATGGCGCCTCATTTTCCTGGCCTCTCAAATCAACAGCAGAACC	CCCCTTCTAATACAGGATCTGCT	59.998	GGTTCTGCTGTTGATTTGAGAG	58.983	133
CL2976.Contig1_All_1253_3	CAGCAGCAGCAGCAG	CAG(3*5)	1527	15	CTGCCCCTTCTAATACAGGATCTGCTGGAGCATGAGAAGAAGGAACTACAGAAA[CAGCAGCAGCAGCAG]CTCAGTTCACTCCACCAGGGAGGCATGGCGCCTCATTTTCCTGGCCTCTCAAATCAACAGCAGAAC	CTGCCCCTTCTAATACAGGATCT	59.998	GTTCTGCTGTTGATTTGAGAGG	58.983	135
CL2976.Contig1_All_1253_4	CAGCAGCAGCAGCAG	CAG(3*5)	1527	15	CTGCCCCTTCTAATACAGGATCTGCTGGAGCATGAGAAGAAGGAACTACAGAAA[CAGCAGCAGCAGCAG]CTCAGTTCACTCCACCAGGGAGGCATGGCGCCTCATTTTCCTGGCCTCTCAAATCAACAGCAGAACC	CTGCCCCTTCTAATACAGGATCT	59.998	GGTTCTGCTGTTGATTTGAGAG	58.983	136
CL2976.Contig1_All_1253_5	CAGCAGCAGCAGCAG	CAG(3*5)	1527	15	CCCCTTCTAATACAGGATCTGCTGGAGCATGAGAAGAAGGAACTACAGAAA[CAGCAGCAGCAGCAG]CTCAGTTCACTCCACCAGGGAGGCATGGCGCCTCATTTTCCTGGCCTCTCAAATCAACAGCAGAACCCACAG	CCCCTTCTAATACAGGATCTGCT	59.998	CTGTGGGTTCTGCTGTTGATT	60.164	138
CL2976.Contig1_All_1254_1	CAGCAGCAGCAGCAGCAG	CAG(3*6)	3267	18	ACTCCACAACAACAGAACATCCTTGCCCAACGTATGCTTGCATCT[CAGCAGCAGCAGCAGCAG]CAACAAATACAGCACGAGCAGCAGCAACAAAAGATACAACAGCTCCAGATTCAGC	ACTCCACAACAACAGAACATCCT	59.952	GCTGAATCTGGAGCTGTTGTATC	60.284	118
CL2976.Contig1_All_1254_2	CAGCAGCAGCAGCAGCAG	CAG(3*6)	3267	18	CTCCACAACAACAGAACATCCTTGCCCAACGTATGCTTGCATCT[CAGCAGCAGCAGCAGCAG]CAACAAATACAGCACGAGCAGCAGCAACAAAAGATACAACAGCTCCAGATTCAGC	CTCCACAACAACAGAACATCCTT	60.442	GCTGAATCTGGAGCTGTTGTATC	60.284	117
CL2976.Contig1_All_1254_3	CAGCAGCAGCAGCAGCAG	CAG(3*6)	3267	18	CTGACTCCACAACAACAGAACATCCTTGCCCAACGTATGCTTGCATCT[CAGCAGCAGCAGCAGCAG]CAACAAATACAGCACGAGCAGCAGCAACAAAAGATACAACAGCTCCAGATTCAGC	CTGACTCCACAACAACAGAACAT	59.172	GCTGAATCTGGAGCTGTTGTATC	60.284	121
CL2976.Contig1_All_1254_4	CAGCAGCAGCAGCAGCAG	CAG(3*6)	3267	18	ACTCCACAACAACAGAACATCCTTGCCCAACGTATGCTTGCATCT[CAGCAGCAGCAGCAGCAG]CAACAAATACAGCACGAGCAGCAGCAACAAAAGATACAACAGCTCCAGATTCAGCA	ACTCCACAACAACAGAACATCCT	59.952	TGCTGAATCTGGAGCTGTTGTAT	61.177	119
CL2976.Contig1_All_1254_5	CAGCAGCAGCAGCAGCAG	CAG(3*6)	3267	18	ACTGACTCCACAACAACAGAACATCCTTGCCCAACGTATGCTTGCATCT[CAGCAGCAGCAGCAGCAG]CAACAAATACAGCACGAGCAGCAGCAACAAAAGATACAACAGCTCCAGATTCAGC	ACTGACTCCACAACAACAGAACAT	60.003	GCTGAATCTGGAGCTGTTGTATC	60.284	122
CL2976.Contig2_All_1255_1	CAGCAGCAGCAGCAG	CAG(3*5)	223	15	AAAAAGGCTCTGGTGAGAAGGGCAGAGGAGGCGGAGGAAAGCTGCCGCCAAGGTTTGCCAAAAAGCAGTCATCGCAACAA[CAGCAGCAGCAGCAG]CAAAGGCTTATGGGCACCGGAATGGCACCTCCACCTCACATGAATGT	AAAAAGGCTCTGGTGAGAAGG	59.872	ACATTCATGTGAGGTGGAGGT	59.294	142
CL2976.Contig2_All_1255_2	CAGCAGCAGCAGCAG	CAG(3*5)	223	15	GTTTGCCAAAAAGCAGTCATCGCAACAA[CAGCAGCAGCAGCAG]CAAAGGCTTATGGGCACCGGAATGGCACCTCCACCTCACATGAATGT	GTTTGCCAAAAAGCAGTCATC	59.744	ACATTCATGTGAGGTGGAGGT	59.294	90
CL2976.Contig2_All_1255_3	CAGCAGCAGCAGCAG	CAG(3*5)	223	15	AAAAGCAGTCATCGCAACAA[CAGCAGCAGCAGCAG]CAAAGGCTTATGGGCACCGGAATGGCACCTCCACCTCACATGAATGT	AAAAGCAGTCATCGCAACAAC	60.306	ACATTCATGTGAGGTGGAGGT	59.294	82
CL2976.Contig2_All_1255_4	CAGCAGCAGCAGCAG	CAG(3*5)	223	15	GTTTGCCAAAAAGCAGTCATCGCAACAA[CAGCAGCAGCAGCAG]CAAAGGCTTATGGGCACCGGAATGGCACCTCCACCTCACATGAATGTGGCCCAGCAGTCGGCCATGGTGAGGATGGGGCAGCCAGGGATGCACGCAGGTGTCATTCATCAACAG	GTTTGCCAAAAAGCAGTCATC	59.744	CTGTTGATGAATGACACCTGC	59.154	157
CL2976.Contig2_All_1255_5	CAGCAGCAGCAGCAG	CAG(3*5)	223	15	GTTTGCCAAAAAGCAGTCATCGCAACAA[CAGCAGCAGCAGCAG]CAAAGGCTTATGGGCACCGGAATGGCACCTCCACCTCACATGAATGTGGCCCAGCAGTCGGCCATGGTGAGGATGGGGCAGCCAGGGATGCACGCAGGTGTCATTCATCAACAGC	GTTTGCCAAAAAGCAGTCATC	59.744	GCTGTTGATGAATGACACCTG	59.154	158
CL3004.Contig1_All_1262_1	TCCTCCTCCTCCTCC	TCC(3*5)	1519	15	TGCTTGGAGTGAGTTCTTTAAGCAACGTTTCCAGCCTCTGTCTGTGCTCAGCTCTGAGCTGCCCTTTCTTCACCTCCTCCTCAGGTGACACA[TCCTCCTCCTCCTCC]ACTTTATCTTCCCCTCTCTGAGAATAGTTGTTTAGGACAGGAGGTCTCCACAT	TGCTTGGAGTGAGTTCTTTAAGC	60.069	ATGTGGAGACCTCCTGTCCTAA	59.994	160
CL3004.Contig1_All_1262_2	TCCTCCTCCTCCTCC	TCC(3*5)	1519	15	GAGTTCTTTAAGCAACGTTTCCAGCCTCTGTCTGTGCTCAGCTCTGAGCTGCCCTTTCTTCACCTCCTCCTCAGGTGACACA[TCCTCCTCCTCCTCC]ACTTTATCTTCCCCTCTCTGAGAATAGTTGTTTAGGACAGGAGGTCTCCACAT	GAGTTCTTTAAGCAACGTTTCCA	59.821	ATGTGGAGACCTCCTGTCCTAA	59.994	150
CL3004.Contig1_All_1262_3	TCCTCCTCCTCCTCC	TCC(3*5)	1519	15	TGCTTGGAGTGAGTTCTTTAAGCAACGTTTCCAGCCTCTGTCTGTGCTCAGCTCTGAGCTGCCCTTTCTTCACCTCCTCCTCAGGTGACACA[TCCTCCTCCTCCTCC]ACTTTATCTTCCCCTCTCTGAGAATAGTTGTTTAGGACAGGAGGTCTCCACAT	TGCTTGGAGTGAGTTCTTTAAGC	60.069	ATGTGGAGACCTCCTGTCCTAAA	61.242	160
CL3004.Contig1_All_1262_4	TCCTCCTCCTCCTCC	TCC(3*5)	1519	15	TGCTTGGAGTGAGTTCTTTAAGCAACGTTTCCAGCCTCTGTCTGTGCTCAGCTCTGAGCTGCCCTTTCTTCACCTCCTCCTCAGGTGACACA[TCCTCCTCCTCCTCC]ACTTTATCTTCCCCTCTCTGAGAATAGTTG	TGCTTGGAGTGAGTTCTTTAAGC	60.069	CAACTATTCTCAGAGAGGGGAAGA	60.247	137
CL3004.Contig1_All_1262_5	TCCTCCTCCTCCTCC	TCC(3*5)	1519	15	TGCTTGGAGTGAGTTCTTTAAGCAACGTTTCCAGCCTCTGTCTGTGCTCAGCTCTGAGCTGCCCTTTCTTCACCTCCTCCTCAGGTGACACA[TCCTCCTCCTCCTCC]ACTTTATCTTCCCCTCTCTGAGAATAGTTGTT	TGCTTGGAGTGAGTTCTTTAAGC	60.069	AACAACTATTCTCAGAGAGGGGAA	59.672	139
CL3004.Contig2_All_1263_1	GGAGGAGGAGGAGGA	GGA(3*5)	1368	15	ATGTGGAGACCTCCTGTCCTAAACAACTATTCTCAGAGAGGGGAAGATAAAGT[GGAGGAGGAGGAGGA]TGTGTCACCTGAGGAGGAGGTGAAGAAAGGGCAGCTCAGAGCTGAGCACAGACAGAGGCTGGAAACGTTGCTTAAAGAACTCACTCCAAGCA	ATGTGGAGACCTCCTGTCCTAA	59.994	TGCTTGGAGTGAGTTCTTTAAGC	60.069	160
CL3004.Contig2_All_1263_2	GGAGGAGGAGGAGGA	GGA(3*5)	1368	15	ATGTGGAGACCTCCTGTCCTAAACAACTATTCTCAGAGAGGGGAAGATAAAGT[GGAGGAGGAGGAGGA]TGTGTCACCTGAGGAGGAGGTGAAGAAAGGGCAGCTCAGAGCTGAGCACAGACAGAGGCTGGAAACGTTGCTTAAAGAACTC	ATGTGGAGACCTCCTGTCCTAA	59.994	GAGTTCTTTAAGCAACGTTTCCA	59.821	150
CL3004.Contig2_All_1263_3	GGAGGAGGAGGAGGA	GGA(3*5)	1368	15	ATGTGGAGACCTCCTGTCCTAAACAACTATTCTCAGAGAGGGGAAGATAAAGT[GGAGGAGGAGGAGGA]TGTGTCACCTGAGGAGGAGGTGAAGAAAGGGCAGCTCAGAGCTGAGCACAGACAGAGGCTGGAAACGTTGCTTAAAGAACTCACTCCAAGCA	ATGTGGAGACCTCCTGTCCTAAA	61.242	TGCTTGGAGTGAGTTCTTTAAGC	60.069	160
CL3004.Contig2_All_1263_4	GGAGGAGGAGGAGGA	GGA(3*5)	1368	15	TCTCAGAGAGGGGAAGATAAAGT[GGAGGAGGAGGAGGA]TGTGTCACCTGAGGAGGAGGTGAAGAAAGGGCAGCTCAGAGCTGAGCACAGACAGAGGCTGGAAACGTTGCTTAAAGAACTCACTCCAAGCA	TCTCAGAGAGGGGAAGATAAAGTG	60.247	TGCTTGGAGTGAGTTCTTTAAGC	60.069	130
CL3004.Contig2_All_1263_5	GGAGGAGGAGGAGGA	GGA(3*5)	1368	15	CAACTATTCTCAGAGAGGGGAAGATAAAGT[GGAGGAGGAGGAGGA]TGTGTCACCTGAGGAGGAGGTGAAGAAAGGGCAGCTCAGAGCTGAGCACAGACAGAGGCTGGAAACGTTGCTTAAAGAACTCACTCCAAGCA	CAACTATTCTCAGAGAGGGGAAGA	60.247	TGCTTGGAGTGAGTTCTTTAAGC	60.069	137
CL3010.Contig2_All_1266_1	CCACCACCACCACCACCACCA	CCA(3*7)	7654	21	CCAGAGTTCTCAGACACAGGTTTGTTGTTGCAAGTTTGACTCTGACCTCCGGGCGCTCCGCACCGTTACGGCC[CCACCACCACCACCACCACCA]CCCCGGAGACGAGGTGGGAGGGGTGGGAGGGGCAAGAACGCTACTGGAGACATTGAAC	CCAGAGTTCTCAGACACAGGTTT	59.831	GTTCAATGTCTCCAGTAGCGTTC	60.186	152
CL3010.Contig2_All_1266_2	CCACCACCACCACCACCACCA	CCA(3*7)	7654	21	TCTCAGACACAGGTTTGTTGTTGCAAGTTTGACTCTGACCTCCGGGCGCTCCGCACCGTTACGGCC[CCACCACCACCACCACCACCA]CCCCGGAGACGAGGTGGGAGGGGTGGGAGGGGCAAGAACGCTACTGGAGACATTGAAC	TCTCAGACACAGGTTTGTTGTTG	60.236	GTTCAATGTCTCCAGTAGCGTTC	60.186	145
CL3010.Contig2_All_1266_3	CCACCACCACCACCACCACCA	CCA(3*7)	7654	21	CCAGAGTTCTCAGACACAGGTTTGTTGTTGCAAGTTTGACTCTGACCTCCGGGCGCTCCGCACCGTTACGGCC[CCACCACCACCACCACCACCA]CCCCGGAGACGAGGTGGGAGGGGTGGGAGGGGCAAGAACGCTACTGGAGACATTGA	CCAGAGTTCTCAGACACAGGTTT	59.831	TCAATGTCTCCAGTAGCGTTCTT	60.309	150
CL3010.Contig2_All_1266_4	CCACCACCACCACCACCACCA	CCA(3*7)	7654	21	CCAGAGTTCTCAGACACAGGTTTGTTGTTGCAAGTTTGACTCTGACCTCCGGGCGCTCCGCACCGTTACGGCC[CCACCACCACCACCACCACCA]CCCCGGAGACGAGGTGGGAGGGGTGGGAGGGGCAAGAACGCTACTGGAGACATTGAA	CCAGAGTTCTCAGACACAGGTTT	59.831	TTCAATGTCTCCAGTAGCGTTCT	60.309	151
CL3010.Contig2_All_1266_5	CCACCACCACCACCACCACCA	CCA(3*7)	7654	21	GTTGCAAGTTTGACTCTGACCTCCGGGCGCTCCGCACCGTTACGGCC[CCACCACCACCACCACCACCA]CCCCGGAGACGAGGTGGGAGGGGTGGGAGGGGCAAGAACGCTACTGGAGACATTGAAC	GTTGCAAGTTTGACTCTGACCTC	60.337	GTTCAATGTCTCCAGTAGCGTTC	60.186	126
CL3012.Contig1_All_1267_1	CATCATCATCATCAT	CAT(3*5)	166	15	ACTGTCTTCATGATCACCACCTTCATCATCATCACCATCATCACCAC[CATCATCATCATCAT]TGTCATTGTGCTTCTCTTCCTCTCGCCTTGTTCACGTTTAAATCTGT	ACTGTCTTCATGATCACCACCTT	59.915	ACAGATTTAAACGTGAACAAGGC	59.594	109
CL3012.Contig1_All_1267_2	CATCATCATCATCAT	CAT(3*5)	166	15	ACTGTCTTCATGATCACCACCTTCATCATCATCACCATCATCACCAC[CATCATCATCATCAT]TGTCATTGTGCTTCTCTTCCTCTC	ACTGTCTTCATGATCACCACCTT	59.915	GAGAGGAAGAGAAGCACAATGAC	59.521	86
CL3012.Contig1_All_1267_4	CATCATCATCATCAT	CAT(3*5)	166	15	GTCTTCATGATCACCACCTTCATCATCATCACCATCATCACCAC[CATCATCATCATCAT]TGTCATTGTGCTTCTCTTCCTCTCGCCTTGTTCACGTTTAAATCTGT	GTCTTCATGATCACCACCTTCAT	60.248	ACAGATTTAAACGTGAACAAGGC	59.594	106
CL3012.Contig1_All_1267_5	CATCATCATCATCAT	CAT(3*5)	166	15	TGAGATCATTGGCTTCAGTCTTTAATATTAAAGCACTGTCTTCATGATCACCACCTTCATCATCATCACCATCATCACCAC[CATCATCATCATCAT]TGTCATTGTGCTTCTCTTCCTCTCGCCTTGTTCACGTTTAAATCTGT	TGAGATCATTGGCTTCAGTCTTT	60.256	ACAGATTTAAACGTGAACAAGGC	59.594	143
CL3049.Contig1_All_1272_1	CACACACACACACACACA	CA(2*9)	210	18	AGCCTAAGCTGACCTTGATCCTGCAGAGGTGTGAACGCCGCGCCCAGCTGCAGACCACTGACACATCACCGCGAGACGAGCCGCCCGGCCTGCACATACT[CACACACACACACACACA]CCTGCTCATCCTACGGACAATCATCATCACTACCT	AGCCTAAGCTGACCTTGATCCT	60.751	AGGTAGTGATGATGATTGTCCGT	59.771	153
CL3049.Contig1_All_1272_2	CACACACACACACACACA	CA(2*9)	210	18	AGCCTAAGCTGACCTTGATCCTGCAGAGGTGTGAACGCCGCGCCCAGCTGCAGACCACTGACACATCACCGCGAGACGAGCCGCCCGGCCTGCACATACT[CACACACACACACACACA]CCTGCTCATCCTACGGACAATCATCAT	AGCCTAAGCTGACCTTGATCC	59.862	ATGATGATTGTCCGTAGGATGAG	60.222	145
CL3049.Contig1_All_1272_3	CACACACACACACACACA	CA(2*9)	210	18	GCCTAAGCTGACCTTGATCCTGCAGAGGTGTGAACGCCGCGCCCAGCTGCAGACCACTGACACATCACCGCGAGACGAGCCGCCCGGCCTGCACATACT[CACACACACACACACACA]CCTGCTCATCCTACGGACAATCATCATCACTACCT	GCCTAAGCTGACCTTGATCCT	59.862	AGGTAGTGATGATGATTGTCCGT	59.771	152
CL3049.Contig1_All_1272_4	CACACACACACACACACA	CA(2*9)	210	18	AGCCTAAGCTGACCTTGATCCTGCAGAGGTGTGAACGCCGCGCCCAGCTGCAGACCACTGACACATCACCGCGAGACGAGCCGCCCGGCCTGCACATACT[CACACACACACACACACA]CCTGCTCATCCTACGGACAATCATCATCACTACCT	AGCCTAAGCTGACCTTGATCC	59.862	AGGTAGTGATGATGATTGTCCGT	59.771	153
CL3049.Contig1_All_1272_5	CACACACACACACACACA	CA(2*9)	210	18	AGCCTAAGCTGACCTTGATCCTGCAGAGGTGTGAACGCCGCGCCCAGCTGCAGACCACTGACACATCACCGCGAGACGAGCCGCCCGGCCTGCACATACT[CACACACACACACACACA]CCTGCTCATCCTACGGACAATCATCATCACTACCTGC	AGCCTAAGCTGACCTTGATCCT	60.751	GCAGGTAGTGATGATGATTGTCC	60.767	155
CL3049.Contig2_All_1273_1	CACACACACACACACACA	CA(2*9)	2994	18	ATGTGAACGTTTGTCATCAGTTGTGGTCCACTTATTCAGATTATACT[CACACACACACACACACA]CCTGCTCATCCTACGGACAATCATCATCACTACCTGCCGACTCCCTCTGTGGAGGATTACT	ATGTGAACGTTTGTCATCAGTTG	59.95	AGTAATCCTCCACAGAGGGAGTC	60.013	126
CL3049.Contig2_All_1273_2	CACACACACACACACACA	CA(2*9)	2994	18	ATGTGAACGTTTGTCATCAGTTGTGGTCCACTTATTCAGATTATACT[CACACACACACACACACA]CCTGCTCATCCTACGGACAATCATCATCACTACCTGCCGACTCCCTCTGTGGAGGATTACTC	ATGTGAACGTTTGTCATCAGTTG	59.95	GAGTAATCCTCCACAGAGGGAGT	60.013	127
CL3049.Contig2_All_1273_3	CACACACACACACACACA	CA(2*9)	2994	18	ATGTGAACGTTTGTCATCAGTTGTGGTCCACTTATTCAGATTATACT[CACACACACACACACACA]CCTGCTCATCCTACGGACAATCATCATCAC	ATGTGAACGTTTGTCATCAGTTG	59.95	GTGATGATGATTGTCCGTAGGAT	60.096	95
CL3049.Contig2_All_1273_4	CACACACACACACACACA	CA(2*9)	2994	18	ATGTGAACGTTTGTCATCAGTTGTGGTCCACTTATTCAGATTATACT[CACACACACACACACACA]CCTGCTCATCCTACGGACAATCATCAT	ATGTGAACGTTTGTCATCAGTTG	59.95	ATGATGATTGTCCGTAGGATGAG	60.222	92
CL3049.Contig2_All_1273_5	CACACACACACACACACA	CA(2*9)	2994	18	ATGTGAACGTTTGTCATCAGTTGTGGTCCACTTATTCAGATTATACT[CACACACACACACACACA]CCTGCTCATCCTACGGACAATCATCATCACTACCT	ATGTGAACGTTTGTCATCAGTTG	59.95	AGGTAGTGATGATGATTGTCCGT	59.771	100
CL3053.Contig2_All_1274_1	AGCAGCAGCAGCAGCAGCAGCAGC	AGC(3*8)	3550	24	AACAGAACGCTAACCAACAGAAACCGGCACCGCAAAACCAACAGCAAGCCCTCA[AGCAGCAGCAGCAGCAGCAGCAGC]CGCCACCGCCTATGCAGCCTGCGGCTTCACCTGTTGCCCTGGAAACCCACCCCTTGAACTTAGCGTCTCCTGT	AACAGAACGCTAACCAACAGAAA	60.208	ACAGGAGACGCTAAGTTCAAGG	59.943	151
CL3053.Contig2_All_1274_2	AGCAGCAGCAGCAGCAGCAGCAGC	AGC(3*8)	3550	24	AAACAGAACGCTAACCAACAGAAACCGGCACCGCAAAACCAACAGCAAGCCCTCA[AGCAGCAGCAGCAGCAGCAGCAGC]CGCCACCGCCTATGCAGCCTGCGGCTTCACCTGTTGCCCTGGAAACCCACCCCTTGAACTTAGCGTCTCCTGT	AAACAGAACGCTAACCAACAGAA	60.208	ACAGGAGACGCTAAGTTCAAGG	59.943	152
CL3053.Contig2_All_1274_3	AGCAGCAGCAGCAGCAGCAGCAGC	AGC(3*8)	3550	24	ACAGAACGCTAACCAACAGAAACCGGCACCGCAAAACCAACAGCAAGCCCTCA[AGCAGCAGCAGCAGCAGCAGCAGC]CGCCACCGCCTATGCAGCCTGCGGCTTCACCTGTTGCCCTGGAAACCCACCCCTTGAACTTAGCGTCTCCTGT	ACAGAACGCTAACCAACAGAAAC	59.746	ACAGGAGACGCTAAGTTCAAGG	59.943	150
CL3053.Contig2_All_1274_4	AGCAGCAGCAGCAGCAGCAGCAGC	AGC(3*8)	3550	24	AACAGAACGCTAACCAACAGAAACCGGCACCGCAAAACCAACAGCAAGCCCTCA[AGCAGCAGCAGCAGCAGCAGCAGC]CGCCACCGCCTATGCAGCCTGCGGCTTCACCTGTTGCCCTGGAAACCCACCCCTTGAACTTAGCGTCTCCTGTG	AACAGAACGCTAACCAACAGAAA	60.208	CACAGGAGACGCTAAGTTCAAG	59.189	152
CL3053.Contig2_All_1274_5	AGCAGCAGCAGCAGCAGCAGCAGC	AGC(3*8)	3550	24	AAACAGAACGCTAACCAACAGAAACCGGCACCGCAAAACCAACAGCAAGCCCTCA[AGCAGCAGCAGCAGCAGCAGCAGC]CGCCACCGCCTATGCAGCCTGCGGCTTCACCTGTTGCCCTGGAAACCCACCCCTTGAACTTAGCGTCTCCTGTG	AAACAGAACGCTAACCAACAGAA	60.208	CACAGGAGACGCTAAGTTCAAG	59.189	153
CL3053.Contig3_All_1275_1	GCAGCAGCAGCAGCAGCAGCA	GCA(3*7)	320	21	CAGCCAGGAGCAGAGTCAGGCCCAGGCCGGCCCCGCGCCTGCCGCAGCC[GCAGCAGCAGCAGCAGCAGCA]GCCGCCACCGCCTATGCAGCCTGCGGCTTCACCTGTTGCCCTGGAAACCCACCCCTTGAACTTAGCGTCTCCTGT	CAGCCAGGAGCAGAGTCAG	59.855	ACAGGAGACGCTAAGTTCAAGG	59.943	145
CL3053.Contig3_All_1275_2	GCAGCAGCAGCAGCAGCAGCA	GCA(3*7)	320	21	GTCCAGCCAGGAGCAGAGTCAGGCCCAGGCCGGCCCCGCGCCTGCCGCAGCC[GCAGCAGCAGCAGCAGCAGCA]GCCGCCACCGCCTATGCAGCCTGCGGCTTCACCTGTTGCCCTGGAAACCCACCCCTTGAACTTAGCGTCTCCTGT	GTCCAGCCAGGAGCAGAGT	60.566	ACAGGAGACGCTAAGTTCAAGG	59.943	148
CL3053.Contig3_All_1275_3	GCAGCAGCAGCAGCAGCAGCA	GCA(3*7)	320	21	AGCCAGGAGCAGAGTCAGGCCCAGGCCGGCCCCGCGCCTGCCGCAGCC[GCAGCAGCAGCAGCAGCAGCA]GCCGCCACCGCCTATGCAGCCTGCGGCTTCACCTGTTGCCCTGGAAACCCACCCCTTGAACTTAGCGTCTCCTGT	AGCCAGGAGCAGAGTCAGG	60.707	ACAGGAGACGCTAAGTTCAAGG	59.943	144
CL3053.Contig3_All_1275_4	GCAGCAGCAGCAGCAGCAGCA	GCA(3*7)	320	21	CAGCCAGGAGCAGAGTCAGGCCCAGGCCGGCCCCGCGCCTGCCGCAGCC[GCAGCAGCAGCAGCAGCAGCA]GCCGCCACCGCCTATGCAGCCTGCGGCTTCACCTGTTGCCCTGGAAACCCACCCCTTGAACTTAGCGTCTCCTGTG	CAGCCAGGAGCAGAGTCAG	59.855	CACAGGAGACGCTAAGTTCAAG	59.189	146
CL3053.Contig3_All_1275_5	GCAGCAGCAGCAGCAGCAGCA	GCA(3*7)	320	21	CAGCCAGGAGCAGAGTCAGGCCCAGGCCGGCCCCGCGCCTGCCGCAGCC[GCAGCAGCAGCAGCAGCAGCA]GCCGCCACCGCCTATGCAGCCTGCGGCTTCACCTGTTGCCCTGGAAACCCACCCCTTGAACTTAG	CAGCCAGGAGCAGAGTCAG	59.855	CTAAGTTCAAGGGGTGGGTTTC	61.069	135
CL3082.Contig2_All_1283_1	GAAGAAGAAGAAGAA	GAA(3*5)	194	15	ATGGGCAAGAAACAGAAGAAGTCCGGGGAGGACAGTGCCAAAGACGACGGCGTGGACATCGACGCCCTGGCTGCAGAGATCGAAGGCGCCGGAGCCTCCAAGGAGCCCAAAGG[GAAGAAGAAGAAGAA]GGGAGCCAAGAGGGACGACTTCGATGAG	ATGGGCAAGAAACAGAAGAAGTC	60.987	CTCATCGAAGTCGTCCCTCTT	60.771	156
CL3082.Contig2_All_1283_2	GAAGAAGAAGAAGAA	GAA(3*5)	194	15	ATGGGCAAGAAACAGAAGAAGTCCGGGGAGGACAGTGCCAAAGACGACGGCGTGGACATCGACGCCCTGGCTGCAGAGATCGAAGGCGCCGGAGCCTCCAAGGAGCCCAAAGG[GAAGAAGAAGAAGAA]GGGAGCCAAGAGGGACGACTTCGATGA	ATGGGCAAGAAACAGAAGAAGTC	60.987	TCATCGAAGTCGTCCCTCTT	59.803	155
CL3082.Contig2_All_1283_3	GAAGAAGAAGAAGAA	GAA(3*5)	194	15	ATGGGCAAGAAACAGAAGAAGTCCGGGGAGGACAGTGCCAAAGACGACGGCGTGGACATCGACGCCCTGGCTGCAGAGATCGAAGGCGCCGGAGCCTCCAAGGAGCCCAAAGG[GAAGAAGAAGAAGAA]GGGAGCCAAGAGGGACGACTTCGATGAG	ATGGGCAAGAAACAGAAGAAGT	59.282	CTCATCGAAGTCGTCCCTCTT	60.771	156
CL3082.Contig2_All_1283_4	GAAGAAGAAGAAGAA	GAA(3*5)	194	15	TGGGCAAGAAACAGAAGAAGTCCGGGGAGGACAGTGCCAAAGACGACGGCGTGGACATCGACGCCCTGGCTGCAGAGATCGAAGGCGCCGGAGCCTCCAAGGAGCCCAAAGG[GAAGAAGAAGAAGAA]GGGAGCCAAGAGGGACGACTTCGATGAG	TGGGCAAGAAACAGAAGAAGTC	60.773	CTCATCGAAGTCGTCCCTCTT	60.771	155
CL3082.Contig2_All_1283_5	GAAGAAGAAGAAGAA	GAA(3*5)	194	15	ATGGGCAAGAAACAGAAGAAGTCCGGGGAGGACAGTGCCAAAGACGACGGCGTGGACATCGACGCCCTGGCTGCAGAGATCGAAGGCGCCGGAGCCTCCAAGGAGCCCAAAGG[GAAGAAGAAGAAGAA]GGGAGCCAAGAGGGACGACTTCGATGAG	ATGGGCAAGAAACAGAAGAAGTC	60.987	CTCATCGAAGTCGTCCCTCT	59.405	156
CL3131.Contig6_All_1293_1	CCTCCTCCTCCTCCT	CCT(3*5)	1889	15	ATCCAGTTAATTTTTGTTTGCCAACGTTGCCGGTCAGGACACCAGTGTGTGGCACTGACATCAC[CCTCCTCCTCCTCCT]CTTCCTCCTGCTTCTCTAACATAGGCTACTTCATGTCCAGCT	ATCCAGTTAATTTTTGTTTGCCA	59.775	AGCTGGACATGAAGTAGCCTATG	59.818	121
CL3131.Contig6_All_1293_2	CCTCCTCCTCCTCCT	CCT(3*5)	1889	15	ATCCAGTTAATTTTTGTTTGCCAACGTTGCCGGTCAGGACACCAGTGTGTGGCACTGACATCAC[CCTCCTCCTCCTCCT]CTTCCTCCTGCTTCTCTAACATAGGC	ATCCAGTTAATTTTTGTTTGCCA	59.775	GCCTATGTTAGAGAAGCAGGAGG	60.735	105
CL3131.Contig6_All_1293_3	CCTCCTCCTCCTCCT	CCT(3*5)	1889	15	ATCCAGTTAATTTTTGTTTGCCAACGTTGCCGGTCAGGACACCAGTGTGTGGCACTGACATCAC[CCTCCTCCTCCTCCT]CTTCCTCCTGCTTCTCTAACATAGG	ATCCAGTTAATTTTTGTTTGCCA	59.775	CCTATGTTAGAGAAGCAGGAGGA	59.056	104
CL3131.Contig6_All_1293_4	CCTCCTCCTCCTCCT	CCT(3*5)	1889	15	ATCCAGTTAATTTTTGTTTGCCAACGTTGCCGGTCAGGACACCAGTGTGTGGCACTGACATCAC[CCTCCTCCTCCTCCT]CTTCCTCCTGCTTCTCTAACATAGGCTACTTCATGTCCAGCTC	ATCCAGTTAATTTTTGTTTGCCA	59.775	GAGCTGGACATGAAGTAGCCTAT	58.952	122
CL3131.Contig6_All_1293_5	CCTCCTCCTCCTCCT	CCT(3*5)	1889	15	ATCCAGTTAATTTTTGTTTGCCAACGTTGCCGGTCAGGACACCAGTGTGTGGCACTGACATCAC[CCTCCTCCTCCTCCT]CTTCCTCCTGCTTCTCTAACATAGG	ATCCAGTTAATTTTTGTTTGCCA	59.775	CCTATGTTAGAGAAGCAGGAGGAA	60.261	104
CL3145.Contig2_All_1294_1	CAGCAGCAGCAGCAGCAGCAG	CAG(3*7)	1887	21	GTGAAGGAGAGCAAACACGAACGGGACGAGGACATGGCGGCGGCTCGACGAGCAGCCAGCCTCTCCGAA[CAGCAGCAGCAGCAGCAGCAG]CCGTCACAGCAGTCCCAGCCCCAAAGCCAGGCTCAGATGATGCCCCCAGCTGCCCAGAATTTTACTCCT	GTGAAGGAGAGCAAACACGAAC	61.218	AGGAGTAAAATTCTGGGCAGC	59.739	159
CL3145.Contig2_All_1294_2	CAGCAGCAGCAGCAGCAGCAG	CAG(3*7)	1887	21	GTGAAGGAGAGCAAACACGAACGGGACGAGGACATGGCGGCGGCTCGACGAGCAGCCAGCCTCTCCGAA[CAGCAGCAGCAGCAGCAGCAG]CCGTCACAGCAGTCCCAGCCCCAAAGCCAGGCTCAGATGATGCCCCCAGCTGCCCAGAATTTTACTCCTC	GTGAAGGAGAGCAAACACGAAC	61.218	GAGGAGTAAAATTCTGGGCAGC	61.422	160
CL3145.Contig2_All_1294_3	CAGCAGCAGCAGCAGCAGCAG	CAG(3*7)	1887	21	TGAAGGAGAGCAAACACGAACGGGACGAGGACATGGCGGCGGCTCGACGAGCAGCCAGCCTCTCCGAA[CAGCAGCAGCAGCAGCAGCAG]CCGTCACAGCAGTCCCAGCCCCAAAGCCAGGCTCAGATGATGCCCCCAGCTGCCCAGAATTTTACTCCT	TGAAGGAGAGCAAACACGAAC	60.425	AGGAGTAAAATTCTGGGCAGC	59.739	158
CL3145.Contig2_All_1294_4	CAGCAGCAGCAGCAGCAGCAG	CAG(3*7)	1887	21	GTGAAGGAGAGCAAACACGAACGGGACGAGGACATGGCGGCGGCTCGACGAGCAGCCAGCCTCTCCGAA[CAGCAGCAGCAGCAGCAGCAG]CCGTCACAGCAGTCCCAGCCCCAAAGCCAGGCTCAGATGATGCCCCCAGCTGCCCAGAATTTTACTCCT	GTGAAGGAGAGCAAACACGAA	60.425	AGGAGTAAAATTCTGGGCAGC	59.739	159
CL3145.Contig2_All_1294_5	CAGCAGCAGCAGCAGCAGCAG	CAG(3*7)	1887	21	TGAAGGAGAGCAAACACGAACGGGACGAGGACATGGCGGCGGCTCGACGAGCAGCCAGCCTCTCCGAA[CAGCAGCAGCAGCAGCAGCAG]CCGTCACAGCAGTCCCAGCCCCAAAGCCAGGCTCAGATGATGCCCCCAGCTGCCCAGAATTTTACTCCTC	TGAAGGAGAGCAAACACGAAC	60.425	GAGGAGTAAAATTCTGGGCAGC	61.422	159
CL3176.Contig2_All_1303_1	GCAGCAGCAGCAGCAGCA	GCA(3*6)	1072	18	CTACATACTCCCAGCTCCGTAT[GCAGCAGCAGCAGCAGCA]GATAGCCATGCAGGCAGGCGCAGGAGCCGCTGGGGGGCCCATGGGCCAGCTCCCACCCATGGCTCAGATGGCTCAGCCAGGCATGGGGATGGACTCCACCCAGAACTTACTGC	CTACATACTCCCAGCTCCGTATG	60.048	GCAGTAAGTTCTGGGTGGAGTC	60.175	153
CL3176.Contig2_All_1303_2	GCAGCAGCAGCAGCAGCA	GCA(3*6)	1072	18	CTACATACTCCCAGCTCCGTAT[GCAGCAGCAGCAGCAGCA]GATAGCCATGCAGGCAGGCGCAGGAGCCGCTGGGGGGCCCATGGGCCAGCTCCCACCCATGGCTCAGATGGCTCAGCCAGGCATGGGGATGGACTCCACCCAGAACTTACTGCATCAG	CTACATACTCCCAGCTCCGTATG	60.048	CTGATGCAGTAAGTTCTGGGTG	59.797	158
CL3176.Contig2_All_1303_3	GCAGCAGCAGCAGCAGCA	GCA(3*6)	1072	18	CTACATACTCCCAGCTCCGTAT[GCAGCAGCAGCAGCAGCA]GATAGCCATGCAGGCAGGCGCAGGAGCCGCTGGGGGGCCCATGGGCCAGCTCCCACCCATGGCTCAGATGGCTCAGCCAGGCATGGGGATGGACTCCACCCAGAACTTACTGCAT	CTACATACTCCCAGCTCCGTATG	60.048	ATGCAGTAAGTTCTGGGTGGAGT	61.295	155
CL3176.Contig2_All_1303_4	GCAGCAGCAGCAGCAGCA	GCA(3*6)	1072	18	CTACATACTCCCAGCTCCGTAT[GCAGCAGCAGCAGCAGCA]GATAGCCATGCAGGCAGGCGCAGGAGCCGCTGGGGGGCCCATGGGCCAGCTCCCACCCATGGCTCAGATGGCTCAGCCAGGCATGGGGATGGACTCCACCCAGAACTTACTGCAT	CTACATACTCCCAGCTCCGTATG	60.048	ATGCAGTAAGTTCTGGGTGGAG	60.548	155
CL3176.Contig2_All_1303_5	GCAGCAGCAGCAGCAGCA	GCA(3*6)	1072	18	CTACATACTCCCAGCTCCGTAT[GCAGCAGCAGCAGCAGCA]GATAGCCATGCAGGCAGGCGCAGGAGCCGCTGGGGGGCCCATGGGCCAGCTCCCACCCATGGCTCAGATGGCTCAGCCAGGCATGGGGATGGACTCCACCCAGAACTTACTGCATCAGC	CTACATACTCCCAGCTCCGTATG	60.048	GCTGATGCAGTAAGTTCTGGGT	60.69	159
CL3209.Contig3_All_1307_1	TCCATCCATCCATCCATCCATCCA	TCCA(4*6)	267	24	ACACTCCTCTGTGCTGTCCATCCGTCCGTCCG[TCCATCCATCCATCCATCCATCCA]CACACCCCGGCGATCAGGCATGTCTCTGTCCGGCTCGCAGACACCAGAGGACGGACTCTAT	ACACTCCTCTGTGCTGTCCAT	59.772	ATAGAGTCCGTCCTCTGGTGTCT	60.557	117
CL3209.Contig3_All_1307_2	TCCATCCATCCATCCATCCATCCA	TCCA(4*6)	267	24	ACTCAGCCACACACTCCTCTGTGCTGTCCATCCGTCCGTCCG[TCCATCCATCCATCCATCCATCCA]CACACCCCGGCGATCAGGCATGTCTCTGTCCGGCTCGCAGACACCAGAGGACGGACTCTAT	ACTCAGCCACACACTCCTCTGT	61.348	ATAGAGTCCGTCCTCTGGTGTCT	60.557	127
CL3209.Contig3_All_1307_3	TCCATCCATCCATCCATCCATCCA	TCCA(4*6)	267	24	ACACACTCCTCTGTGCTGTCCATCCGTCCGTCCG[TCCATCCATCCATCCATCCATCCA]CACACCCCGGCGATCAGGCATGTCTCTGTCCGGCTCGCAGACACCAGAGGACGGACTCTAT	ACACACTCCTCTGTGCTGTCC	60.369	ATAGAGTCCGTCCTCTGGTGTCT	60.557	119
CL3209.Contig3_All_1307_4	TCCATCCATCCATCCATCCATCCA	TCCA(4*6)	267	24	CACACACTCCTCTGTGCTGTCCATCCGTCCGTCCG[TCCATCCATCCATCCATCCATCCA]CACACCCCGGCGATCAGGCATGTCTCTGTCCGGCTCGCAGACACCAGAGGACGGACTCTAT	CACACACTCCTCTGTGCTGTC	59.506	ATAGAGTCCGTCCTCTGGTGTCT	60.557	120
CL3209.Contig3_All_1307_5	TCCATCCATCCATCCATCCATCCA	TCCA(4*6)	267	24	GACTCAGCCACACACTCCTCTGTGCTGTCCATCCGTCCGTCCG[TCCATCCATCCATCCATCCATCCA]CACACCCCGGCGATCAGGCATGTCTCTGTCCGGCTCGCAGACACCAGAGGACGGACTCTAT	GACTCAGCCACACACTCCTCT	59.492	ATAGAGTCCGTCCTCTGGTGTCT	60.557	128
CL3213.Contig2_All_1308_1	CTCTCTCTCTCT	CT(2*6)	209	12	ACCCAGGGAAAACATCTGTAAGTCAACATC[CTCTCTCTCTCT]TGCATCTTTTCCCGTCCTTGCACCTCCACTCCGTCCCTCCTCCCGACGTTCCCATCCTACTTCCTGTTATTTTCACGTCCTAATTTACAACCC	ACCCAGGGAAAACATCTGTAAGT	60.155	GGGTTGTAAATTAGGACGTGAAA	59.32	135
CL3213.Contig2_All_1308_2	CTCTCTCTCTCT	CT(2*6)	209	12	TTACCCAGGGAAAACATCTGTAAGTCAACATC[CTCTCTCTCTCT]TGCATCTTTTCCCGTCCTTGCACCTCCACTCCGTCCCTCCTCCCGACGTTCCCATCCTACTTCCTGTTATTTTCACGTCCTAATTTACAACCC	TTACCCAGGGAAAACATCTGTAA	59.76	GGGTTGTAAATTAGGACGTGAAA	59.32	137
CL3213.Contig2_All_1308_3	CTCTCTCTCTCT	CT(2*6)	209	12	ACCCAGGGAAAACATCTGTAAGTCAACATC[CTCTCTCTCTCT]TGCATCTTTTCCCGTCCTTGCACCTCCACTCCGTCCCTCCTCCCGACGTTCCCATCCTACTTCCTGTTATTTTCACGTCCTAATTTACAACCCCGTCCCCTTTCCTCTATTTATT	ACCCAGGGAAAACATCTGTAAGT	60.155	AATAAATAGAGGAAAGGGGACGG	60.832	157
CL3213.Contig2_All_1308_4	CTCTCTCTCTCT	CT(2*6)	209	12	CCAGGGAAAACATCTGTAAGTCAACATC[CTCTCTCTCTCT]TGCATCTTTTCCCGTCCTTGCACCTCCACTCCGTCCCTCCTCCCGACGTTCCCATCCTACTTCCTGTTATTTTCACGTCCTAATTTACAACCC	CCAGGGAAAACATCTGTAAGTCA	60.391	GGGTTGTAAATTAGGACGTGAAA	59.32	133
CL3213.Contig2_All_1308_5	CTCTCTCTCTCT	CT(2*6)	209	12	TTACCCAGGGAAAACATCTGTAAGTCAACATC[CTCTCTCTCTCT]TGCATCTTTTCCCGTCCTTGCACCTCCACTCCGTCCCTCCTCCCGACGTTCCCATCCTACTTCCTGTTATTTTCACGTCCTAATTTACAACCCCGTCCCCTTTCCTCTATTTATT	TTACCCAGGGAAAACATCTGTAA	59.76	AATAAATAGAGGAAAGGGGACGG	60.832	159
CL3220.Contig1_All_1311_1	TCTGTCTGTCTGTCTGTCTG	TCTG(4*5)	1158	20	GTTTCACCACAGACACCCTCTACCTA[TCTGTCTGTCTGTCTGTCTG]TCTTTCGCTGTCTGTCTGCCTGCCTCTTTGTCTGTCTGTGCTGATGTCTGTC	GTTTCACCACAGACACCCTCTAC	59.952	GACAGACATCAGCACAGACAGAC	59.971	98
CL3220.Contig1_All_1311_2	TCTGTCTGTCTGTCTGTCTG	TCTG(4*5)	1158	20	GTTTCACCACAGACACCCTCTACCTA[TCTGTCTGTCTGTCTGTCTG]TCTTTCGCTGTCTGTCTGCCTGCCTCTTTGTCTGTCTGTGCTGATGT	GTTTCACCACAGACACCCTCTAC	59.952	ACATCAGCACAGACAGACAAAGA	59.968	93
CL3220.Contig1_All_1311_3	TCTGTCTGTCTGTCTGTCTG	TCTG(4*5)	1158	20	GTTTCACCACAGACACCCTCTACCTA[TCTGTCTGTCTGTCTGTCTG]TCTTTCGCTGTCTGTCTGCCTGCCTCTTTGTCTGTCTGTGCTGATGTC	GTTTCACCACAGACACCCTCTAC	59.952	GACATCAGCACAGACAGACAAAG	59.968	94
CL3220.Contig1_All_1311_4	TCTGTCTGTCTGTCTGTCTG	TCTG(4*5)	1158	20	GTTTCACCACAGACACCCTCTACCTA[TCTGTCTGTCTGTCTGTCTG]TCTTTCGCTGTCTGTCTGCCTGCCTCTTTGTCTGTCTGTGCTGATGTCT	GTTTCACCACAGACACCCTCTAC	59.952	AGACATCAGCACAGACAGACAAA	59.968	95
CL3220.Contig1_All_1311_5	TCTGTCTGTCTGTCTGTCTG	TCTG(4*5)	1158	20	GTTTCACCACAGACACCCTCTACCTA[TCTGTCTGTCTGTCTGTCTG]TCTTTCGCTGTCTGTCTGCCTGCCTCTTTGTCTGTCTGTGCTGATGTCTGTCTTT	GTTTCACCACAGACACCCTCTAC	59.952	AAAGACAGACATCAGCACAGACA	59.968	101
CL3234.Contig1_All_1317_1	TCTCTCTCTCTCTCTC	TC(2*8)	1372	16	CTGCCCTCCTGACTTTATCTTTTTTCTTTAAACTAGTACTGTGTTTATTTT[TCTCTCTCTCTCTCTC]CCACTGAGATGATTTTAACCTGCATTTTAATGGCTTAAAGTTGACTGGTCA	CTGCCCTCCTGACTTTATCTTTT	60.134	TGACCAGTCAACTTTAAGCCATT	60.048	118
CL3234.Contig1_All_1317_2	TCTCTCTCTCTCTCTC	TC(2*8)	1372	16	CTGCCCTCCTGACTTTATCTTTTTTCTTTAAACTAGTACTGTGTTTATTTT[TCTCTCTCTCTCTCTC]CCACTGAGATGATTTTAACCTGCATTTTAATGGCTTAAAGTTGACTGGTCAA	CTGCCCTCCTGACTTTATCTTTT	60.134	TTGACCAGTCAACTTTAAGCCAT	60.048	119
CL3234.Contig1_All_1317_3	TCTCTCTCTCTCTCTC	TC(2*8)	1372	16	ACTGCCCTCCTGACTTTATCTTTTTTCTTTAAACTAGTACTGTGTTTATTTT[TCTCTCTCTCTCTCTC]CCACTGAGATGATTTTAACCTGCATTTTAATGGCTTAAAGTTGACTGGTCA	ACTGCCCTCCTGACTTTATCTTT	59.685	TGACCAGTCAACTTTAAGCCATT	60.048	119
CL3234.Contig1_All_1317_4	TCTCTCTCTCTCTCTC	TC(2*8)	1372	16	ACTGCCCTCCTGACTTTATCTTTTTTCTTTAAACTAGTACTGTGTTTATTTT[TCTCTCTCTCTCTCTC]CCACTGAGATGATTTTAACCTGCATTTTAATGGCTTAAAGTTGACTGGTCAA	ACTGCCCTCCTGACTTTATCTTT	59.685	TTGACCAGTCAACTTTAAGCCAT	60.048	120
CL3234.Contig1_All_1317_5	TCTCTCTCTCTCTCTC	TC(2*8)	1372	16	CTGCCCTCCTGACTTTATCTTTTTTCTTTAAACTAGTACTGTGTTTATTTT[TCTCTCTCTCTCTCTC]CCACTGAGATGATTTTAACCTGCATTTTAATGGCTTAAAGTTGACTGGTCAACTTAAAAACATGACAAGGTAATGAGATCCTTGG	CTGCCCTCCTGACTTTATCTTTT	60.134	CCAAGGATCTCATTACCTTGTCA	60.359	152
CL3236.Contig1_All_1318_1	AGAGAGAGAGAG	AG(2*6)	991	12	CAGAGACAGACCCAAACAGAACTGGGTTCGCAACCTCAACTACTACAGGTTGGATGGAAGTACCACGGCCTC[AGAGAGAGAGAG]ACTGATAAACCAGTTCAACGATCCCAT	CAGAGACAGACCCAAACAGAACT	59.831	ATGGGATCGTTGAACTGGTTTAT	60.811	111
CL3236.Contig1_All_1318_2	AGAGAGAGAGAG	AG(2*6)	991	12	GGTTCGCAACCTCAACTACTACAGGTTGGATGGAAGTACCACGGCCTC[AGAGAGAGAGAG]ACTGATAAACCAGTTCAACGATCCCAT	GGTTCGCAACCTCAACTACTACA	60.578	ATGGGATCGTTGAACTGGTTTAT	60.811	87
CL3236.Contig1_All_1318_3	AGAGAGAGAGAG	AG(2*6)	991	12	CAGAGACAGACCCAAACAGAACTGGGTTCGCAACCTCAACTACTACAGGTTGGATGGAAGTACCACGGCCTC[AGAGAGAGAGAG]ACTGATAAACCAGTTCAACGATCCCA	CAGAGACAGACCCAAACAGAACT	59.831	TGGGATCGTTGAACTGGTTTAT	60.593	110
CL3236.Contig1_All_1318_4	AGAGAGAGAGAG	AG(2*6)	991	12	GGTTCGCAACCTCAACTACTACAGGTTGGATGGAAGTACCACGGCCTC[AGAGAGAGAGAG]ACTGATAAACCAGTTCAACGATCCCATGAACACCTCAGCGTGGGTCTTCCTGCTGTCAACCAGGGCTGGTTGTCTGGGCGTAAACTTGAT	GGTTCGCAACCTCAACTACTACA	60.578	ATCAAGTTTACGCCCAGACAAC	60.413	150
CL3236.Contig1_All_1318_5	AGAGAGAGAGAG	AG(2*6)	991	12	GGGTTCGCAACCTCAACTACTACAGGTTGGATGGAAGTACCACGGCCTC[AGAGAGAGAGAG]ACTGATAAACCAGTTCAACGATCCCAT	GGGTTCGCAACCTCAACTACTAC	61.257	ATGGGATCGTTGAACTGGTTTAT	60.811	88
CL3248.Contig5_All_1321_1	ATTATTATTATTATTATTATTATT	ATT(3*8)	590	24	CACCCTTCCCACAGTAGATATGATATACGCACAATATATGGAACCAACATGATTTTGGTTTAGTCTTGAAATCTTACAGTATG[ATTATTATTATTATTATTATTATT]TTCATTATTAGTAGTAGTGATAAAATCAGACGTTTGGACGT	CACCCTTCCCACAGTAGATATGA	60.248	ACGTCCAAACGTCTGATTTTATC	59.428	148
CL3248.Contig5_All_1321_2	ATTATTATTATTATTATTATTATT	ATT(3*8)	590	24	CACCCTTCCCACAGTAGATATGATATACGCACAATATATGGAACCAACATGATTTTGGTTTAGTCTTGAAATCTTACAGTATG[ATTATTATTATTATTATTATTATT]TTCATTATTAGTAGTAGTGATAAAATCAGACGTTTGGACGTT	CACCCTTCCCACAGTAGATATGA	60.248	AACGTCCAAACGTCTGATTTTAT	58.986	149
CL3248.Contig5_All_1321_3	ATTATTATTATTATTATTATTATT	ATT(3*8)	590	24	CACCCTTCCCACAGTAGATATGATATACGCACAATATATGGAACCAACATGATTTTGGTTTAGTCTTGAAATCTTACAGTATG[ATTATTATTATTATTATTATTATT]TTCATTATTAGTAGTAGTGATAAAATCAGACGTTTGGACGTTG	CACCCTTCCCACAGTAGATATGA	60.248	CAACGTCCAAACGTCTGATTTTA	61.244	150
CL3248.Contig5_All_1321_4	ATTATTATTATTATTATTATTATT	ATT(3*8)	590	24	TACGCACAATATATGGAACCAACATGATTTTGGTTTAGTCTTGAAATCTTACAGTATG[ATTATTATTATTATTATTATTATT]TTCATTATTAGTAGTAGTGATAAAATCAGACGTTTGGACGT	TACGCACAATATATGGAACCAAC	58.821	ACGTCCAAACGTCTGATTTTATC	59.428	123
CL3248.Contig5_All_1321_5	ATTATTATTATTATTATTATTATT	ATT(3*8)	590	24	CACCCTTCCCACAGTAGATATGATATACGCACAATATATGGAACCAACATGATTTTGGTTTAGTCTTGAAATCTTACAGTATG[ATTATTATTATTATTATTATTATT]TTCATTATTAGTAGTAGTGATAAAATCAGACGTTTGGACGTT	CACCCTTCCCACAGTAGATATGA	60.248	AACGTCCAAACGTCTGATTTTATC	60.61	149
CL326.Contig1_All_246_1	GGAGGAGGAGGAGGA	GGA(3*5)	1655	15	GATGACATCTCCATCAGCTCAGCCAGTACCGTCTACTCCCCCAACTCGCCCTTCTAGAGAGGAGGTGGAGG[GGAGGAGGAGGAGGA]AGAAACAAGGAGATGAAATCCTCATCCAGCTCCTCCTTTTATGCGGAGGAGAAGGAAGAGGAGACATCAGCT	GATGACATCTCCATCAGCTCAG	59.834	AGCTGATGTCTCCTCTTCCTTCT	60.034	158
CL326.Contig1_All_246_2	GGAGGAGGAGGAGGA	GGA(3*5)	1655	15	GATGACATCTCCATCAGCTCAGCCAGTACCGTCTACTCCCCCAACTCGCCCTTCTAGAGAGGAGGTGGAGG[GGAGGAGGAGGAGGA]AGAAACAAGGAGATGAAATCCTCATCCAGCTCCTCCTTTTATGCGGAGGAGAAGGAAGAGGAGACATC	GATGACATCTCCATCAGCTCAG	59.834	GATGTCTCCTCTTCCTTCTCCTC	59.844	154
CL326.Contig1_All_246_3	GGAGGAGGAGGAGGA	GGA(3*5)	1655	15	AGTACCGTCTACTCCCCCAACTCGCCCTTCTAGAGAGGAGGTGGAGG[GGAGGAGGAGGAGGA]AGAAACAAGGAGATGAAATCCTCATCCAGCTCCTCCTTTTATGCGGAGGAGAAGGAAGAGGAGACATCAGCT	AGTACCGTCTACTCCCCCAACT	60.292	AGCTGATGTCTCCTCTTCCTTCT	60.034	134
CL326.Contig1_All_246_4	GGAGGAGGAGGAGGA	GGA(3*5)	1655	15	CTCAGCCAGTACCGTCTACTCCCCCAACTCGCCCTTCTAGAGAGGAGGTGGAGG[GGAGGAGGAGGAGGA]AGAAACAAGGAGATGAAATCCTCATCCAGCTCCTCCTTTTATGCGGAGGAGAAGGAAGAGGAGACATCAGCT	CTCAGCCAGTACCGTCTACTCC	60.323	AGCTGATGTCTCCTCTTCCTTCT	60.034	141
CL326.Contig1_All_246_5	GGAGGAGGAGGAGGA	GGA(3*5)	1655	15	AGCTCAGCCAGTACCGTCTACTCCCCCAACTCGCCCTTCTAGAGAGGAGGTGGAGG[GGAGGAGGAGGAGGA]AGAAACAAGGAGATGAAATCCTCATCCAGCTCCTCCTTTTATGCGGAGGAGAAGGAAGAGGAGACATCAGCT	AGCTCAGCCAGTACCGTCTACTC	61.33	AGCTGATGTCTCCTCTTCCTTCT	60.034	143
CL3301.Contig2_All_1335_3	ACACACACACAC	AC(2*6)	289	12	GGACTCTCTGCACTGTTCCAGCGGCTACAGCACCCAGACCACCACCCCGTCCTGCTCTGAGGACACCAT[ACACACACACAC]TGTAAAGAGAGATCCTCCCCTCTATGTTGACT	GGACTCTCTGCACTGTTCCAG	60.041	AGTCAACATAGAGGGGAGGATCT	59.503	113
CL3301.Contig2_All_1335_4	ACACACACACAC	AC(2*6)	289	12	CAGGGACTCTCTGCACTGTTCCAGCGGCTACAGCACCCAGACCACCACCCCGTCCTGCTCTGAGGACACCAT[ACACACACACAC]TGTAAAGAGAGATCCTCCCCTCTATGTTGACT	CAGGGACTCTCTGCACTGTTC	60.041	AGTCAACATAGAGGGGAGGATCT	59.503	116
CL3307.Contig2_All_1336_1	ACACACACACAC	AC(2*6)	1017	12	AAGCACAGCTGACTGTGATGTTACCATACATAAACACACACAG[ACACACACACAC]ATGCACACACACTACAGCCACACACCCCAGTGCCCCTTATCCCACTATGCTCAGGAGAGACTA	AAGCACAGCTGACTGTGATGTTA	59.994	TAGTCTCTCCTGAGCATAGTGGG	59.914	118
CL3307.Contig2_All_1336_2	ACACACACACAC	AC(2*6)	1017	12	AAGCACAGCTGACTGTGATGTTACCATACATAAACACACACAG[ACACACACACAC]ATGCACACACACTACAGCCACACACCCCAGTGCCCCTTATCCCACTATGCTCAGGAGAGA	AAGCACAGCTGACTGTGATGTTA	59.994	TCTCTCCTGAGCATAGTGGGATA	60.235	115
CL3307.Contig2_All_1336_3	ACACACACACAC	AC(2*6)	1017	12	AAGCACAGCTGACTGTGATGTTACCATACATAAACACACACAG[ACACACACACAC]ATGCACACACACTACAGCCACACACCCCAGTGCCCCTTATCCCACTATGCTCAGGAGA	AAGCACAGCTGACTGTGATGTTA	59.994	TCTCCTGAGCATAGTGGGATAAG	59.755	113
CL3307.Contig2_All_1336_4	ACACACACACAC	AC(2*6)	1017	12	AAGCACAGCTGACTGTGATGTTACCATACATAAACACACACAG[ACACACACACAC]ATGCACACACACTACAGCCACACACCCCAGTGCCCCTTATCCCACTATGCTCAGGAGAG	AAGCACAGCTGACTGTGATGTTA	59.994	CTCTCCTGAGCATAGTGGGATAA	59.755	114
CL3307.Contig2_All_1336_5	ACACACACACAC	AC(2*6)	1017	12	AAGCACAGCTGACTGTGATGTTACCATACATAAACACACACAG[ACACACACACAC]ATGCACACACACTACAGCCACACACCCCAGTGCCCCTTATCCCACTATGCTCAGGAGAGACTAAGGCA	AAGCACAGCTGACTGTGATGTTA	59.994	TGCCTTAGTCTCTCCTGAGCATA	60.528	123
CL3351.Contig2_All_1349_1	CATCACCATCACCATCACCATCAC	CATCAC(6*4)	847	24	AACATAATCCTCCTCCTGACCATCAACATCGTCAT[CATCACCATCACCATCACCATCAC]CAGCAGCAGCCGGCCGGCCACACTGGTCCTCGCCAGCATCGCTCCAAACAGCACCGTGAC	AACATAATCCTCCTCCTGACCAT	60.089	GTCACGGTGCTGTTTGGAG	60.302	119
CL3351.Contig2_All_1349_2	CATCACCATCACCATCACCATCAC	CATCAC(6*4)	847	24	CGAGCAACAACAACATCAACTTAATCAACATAATCCTCCTCCTGACCATCAACATCGTCAT[CATCACCATCACCATCACCATCAC]CAGCAGCAGCCGGCCGGCCACACTGGTCCTCGCCAGCATCGCTCCAAACAGCACCGTGAC	CGAGCAACAACAACATCAACTTA	60.214	GTCACGGTGCTGTTTGGAG	60.302	145
CL3351.Contig2_All_1349_3	CATCACCATCACCATCACCATCAC	CATCAC(6*4)	847	24	ACATAATCCTCCTCCTGACCATCAACATCGTCAT[CATCACCATCACCATCACCATCAC]CAGCAGCAGCCGGCCGGCCACACTGGTCCTCGCCAGCATCGCTCCAAACAGCACCGTGAC	ACATAATCCTCCTCCTGACCATC	60.57	GTCACGGTGCTGTTTGGAG	60.302	118
CL3351.Contig2_All_1349_4	CATCACCATCACCATCACCATCAC	CATCAC(6*4)	847	24	ATAATCCTCCTCCTGACCATCAACATCGTCAT[CATCACCATCACCATCACCATCAC]CAGCAGCAGCCGGCCGGCCACACTGGTCCTCGCCAGCATCGCTCCAAACAGCACCGTGACCAGCAGCGTCCCAGAGCCCCCGACCAGCCTGGAAGTTTCCCTCA	ATAATCCTCCTCCTGACCATCAA	61.031	TGAGGGAAACTTCCAGGCT	59.788	160
CL3351.Contig2_All_1349_5	CATCACCATCACCATCACCATCAC	CATCAC(6*4)	847	24	ACGAGCAACAACAACATCAACTTAATCAACATAATCCTCCTCCTGACCATCAACATCGTCAT[CATCACCATCACCATCACCATCAC]CAGCAGCAGCCGGCCGGCCACACTGGTCCTCGCCAGCATCGCTCCAAACAGCACCGTGAC	ACGAGCAACAACAACATCAACTT	60.984	GTCACGGTGCTGTTTGGAG	60.302	146
CL3359.Contig2_All_1350_1	GCAGCAGCAGCAGCA	GCA(3*5)	800	15	AAGAGGAGCCTACCCACAAT[GCAGCAGCAGCAGCA]ACAACAACAACCGCAACCTGTGCTGGGCGAGTGAAAGCCAGAGGGGGCATGCAAGGCCTGGCTAAAGCTTTTGAGGT	AAGAGGAGCCTACCCACAATG	60.502	ACCTCAAAAGCTTTAGCCAGG	59.9	112
CL3359.Contig2_All_1350_2	GCAGCAGCAGCAGCA	GCA(3*5)	800	15	CAAGAGGAGCCTACCCACAAT[GCAGCAGCAGCAGCA]ACAACAACAACCGCAACCTGTGCTGGGCGAGTGAAAGCCAGAGGGGGCATGCAAGGCCTGGCTAAAGCTTTTGAGGT	CAAGAGGAGCCTACCCACAAT	60.502	ACCTCAAAAGCTTTAGCCAGG	59.9	113
CL3359.Contig2_All_1350_3	GCAGCAGCAGCAGCA	GCA(3*5)	800	15	CAGAGCTCAGATCCTAGCCTACAAGATCCTGGGCCGTGGGCAACCACTGCCTGAAAACCTCCAGCTGGCTGTTCAGGGCAAGAGGAGCCTACCCACAAT[GCAGCAGCAGCAGCA]ACAACAACAACCGCAACCTGTG	CAGAGCTCAGATCCTAGCCTACA	60.178	CACAGGTTGCGGTTGTTGT	60.622	136
CL3359.Contig2_All_1350_4	GCAGCAGCAGCAGCA	GCA(3*5)	800	15	CAGAGCTCAGATCCTAGCCTACAAGATCCTGGGCCGTGGGCAACCACTGCCTGAAAACCTCCAGCTGGCTGTTCAGGGCAAGAGGAGCCTACCCACAAT[GCAGCAGCAGCAGCA]ACAACAACAACCGCAACCTGT	CAGAGCTCAGATCCTAGCCTACA	60.178	ACAGGTTGCGGTTGTTGTT	59.049	135
CL3359.Contig2_All_1350_5	GCAGCAGCAGCAGCA	GCA(3*5)	800	15	CAGAGCTCAGATCCTAGCCTACAAGATCCTGGGCCGTGGGCAACCACTGCCTGAAAACCTCCAGCTGGCTGTTCAGGGCAAGAGGAGCCTACCCACAAT[GCAGCAGCAGCAGCA]ACAACAACAACCGCAACCTGT	CAGAGCTCAGATCCTAGCCTACA	60.178	ACAGGTTGCGGTTGTTGTTG	61.974	135
CL3381.Contig1_All_1363_1	ACACACACACAC	AC(2*6)	222	12	GCCATCTCAAATTTAAACTGCACACACTCACAAACACAA[ACACACACACAC]ATTTTCATGTGTGTACCACATAAATCTACACAACTTGTCGCTGAGATTTTTTTGTACCTTAAATCAAACCCAGGTGTAGACTCAA	GCCATCTCAAATTTAAACTGCAC	60.023	TTGAGTCTACACCTGGGTTTGAT	59.914	136
CL3381.Contig1_All_1363_2	ACACACACACAC	AC(2*6)	222	12	GCCATCTCAAATTTAAACTGCACACACTCACAAACACAA[ACACACACACAC]ATTTTCATGTGTGTACCACATAAATCTACACAACTTGTCGCTGAGATTTT	GCCATCTCAAATTTAAACTGCAC	60.023	AAAATCTCAGCGACAAGTTGTGT	60.219	101
CL3381.Contig1_All_1363_3	ACACACACACAC	AC(2*6)	222	12	GCCATCTCAAATTTAAACTGCACACACTCACAAACACAA[ACACACACACAC]ATTTTCATGTGTGTACCACATAAATCTACACAACTTGTCGCTGAGATTTTTTTGTACCTTAAATCAAACCCAGG	GCCATCTCAAATTTAAACTGCAC	60.023	CCTGGGTTTGATTTAAGGTACAA	59.316	125
CL3381.Contig1_All_1363_4	ACACACACACAC	AC(2*6)	222	12	TAAACTGCACACACTCACAAACACAA[ACACACACACAC]ATTTTCATGTGTGTACCACATAAATCTACACAACTTGTCGCTGAGATTTTTTTGTACCTTAAATCAAACCCAGGTGTAGACTCAA	TAAACTGCACACACTCACAAACA	59.348	TTGAGTCTACACCTGGGTTTGAT	59.914	123
CL3381.Contig1_All_1363_5	ACACACACACAC	AC(2*6)	222	12	GCCTGGGCTTTTAATTCATTTTATGTATATTAACTGTAAAATGCCATCTCAAATTTAAACTGCACACACTCACAAACACAA[ACACACACACAC]ATTTTCATGTGTGTACCACATAAATCTACACAACTTGTCGCTGAGATTTT	GCCTGGGCTTTTAATTCATTTTA	60.62	AAAATCTCAGCGACAAGTTGTGT	60.219	143
CL3397.Contig1_All_1364_1	TGTGTGTGTGTG	TG(2*6)	300	12	GGATTGTGATGGAAAAACTGAAGAAAGCTTTTAAGGCAGGAAGCAGTGTGTTTGTGTGTGACATATA[TGTGTGTGTGTG]TAAGAGAGACTTAAGAGCAGTTCAGTGAGGGCTCTCCCTGACAGCACACTGGGAGTAGATA	GGATTGTGATGGAAAAACTGAAG	59.864	TATCTACTCCCAGTGTGCTGTCA	59.811	140
CL3397.Contig1_All_1364_2	TGTGTGTGTGTG	TG(2*6)	300	12	GAAGAAAGCTTTTAAGGCAGGAAGCAGTGTGTTTGTGTGTGACATATA[TGTGTGTGTGTG]TAAGAGAGACTTAAGAGCAGTTCAGTGAGGGCTCTCCCTGACAGCACACTGGGAGTAGATA	GAAGAAAGCTTTTAAGGCAGGAA	60.35	TATCTACTCCCAGTGTGCTGTCA	59.811	121
CL3397.Contig1_All_1364_3	TGTGTGTGTGTG	TG(2*6)	300	12	AAGAAAGCTTTTAAGGCAGGAAGCAGTGTGTTTGTGTGTGACATATA[TGTGTGTGTGTG]TAAGAGAGACTTAAGAGCAGTTCAGTGAGGGCTCTCCCTGACAGCACACTGGGAGTAGATA	AAGAAAGCTTTTAAGGCAGGAAG	59.606	TATCTACTCCCAGTGTGCTGTCA	59.811	120
CL339.Contig2_All_247_1	GAGGAGGAGGAGGAGGAGGAG	GAG(3*7)	949	21	GACTCAGAAGATGAGGATGGAGATGATGATGACGAA[GAGGAGGAGGAGGAGGAGGAG]ATACGCCCTGTCAGGCCTAAAGTGGCATAAGACTGACCTCACATGGAGTGT	GACTCAGAAGATGAGGATGGAGA	59.832	ACACTCCATGTGAGGTCAGTCTT	60.088	108
CL339.Contig2_All_247_2	GAGGAGGAGGAGGAGGAGGAG	GAG(3*7)	949	21	CTCAGAAGATGAGGATGGAGATGATGATGACGAA[GAGGAGGAGGAGGAGGAGGAG]ATACGCCCTGTCAGGCCTAAAGTGGCATAAGACTGACCTCACATGGAGTGT	CTCAGAAGATGAGGATGGAGATG	60.219	ACACTCCATGTGAGGTCAGTCTT	60.088	106
CL339.Contig2_All_247_3	GAGGAGGAGGAGGAGGAGGAG	GAG(3*7)	949	21	AGTGACTCAGAAGATGAGGATGGAGATGATGATGACGAA[GAGGAGGAGGAGGAGGAGGAG]ATACGCCCTGTCAGGCCTAAAGTGGCATAAGACTGACCTCACATGGAGTGT	AGTGACTCAGAAGATGAGGATGG	59.754	ACACTCCATGTGAGGTCAGTCTT	60.088	111
CL339.Contig2_All_247_4	GAGGAGGAGGAGGAGGAGGAG	GAG(3*7)	949	21	GACTCAGAAGATGAGGATGGAGATGATGATGACGAA[GAGGAGGAGGAGGAGGAGGAG]ATACGCCCTGTCAGGCCTAAAGTGGCATAAGACTGACCTCA	GACTCAGAAGATGAGGATGGAGA	59.832	TGAGGTCAGTCTTATGCCACTTT	60.178	98
CL339.Contig2_All_247_5	GAGGAGGAGGAGGAGGAGGAG	GAG(3*7)	949	21	ATGAGGATGGAGATGATGATGACGAA[GAGGAGGAGGAGGAGGAGGAG]ATACGCCCTGTCAGGCCTAAAGTGGCATAAGACTGACCTCA	ATGAGGATGGAGATGATGATGAC	60.177	TGAGGTCAGTCTTATGCCACTTT	60.178	88
CL3400.Contig2_All_1366_1	TGTGTGTGTGTG	TG(2*6)	955	12	AAGAGGAAACCAAAGGAAGTGACTTTCTGATGACCTTCGATCTCAGGGGATGGAAACCTGGCCTCTGATTGGCTCATAGCTCTGGAAAACCTCCCTTT[TGTGTGTGTGTG]TAAATTATATTTCTACGTTTTTGTTTACCTGCTGACTCACA	AAGAGGAAACCAAAGGAAGTGAC	60.029	TGTGAGTCAGCAGGTAAACAAAA	59.836	151
CL3400.Contig2_All_1366_2	TGTGTGTGTGTG	TG(2*6)	955	12	AAGTGACTTTCTGATGACCTTCGATCTCAGGGGATGGAAACCTGGCCTCTGATTGGCTCATAGCTCTGGAAAACCTCCCTTT[TGTGTGTGTGTG]TAAATTATATTTCTACGTTTTTGTTTACCTGCTGACTCACACTTTATGCAC	AAGTGACTTTCTGATGACCTTCG	59.803	GTGCATAAAGTGTGAGTCAGCAG	59.994	145
CL3400.Contig2_All_1366_3	TGTGTGTGTGTG	TG(2*6)	955	12	AAGTGACTTTCTGATGACCTTCGATCTCAGGGGATGGAAACCTGGCCTCTGATTGGCTCATAGCTCTGGAAAACCTCCCTTT[TGTGTGTGTGTG]TAAATTATATTTCTACGTTTTTGTTTACCTGCTGACTCACACTTTATGCACTG	AAGTGACTTTCTGATGACCTTCG	59.803	CAGTGCATAAAGTGTGAGTCAGC	59.994	147
CL3400.Contig2_All_1366_4	TGTGTGTGTGTG	TG(2*6)	955	12	AAGAGGAAACCAAAGGAAGTGACTTTCTGATGACCTTCGATCTCAGGGGATGGAAACCTGGCCTCTGATTGGCTCATAGCTCTGGAAAACCTCCCTTT[TGTGTGTGTGTG]TAAATTATATTTCTACGTTTTTGTTTACCTGCTGACTC	AAGAGGAAACCAAAGGAAGTGAC	60.029	GAGTCAGCAGGTAAACAAAAACG	60.208	148
CL3400.Contig2_All_1366_5	TGTGTGTGTGTG	TG(2*6)	955	12	AAGTGACTTTCTGATGACCTTCGATCTCAGGGGATGGAAACCTGGCCTCTGATTGGCTCATAGCTCTGGAAAACCTCCCTTT[TGTGTGTGTGTG]TAAATTATATTTCTACGTTTTTGTTTACCTGCTGACTCACACTTTATGCACTGG	AAGTGACTTTCTGATGACCTTCG	59.803	CCAGTGCATAAAGTGTGAGTCAG	59.85	148
CL3420.Contig1_All_1367_1	AGGAGGAGGAGGAGG	AGG(3*5)	861	15	CTCCACACCAGAGTTTTTGTACCGGTTCTTCCCCAACAGGAGGGGAGGGGTGTCGGGTTTTGGAGTCCCTCCCAGCAGACCAGCTGCCCCAGTGCA[AGGAGGAGGAGGAGG]CGGCGTGAGAGGACGTCACAACTGG	CTCCACACCAGAGTTTTTGTACC	59.95	CCAGTTGTGACGTCCTCTCAC	60.763	136
CL3420.Contig1_All_1367_2	AGGAGGAGGAGGAGG	AGG(3*5)	861	15	AGAGTTTTTGTACCGGTTCTTCCCCAACAGGAGGGGAGGGGTGTCGGGTTTTGGAGTCCCTCCCAGCAGACCAGCTGCCCCAGTGCA[AGGAGGAGGAGGAGG]CGGCGTGAGAGGACGTCACAACTGG	AGAGTTTTTGTACCGGTTCTTCC	59.928	CCAGTTGTGACGTCCTCTCAC	60.763	127
CL3420.Contig1_All_1367_3	AGGAGGAGGAGGAGG	AGG(3*5)	861	15	AGAGTTTTTGTACCGGTTCTTCCCCAACAGGAGGGGAGGGGTGTCGGGTTTTGGAGTCCCTCCCAGCAGACCAGCTGCCCCAGTGCA[AGGAGGAGGAGGAGG]CGGCGTGAGAGGACGTCACAACTGGGGCCAAGGCTTCCGTCTGGGGGATGAATGAGTG	AGAGTTTTTGTACCGGTTCTTCC	59.928	CACTCATTCATCCCCCAGAC	60.326	160
CL3420.Contig1_All_1367_4	AGGAGGAGGAGGAGG	AGG(3*5)	861	15	CCAGAGTTTTTGTACCGGTTCTTCCCCAACAGGAGGGGAGGGGTGTCGGGTTTTGGAGTCCCTCCCAGCAGACCAGCTGCCCCAGTGCA[AGGAGGAGGAGGAGG]CGGCGTGAGAGGACGTCACAACTGG	CCAGAGTTTTTGTACCGGTTCTT	60.754	CCAGTTGTGACGTCCTCTCAC	60.763	129
CL3420.Contig1_All_1367_5	AGGAGGAGGAGGAGG	AGG(3*5)	861	15	CAGAGTTTTTGTACCGGTTCTTCCCCAACAGGAGGGGAGGGGTGTCGGGTTTTGGAGTCCCTCCCAGCAGACCAGCTGCCCCAGTGCA[AGGAGGAGGAGGAGG]CGGCGTGAGAGGACGTCACAACTGG	CAGAGTTTTTGTACCGGTTCTTC	59.227	CCAGTTGTGACGTCCTCTCAC	60.763	128
CL3431.Contig1_All_1368_1	CACACACACACACACA	CA(2*8)	1748	16	CAGCTCCTCATAAACATCCGTAAACTCCAAC[CACACACACACACACA]CCAAAAGAGCCAAGCTGGTGGATGGATGATCAAACAAAAACATTGCTGAAAA	CAGCTCCTCATAAACATCCGTAA	60.495	TTTTCAGCAATGTTTTTGTTTGA	59.669	99
CL3431.Contig1_All_1368_2	CACACACACACACACA	CA(2*8)	1748	16	CCTCATAAACATCCGTAAACTCCAAC[CACACACACACACACA]CCAAAAGAGCCAAGCTGGTGGATGGATGATCAAACAAAAACATTGCTGAAAAACAGGGACTCCCTAAAAATGTCTTTCATCCA	CCTCATAAACATCCGTAAACTCC	58.941	TGGATGAAAGACATTTTTAGGGA	59.83	125
CL3431.Contig1_All_1368_3	CACACACACACACACA	CA(2*8)	1748	16	CCTCAGCTCCTCATAAACATCCGTAAACTCCAAC[CACACACACACACACA]CCAAAAGAGCCAAGCTGGTGGATGGATGATCAAACAAAAACATTGCTGAAAAACAGGGACTCCCTAAAAATGTCTTTCATCCA	CCTCAGCTCCTCATAAACATCC	60.096	TGGATGAAAGACATTTTTAGGGA	59.83	133
CL3431.Contig1_All_1368_4	CACACACACACACACA	CA(2*8)	1748	16	CAGCTCCTCATAAACATCCGTAAACTCCAAC[CACACACACACACACA]CCAAAAGAGCCAAGCTGGTGGATGGATGATCAAACAAAAACATTGCTGAAAAA	CAGCTCCTCATAAACATCCGTAA	60.495	TTTTTCAGCAATGTTTTTGTTTG	59.222	100
CL3431.Contig1_All_1368_5	CACACACACACACACA	CA(2*8)	1748	16	TCAGCTCCTCATAAACATCCGTAAACTCCAAC[CACACACACACACACA]CCAAAAGAGCCAAGCTGGTGGATGGATGATCAAACAAAAACATTGCTGAAAA	TCAGCTCCTCATAAACATCCGTA	60.98	TTTTCAGCAATGTTTTTGTTTGA	59.669	100
CL3444.Contig2_All_1374_1	GAGAGAGAGAGA	GA(2*6)	196	12	AAGATCCAGAGATCCCAAAACACCGAAAGAGCAGCAT[GAGAGAGAGAGA]ACGAGCCAAGGCCATACCTGAGATTTACCTGACCAGACTGCTG	AAGATCCAGAGATCCCAAAACAC	60.708	CAGCAGTCTGGTCAGGTAAATCT	59.824	92
CL3444.Contig2_All_1374_2	GAGAGAGAGAGA	GA(2*6)	196	12	AAGATCCAGAGATCCCAAAACACCGAAAGAGCAGCAT[GAGAGAGAGAGA]ACGAGCCAAGGCCATACCTGAGATTTACCTGACCAGACTGCTGT	AAGATCCAGAGATCCCAAAACAC	60.708	ACAGCAGTCTGGTCAGGTAAATC	59.696	93
CL3444.Contig2_All_1374_3	GAGAGAGAGAGA	GA(2*6)	196	12	AAGATCCAGAGATCCCAAAACACCGAAAGAGCAGCAT[GAGAGAGAGAGA]ACGAGCCAAGGCCATACCTGAGATTTACCTGACCAGACTGCTGTC	AAGATCCAGAGATCCCAAAACAC	60.708	GACAGCAGTCTGGTCAGGTAAAT	59.696	94
CL3444.Contig2_All_1374_4	GAGAGAGAGAGA	GA(2*6)	196	12	AAGATCCAGAGATCCCAAAACACCGAAAGAGCAGCAT[GAGAGAGAGAGA]ACGAGCCAAGGCCATACCTGAGATTTACCTGACCAGACTGCTGTCCATGAAGGGGACGCTGCAGAAGTTTGTGGACGATGTCTTC	AAGATCCAGAGATCCCAAAACAC	60.708	GAAGACATCGTCCACAAACTTCT	59.674	134
CL3444.Contig2_All_1374_5	GAGAGAGAGAGA	GA(2*6)	196	12	AAGATCCAGAGATCCCAAAACACCGAAAGAGCAGCAT[GAGAGAGAGAGA]ACGAGCCAAGGCCATACCTGAGATTTACCTGACCAGACTGCTG	AAGATCCAGAGATCCCAAAACA	59.94	CAGCAGTCTGGTCAGGTAAATCT	59.824	92
CL344.Contig6_All_251_1	CCACCACCACCACCACCACCA	CCA(3*7)	576	21	GGTCACCTAGACCTTCAACAGTGAAGTGTGAGGCAATACCCACGACTAAACCCCCGACCACCC[CCACCACCACCACCACCACCA]GCAGCCTCCCTTCGGCCTGGTTCCCCAACCCCACCCCACGCCACCCGTCTCCACAGCTTGT	GGTCACCTAGACCTTCAACAGTG	60.081	ACAAGCTGTGGAGACGGGT	60.729	145
CL344.Contig6_All_251_2	CCACCACCACCACCACCACCA	CCA(3*7)	576	21	TGGTCACCTAGACCTTCAACAGTGAAGTGTGAGGCAATACCCACGACTAAACCCCCGACCACCC[CCACCACCACCACCACCACCA]GCAGCCTCCCTTCGGCCTGGTTCCCCAACCCCACCCCACGCCACCCGTCTCCACAGCTTGT	TGGTCACCTAGACCTTCAACAGT	60.081	ACAAGCTGTGGAGACGGGT	60.729	146
CL344.Contig6_All_251_3	CCACCACCACCACCACCACCA	CCA(3*7)	576	21	GTGGTCACCTAGACCTTCAACAGTGAAGTGTGAGGCAATACCCACGACTAAACCCCCGACCACCC[CCACCACCACCACCACCACCA]GCAGCCTCCCTTCGGCCTGGTTCCCCAACCCCACCCCACGCCACCCGTCTCCACAGCTTGT	GTGGTCACCTAGACCTTCAACAG	60.081	ACAAGCTGTGGAGACGGGT	60.729	147
CL344.Contig6_All_251_4	CCACCACCACCACCACCACCA	CCA(3*7)	576	21	AGTGGTCACCTAGACCTTCAACAGTGAAGTGTGAGGCAATACCCACGACTAAACCCCCGACCACCC[CCACCACCACCACCACCACCA]GCAGCCTCCCTTCGGCCTGGTTCCCCAACCCCACCCCACGCCACCCGTCTCCACAGCTTGT	AGTGGTCACCTAGACCTTCAACA	60.081	ACAAGCTGTGGAGACGGGT	60.729	148
CL344.Contig6_All_251_5	CCACCACCACCACCACCACCA	CCA(3*7)	576	21	CAGTGGTCACCTAGACCTTCAACAGTGAAGTGTGAGGCAATACCCACGACTAAACCCCCGACCACCC[CCACCACCACCACCACCACCA]GCAGCCTCCCTTCGGCCTGGTTCCCCAACCCCACCCCACGCCACCCGTCTCCACAGCTTGT	CAGTGGTCACCTAGACCTTCAAC	60.081	ACAAGCTGTGGAGACGGGT	60.729	149
CL3482.Contig1_All_1381_1	GAAGAAGAAGAAGAA	GAA(3*5)	420	15	GGAGAACAACTTACTCTCGAGGCCACGACGGACGCACCGCCTCAGAGGAG[GAAGAAGAAGAAGAA]AACTGCTACTATCGATCTTTCAGATGACCAGGCCGAGCTGGGGAACGGAGACGCAGCAGATCACACCACTGATGGAGAAG	GGAGAACAACTTACTCTCGAGGC	60.774	CTTCTCCATCAGTGGTGTGATCT	60.559	145
CL3482.Contig1_All_1381_2	GAAGAAGAAGAAGAA	GAA(3*5)	420	15	GGAGAACAACTTACTCTCGAGGCCACGACGGACGCACCGCCTCAGAGGAG[GAAGAAGAAGAAGAA]AACTGCTACTATCGATCTTTCAGATGACCAGGCCGAGCTGGGGAACGGAGACGCAGCAGATCACACCACTGATGGAGAAGAG	GGAGAACAACTTACTCTCGAGGC	60.774	CTCTTCTCCATCAGTGGTGTGAT	60.559	147
CL3482.Contig1_All_1381_3	GAAGAAGAAGAAGAA	GAA(3*5)	420	15	GAATCTGAGATCGGAGAACAACTTACTCTCGAGGCCACGACGGACGCACCGCCTCAGAGGAG[GAAGAAGAAGAAGAA]AACTGCTACTATCGATCTTTCAGATGACCAGGCCGAGCTGGGGAACGGAGACGCAGCAGATCACACCACTGATGGAGAAG	GAATCTGAGATCGGAGAACAACT	58.866	CTTCTCCATCAGTGGTGTGATCT	60.559	157
CL3482.Contig1_All_1381_4	GAAGAAGAAGAAGAA	GAA(3*5)	420	15	GAATCTGAGATCGGAGAACAACTTACTCTCGAGGCCACGACGGACGCACCGCCTCAGAGGAG[GAAGAAGAAGAAGAA]AACTGCTACTATCGATCTTTCAGATGACCAGGCCGAGCTGGGGAACGGAGACGCAGCAGATCACACCACTGATGGAGAAGAG	GAATCTGAGATCGGAGAACAACT	58.866	CTCTTCTCCATCAGTGGTGTGAT	60.559	159
CL3482.Contig1_All_1381_5	GAAGAAGAAGAAGAA	GAA(3*5)	420	15	GAATCTGAGATCGGAGAACAACTTACTCTCGAGGCCACGACGGACGCACCGCCTCAGAGGAG[GAAGAAGAAGAAGAA]AACTGCTACTATCGATCTTTCAGATGACCAGGCCGAGCTGGGGAACGGAGACGCAGCAGATCACACCACTGATGGAGAAG	GAATCTGAGATCGGAGAACAACTT	60.135	CTTCTCCATCAGTGGTGTGATCT	60.559	157
CL3497.Contig1_All_1384_1	AAGAAGAAGAAGAAG	AAG(3*5)	770	15	ATCAACAAGGGTGACTCAGAAGAGCCCAAAAAGAAA[AAGAAGAAGAAGAAG]AGCAAAAAGTCAGACGAAGAGCTGGAAGTGGTAGAGGAAAAAAGCACGCCTGCTCATATCGTAATAGAGGACGATGAGGACCAA	ATCAACAAGGGTGACTCAGAAGA	60.16	TTGGTCCTCATCGTCCTCTATTA	59.973	135
CL3497.Contig1_All_1384_2	AAGAAGAAGAAGAAG	AAG(3*5)	770	15	ATCAACAAGGGTGACTCAGAAGAGCCCAAAAAGAAA[AAGAAGAAGAAGAAG]AGCAAAAAGTCAGACGAAGAGCTGGAAGTGGTAGAGGAAAAAAGCACGCCTGCTCATATCGTAATAGA	ATCAACAAGGGTGACTCAGAAGA	60.16	TCTATTACGATATGAGCAGGCGT	60.148	119
CL3497.Contig1_All_1384_3	AAGAAGAAGAAGAAG	AAG(3*5)	770	15	ATCAACAAGGGTGACTCAGAAGAGCCCAAAAAGAAA[AAGAAGAAGAAGAAG]AGCAAAAAGTCAGACGAAGAGCTGGAAGTGGTAGAGGAAAAAAGCACGCCTGCTCATATCGTAATAGAG	ATCAACAAGGGTGACTCAGAAGA	60.16	CTCTATTACGATATGAGCAGGCG	60.264	120
CL3497.Contig1_All_1384_4	AAGAAGAAGAAGAAG	AAG(3*5)	770	15	ATCAACAAGGGTGACTCAGAAGAGCCCAAAAAGAAA[AAGAAGAAGAAGAAG]AGCAAAAAGTCAGACGAAGAGCTGGAAGTGGTAGAGGAAAAAAGCACGCCTGCTCATATCGTAATAGAGGACGATGAGGACCA	ATCAACAAGGGTGACTCAGAAGA	60.16	TGGTCCTCATCGTCCTCTATTAC	59.496	134
CL3497.Contig1_All_1384_5	AAGAAGAAGAAGAAG	AAG(3*5)	770	15	ACTCAGAAGAGCCCAAAAAGAAA[AAGAAGAAGAAGAAG]AGCAAAAAGTCAGACGAAGAGCTGGAAGTGGTAGAGGAAAAAAGCACGCCTGCTCATATCGTAATAGAGGACGATGAGGACCAA	ACTCAGAAGAGCCCAAAAAGAAA	60.726	TTGGTCCTCATCGTCCTCTATTA	59.973	122
CL3512.Contig1_All_1389_1	CACACACACACACACACACA	CA(2*10)	1129	20	TCATTAAACTGTCCCACATCCTCAATGCGCGTATG[CACACACACACACACACACA]AACAAATACTGACATTTTGTCACTCGCTCCTTAAGATTGTATAAATGATCTAATGCCTTCATGAATTTTGGAGTA	TCATTAAACTGTCCCACATCCTC	60.235	TACTCCAAAATTCATGAAGGCAT	59.857	130
CL3512.Contig1_All_1389_2	CACACACACACACACACACA	CA(2*10)	1129	20	TTAAACTGTCCCACATCCTCAATGCGCGTATG[CACACACACACACACACACA]AACAAATACTGACATTTTGTCACTCGCTCCTTAAGATTGTATAAATGATCTAATGCCTTCATGAATTTTGGAGTA	TTAAACTGTCCCACATCCTCAAT	59.755	TACTCCAAAATTCATGAAGGCAT	59.857	127
CL3512.Contig1_All_1389_3	CACACACACACACACACACA	CA(2*10)	1129	20	ATTAAACTGTCCCACATCCTCAATGCGCGTATG[CACACACACACACACACACA]AACAAATACTGACATTTTGTCACTCGCTCCTTAAGATTGTATAAATGATCTAATGCCTTCATGAATTTTGGAGTA	ATTAAACTGTCCCACATCCTCAA	59.755	TACTCCAAAATTCATGAAGGCAT	59.857	128
CL3512.Contig1_All_1389_4	CACACACACACACACACACA	CA(2*10)	1129	20	TCATTAAACTGTCCCACATCCTCAATGCGCGTATG[CACACACACACACACACACA]AACAAATACTGACATTTTGTCACTCGCTCCTTAA	TCATTAAACTGTCCCACATCCTC	60.235	TTAAGGAGCGAGTGACAAAATGT	60.176	89
CL3512.Contig1_All_1389_5	CACACACACACACACACACA	CA(2*10)	1129	20	TTAAACTGTCCCACATCCTCAATGCGCGTATG[CACACACACACACACACACA]AACAAATACTGACATTTTGTCACTCGCTCCTTAA	TTAAACTGTCCCACATCCTCAAT	59.755	TTAAGGAGCGAGTGACAAAATGT	60.176	86
CL3548.Contig1_All_1398_1	ACACACACACAC	AC(2*6)	595	12	CGCTTCTCTTTGAAAGTGTCATCTGATGAGCTGCACCCCACAGAACACAGAGCCAAGGTCACCTTGACATCAGCAGAAACAT[ACACACACACAC]TACACAAAACACATGCACACTACACAGG	CGCTTCTCTTTGAAAGTGTCATC	60.419	CCTGTGTAGTGTGCATGTGTTTT	60.009	122
CL3548.Contig1_All_1398_2	ACACACACACAC	AC(2*6)	595	12	ACGCTTCTCTTTGAAAGTGTCATCTGATGAGCTGCACCCCACAGAACACAGAGCCAAGGTCACCTTGACATCAGCAGAAACAT[ACACACACACAC]TACACAAAACACATGCACACTACACAGG	ACGCTTCTCTTTGAAAGTGTCAT	59.468	CCTGTGTAGTGTGCATGTGTTTT	60.009	123
CL3548.Contig1_All_1398_3	ACACACACACAC	AC(2*6)	595	12	CGCTTCTCTTTGAAAGTGTCATCTGATGAGCTGCACCCCACAGAACACAGAGCCAAGGTCACCTTGACATCAGCAGAAACAT[ACACACACACAC]TACACAAAACACATGCACACTACACAG	CGCTTCTCTTTGAAAGTGTCATC	60.419	CTGTGTAGTGTGCATGTGTTTTG	59.228	121
CL3548.Contig1_All_1398_4	ACACACACACAC	AC(2*6)	595	12	ACGCTTCTCTTTGAAAGTGTCATCTGATGAGCTGCACCCCACAGAACACAGAGCCAAGGTCACCTTGACATCAGCAGAAACAT[ACACACACACAC]TACACAAAACACATGCACACTACACAG	ACGCTTCTCTTTGAAAGTGTCAT	59.468	CTGTGTAGTGTGCATGTGTTTTG	59.228	122
CL3548.Contig1_All_1398_5	ACACACACACAC	AC(2*6)	595	12	GTCACCTTGACATCAGCAGAAACAT[ACACACACACAC]TACACAAAACACATGCACACTACACAGGCCTGGTAAGAGAGAAGCGCAGATTGGTTACACACCCCAGTTTTATATCTACGGAAAAGCCCTGGACAAATGGACCAAAGATTA	GTCACCTTGACATCAGCAGAAAC	61.1	TAATCTTTGGTCCATTTGTCCAG	60.223	148
CL3548.Contig1_All_1399_1	GTGTGTGTGTGTGT	GT(2*7)	1081	14	ACCTCAGATCTGCTGCTGATAATGCCATGGTGTGAATGTGTGTGTGGATGCATGTATGCCTGCACCTGTGTATCTGTAC[GTGTGTGTGTGTGT]GCATGTGTTTGTAAGAGGAGGCGTGTGTTGGACCGTGGCAGCGATGTCTTCATTTACATGTGA	ACCTCAGATCTGCTGCTGATAAT	59.411	TCACATGTAAATGAAGACATCGC	60.017	156
CL3548.Contig1_All_1399_2	GTGTGTGTGTGTGT	GT(2*7)	1081	14	GACCTCAGATCTGCTGCTGATAATGCCATGGTGTGAATGTGTGTGTGGATGCATGTATGCCTGCACCTGTGTATCTGTAC[GTGTGTGTGTGTGT]GCATGTGTTTGTAAGAGGAGGCGTGTGTTGGACCGTGGCAGCGATGTCTTCATTTACATGTGA	GACCTCAGATCTGCTGCTGATAA	60.909	TCACATGTAAATGAAGACATCGC	60.017	157
CL3548.Contig1_All_1399_3	GTGTGTGTGTGTGT	GT(2*7)	1081	14	ATGTATGCCTGCACCTGTGTATCTGTAC[GTGTGTGTGTGTGT]GCATGTGTTTGTAAGAGGAGGCGTGTGTTGGACCGTGGCAGCGATGTCTTCATTTACATGTGA	ATGTATGCCTGCACCTGTGTATC	61.188	TCACATGTAAATGAAGACATCGC	60.017	105
CL3548.Contig1_All_1399_4	GTGTGTGTGTGTGT	GT(2*7)	1081	14	ATAATGCCATGGTGTGAATGTGTGTGTGGATGCATGTATGCCTGCACCTGTGTATCTGTAC[GTGTGTGTGTGTGT]GCATGTGTTTGTAAGAGGAGGCGTGTGTTGGACCGTGGCAGCGATGTCTTCATTTACATGTGA	ATAATGCCATGGTGTGAATGTGT	61.28	TCACATGTAAATGAAGACATCGC	60.017	138
CL3548.Contig1_All_1399_5	GTGTGTGTGTGTGT	GT(2*7)	1081	14	CTGATAATGCCATGGTGTGAATGTGTGTGTGGATGCATGTATGCCTGCACCTGTGTATCTGTAC[GTGTGTGTGTGTGT]GCATGTGTTTGTAAGAGGAGGCGTGTGTTGGACCGTGGCAGCGATGTCTTCATTTACATGTGA	CTGATAATGCCATGGTGTGAAT	59.713	TCACATGTAAATGAAGACATCGC	60.017	141
CL3565.Contig2_All_1405_1	GTGGTGGTGGTGGTG	GTG(3*5)	1010	15	GCCCAATGAAGAACAACTTCA[GTGGTGGTGGTGGTG]GCGGCAGTGGTGGCAGGAGCTATGGTGGCTACGGCGGTGGCTCCAACAGCGGTGGAGGATATGGTGGCCGTATGGGACGATTTTGAAATGTG	GCCCAATGAAGAACAACTTCAG	61.015	CACATTTCAAAATCGTCCCATAC	60.465	128
CL3565.Contig2_All_1405_2	GTGGTGGTGGTGGTG	GTG(3*5)	1010	15	GCCCAATGAAGAACAACTTCA[GTGGTGGTGGTGGTG]GCGGCAGTGGTGGCAGGAGCTATGGTGGCTACGGCGGTGGCTCCAACAGCGGTGGAGGATATGGTGGCCGTATGGGACGATTTTGAAATGTGAACTG	GCCCAATGAAGAACAACTTCAG	61.015	CAGTTCACATTTCAAAATCGTCC	60.745	133
CL3565.Contig2_All_1405_3	GTGGTGGTGGTGGTG	GTG(3*5)	1010	15	AACTTTGGCCCAATGAAGAACAACTTCA[GTGGTGGTGGTGGTG]GCGGCAGTGGTGGCAGGAGCTATGGTGGCTACGGCGGTGGCTCCAACAGCGGTGGAGGATATGGTGGCCGTATGGGACGATTTTGAAATGTG	AACTTTGGCCCAATGAAGAAC	60.346	CACATTTCAAAATCGTCCCATAC	60.465	135
CL3565.Contig2_All_1405_4	GTGGTGGTGGTGGTG	GTG(3*5)	1010	15	AACTTTGGCCCAATGAAGAACAACTTCA[GTGGTGGTGGTGGTG]GCGGCAGTGGTGGCAGGAGCTATGGTGGCTACGGCGGTGGCTCCAACAGCGGTGGAGGATATGGTGGCCGTATGGGACGATTTTGAAATGTGAACTG	AACTTTGGCCCAATGAAGAAC	60.346	CAGTTCACATTTCAAAATCGTCC	60.745	140
CL3565.Contig2_All_1405_5	GTGGTGGTGGTGGTG	GTG(3*5)	1010	15	AGTGGCAATAACTACAACATGGGCCAGTACGACCCCCACAACTCCAACTTTGGCCCAATGAAGAACAACTTCA[GTGGTGGTGGTGGTG]GCGGCAGTGGTGGCAGGAGCTATGGTGGCTAC	AGTGGCAATAACTACAACATGGG	60.176	GTAGCCACCATAGCTCCTGC	59.866	120
CL3567.Contig1_All_1408_1	TGTGTGTGTGTG	TG(2*6)	1262	12	CCATTTATTCTGACCACTCTTGCATGAATGATGAGTTAAAAATAACACCAGGATATTTGAAAATATT[TGTGTGTGTGTG]CGTGTGTGTATGCTGGACACGTGATTTTTCTTTTTTTTCCTGTGAAGCATGAGGGTGTTTACCATTGTGTTTACG	CCATTTATTCTGACCACTCTTGC	60.014	CGTAAACACAATGGTAAACACCC	60.419	154
CL3567.Contig1_All_1408_2	TGTGTGTGTGTG	TG(2*6)	1262	12	CCATTTATTCTGACCACTCTTGCATGAATGATGAGTTAAAAATAACACCAGGATATTTGAAAATATT[TGTGTGTGTGTG]CGTGTGTGTATGCTGGACACGTGATTTTTCTTTTT	CCATTTATTCTGACCACTCTTGC	60.014	AAAAAGAAAAATCACGTGTCCAG	59.569	114
CL3567.Contig1_All_1408_3	TGTGTGTGTGTG	TG(2*6)	1262	12	CCATTTATTCTGACCACTCTTGCATGAATGATGAGTTAAAAATAACACCAGGATATTTGAAAATATT[TGTGTGTGTGTG]CGTGTGTGTATGCTGGACACGTGATTTTTCTTTTTTTTCCTGTGAAGCATGAGGGTGTTTACCATTGTGTT	CCATTTATTCTGACCACTCTTGC	60.014	AACACAATGGTAAACACCCTCAT	59.556	150
CL3567.Contig1_All_1408_4	TGTGTGTGTGTG	TG(2*6)	1262	12	CCATTTATTCTGACCACTCTTGCATGAATGATGAGTTAAAAATAACACCAGGATATTTGAAAATATT[TGTGTGTGTGTG]CGTGTGTGTATGCTGGACACGTGATTTTTCTTTTTTTTCCTGTGAAGCATGAGGGTGTTTACCATTGTGTTT	CCATTTATTCTGACCACTCTTGC	60.014	AAACACAATGGTAAACACCCTCA	60.539	151
CL3567.Contig1_All_1408_5	TGTGTGTGTGTG	TG(2*6)	1262	12	TATGTGTAAAGAAGTTGGGGCATTTCCATTTATTCTGACCACTCTTGCATGAATGATGAGTTAAAAATAACACCAGGATATTTGAAAATATT[TGTGTGTGTGTG]CGTGTGTGTATGCTGGACACGTGATTTTTCTTTTT	TATGTGTAAAGAAGTTGGGGCAT	59.786	AAAAAGAAAAATCACGTGTCCAG	59.569	139
CL3569.Contig1_All_1409_1	AAGAAGAAGAAGAAG	AAG(3*5)	337	15	AGACAAACACCCAGACACAAAGTGGTACAAAAGGGCAAGCAGAGTGGCGAGTGGGTGTCACCCAACCAAGACAACCGTCAGATC[AAGAAGAAGAAGAAG]AGAAAGAAGCGATCCCCGAAGAGTCTCCTCTTGAACTTTGTGACCAT	AGACAAACACCCAGACACAAAGT	59.989	ATGGTCACAAAGTTCAAGAGGAG	59.668	146
CL3569.Contig1_All_1409_2	AAGAAGAAGAAGAAG	AAG(3*5)	337	15	AGACAAACACCCAGACACAAAGTGGTACAAAAGGGCAAGCAGAGTGGCGAGTGGGTGTCACCCAACCAAGACAACCGTCAGATC[AAGAAGAAGAAGAAG]AGAAAGAAGCGATCCCCGAAGAGTCTCCTCTTGAACTT	AGACAAACACCCAGACACAAAGT	59.989	AAGTTCAAGAGGAGACTCTTCGG	60.406	137
CL3569.Contig1_All_1409_3	AAGAAGAAGAAGAAG	AAG(3*5)	337	15	AGACAAACACCCAGACACAAAGTGGTACAAAAGGGCAAGCAGAGTGGCGAGTGGGTGTCACCCAACCAAGACAACCGTCAGATC[AAGAAGAAGAAGAAG]AGAAAGAAGCGATCCCCGAAGAGTCTCCTCTTGAACTTTGTGACCATAGATGAATCCAA	AGACAAACACCCAGACACAAAGT	59.989	TTGGATTCATCTATGGTCACAAA	59.329	158
CL3569.Contig1_All_1409_4	AAGAAGAAGAAGAAG	AAG(3*5)	337	15	AGACAAACACCCAGACACAAAGTGGTACAAAAGGGCAAGCAGAGTGGCGAGTGGGTGTCACCCAACCAAGACAACCGTCAGATC[AAGAAGAAGAAGAAG]AGAAAGAAGCGATCCCCGAAGAGTCTCCTCTTGAACTTTGTGACC	AGACAAACACCCAGACACAAAGT	59.989	GGTCACAAAGTTCAAGAGGAGAC	59.287	144
CL3569.Contig1_All_1409_5	AAGAAGAAGAAGAAG	AAG(3*5)	337	15	AGACACAAAGTGGTACAAAAGGGCAAGCAGAGTGGCGAGTGGGTGTCACCCAACCAAGACAACCGTCAGATC[AAGAAGAAGAAGAAG]AGAAAGAAGCGATCCCCGAAGAGTCTCCTCTTGAACTTTGTGACCAT	AGACACAAAGTGGTACAAAAGGG	59.481	ATGGTCACAAAGTTCAAGAGGAG	59.668	134
CL3574.Contig1_All_1410_5	TTTCTTTCTTTCTTTCTTTC	TTTC(4*5)	163	20	GGAGGGATGCTCTAACCTTATCATCTCAAAAAGTATGACGTTAGGATAGTAAGTTTTCAGTCATTGCAGATGTTCTTTT[TTTCTTTCTTTCTTTCTTTC]TTTTTTTTGTTTTTCCAACATGTGCATTACTGTGGTTATGGCTCAACGCATTCTATC	GGAGGGATGCTCTAACCTTATCA	60.793	GATAGAATGCGTTGAGCCATAAC	60.009	156
CL3579.Contig3_All_1411_1	TGATGATGATGATGATGA	TGA(3*6)	1853	18	TTTTATCCTAACGCTGTCATGGTTACAGAATGTTGATGGTTTCAGTGGCGCTAAAACGGACTGTGCTCTCCTGTCGAGAGAGCTCGTCTCT[TGATGATGATGATGATGA]ATATTTTGGCTCATTGTTACTGATAACGGTGTAACCCAGTATGTAATCC	TTTTATCCTAACGCTGTCATGGT	59.912	GGATTACATACTGGGTTACACCG	59.552	158
CL3579.Contig3_All_1411_2	TGATGATGATGATGATGA	TGA(3*6)	1853	18	TTTTATCCTAACGCTGTCATGGTTACAGAATGTTGATGGTTTCAGTGGCGCTAAAACGGACTGTGCTCTCCTGTCGAGAGAGCTCGTCTCT[TGATGATGATGATGATGA]ATATTTTGGCTCATTGTTACTGATAACGGT	TTTTATCCTAACGCTGTCATGGT	59.912	ACCGTTATCAGTAACAATGAGCC	59.45	139
CL3579.Contig3_All_1411_3	TGATGATGATGATGATGA	TGA(3*6)	1853	18	TCATGGTTACAGAATGTTGATGGTTTCAGTGGCGCTAAAACGGACTGTGCTCTCCTGTCGAGAGAGCTCGTCTCT[TGATGATGATGATGATGA]ATATTTTGGCTCATTGTTACTGATAACGGTGTAACCCAGTATGTAATCC	TCATGGTTACAGAATGTTGATGG	59.738	GGATTACATACTGGGTTACACCG	59.552	142
CL3579.Contig3_All_1411_4	TGATGATGATGATGATGA	TGA(3*6)	1853	18	TTTTTATCCTAACGCTGTCATGGTTACAGAATGTTGATGGTTTCAGTGGCGCTAAAACGGACTGTGCTCTCCTGTCGAGAGAGCTCGTCTCT[TGATGATGATGATGATGA]ATATTTTGGCTCATTGTTACTGATAACGGTGTAACCCAGTATGTAATCC	TTTTTATCCTAACGCTGTCATGG	60.361	GGATTACATACTGGGTTACACCG	59.552	159
CL3579.Contig3_All_1411_5	TGATGATGATGATGATGA	TGA(3*6)	1853	18	TTTTATCCTAACGCTGTCATGGTTACAGAATGTTGATGGTTTCAGTGGCGCTAAAACGGACTGTGCTCTCCTGTCGAGAGAGCTCGTCTCT[TGATGATGATGATGATGA]ATATTTTGGCTCATTGTTACTGATAACG	TTTTATCCTAACGCTGTCATGGT	59.912	CGTTATCAGTAACAATGAGCCAA	59.197	137
CL3595.Contig2_All_1412_1	ATAATAATAATAATA	ATA(3*5)	327	15	GGCTCATCCCATTGTGTGTAATAATG[ATAATAATAATAATA]AAACTTAAACAGGAGGATGTGTATTTAGCAGTTTAAAAAAGTTTATATGTAAATATCAGCGTATCCTTTCTGGCATCACTAACCATCT	GGCTCATCCCATTGTGTGTAATA	60.972	AGATGGTTAGTGATGCCAGAAAG	59.666	129
CL3595.Contig2_All_1412_2	ATAATAATAATAATA	ATA(3*5)	327	15	GCTCATCCCATTGTGTGTAATAATG[ATAATAATAATAATA]AAACTTAAACAGGAGGATGTGTATTTAGCAGTTTAAAAAAGTTTATATGTAAATATCAGCGTATCCTTTCTGGCATCACTAACCATCT	GCTCATCCCATTGTGTGTAATAA	58.891	AGATGGTTAGTGATGCCAGAAAG	59.666	128
CL3595.Contig2_All_1412_3	ATAATAATAATAATA	ATA(3*5)	327	15	GGCTCATCCCATTGTGTGTAATAATG[ATAATAATAATAATA]AAACTTAAACAGGAGGATGTGTATTTAGCAGTTTAAAAAAGTTTATATGTAAATATCAGCGTATCCTTTCTGGCATCACTAACC	GGCTCATCCCATTGTGTGTAATA	60.972	GGTTAGTGATGCCAGAAAGGATA	59.515	125
CL3595.Contig2_All_1412_4	ATAATAATAATAATA	ATA(3*5)	327	15	GGCTCATCCCATTGTGTGTAATAATG[ATAATAATAATAATA]AAACTTAAACAGGAGGATGTGTATTTAGCAGTTTAAAAAAGTTTATATGTAAATATCAGCGTATCCTTTCTGGCATCACTAA	GGCTCATCCCATTGTGTGTAATA	60.972	TTAGTGATGCCAGAAAGGATACG	60.495	123
CL3595.Contig2_All_1412_5	ATAATAATAATAATA	ATA(3*5)	327	15	GGCTCATCCCATTGTGTGTAATAATG[ATAATAATAATAATA]AAACTTAAACAGGAGGATGTGTATTTAGCAGTTTAAAAAAGTTTATATGTAAATATCAGCGTATCCTTTCTGGCATCACTAACCATCTGCATGATC	GGCTCATCCCATTGTGTGTAATA	60.972	GATCATGCAGATGGTTAGTGATG	59.471	137
CL3601.Contig1_All_1413_1	ACACACACACACACAC	AC(2*8)	1198	16	ATTTATGCGCTCACTCTCTCATCGAGGGGCATTTCCCATTGAACCTTTGCTCTCTTTGGATTATCATTGTCTGCTGAT[ACACACACACACACAC]AAACAAAATCACAACACTTTTGCACCT	ATTTATGCGCTCACTCTCTCATC	59.897	AGGTGCAAAAGTGTTGTGATTTT	59.961	121
CL3601.Contig1_All_1413_2	ACACACACACACACAC	AC(2*8)	1198	16	CCTTTGCTCTCTTTGGATTATCATTGTCTGCTGAT[ACACACACACACACAC]AAACAAAATCACAACACTTTTGCACCTGCAGACACCTTCGACATGCATGCTCTCTCTCTCCACATAACCTGTAAAGCTACACCCG	CCTTTGCTCTCTTTGGATTATCA	59.745	CGGGTGTAGCTTTACAGGTTATG	59.959	136
CL3601.Contig1_All_1413_3	ACACACACACACACAC	AC(2*8)	1198	16	ATTTATGCGCTCACTCTCTCATCGAGGGGCATTTCCCATTGAACCTTTGCTCTCTTTGGATTATCATTGTCTGCTGAT[ACACACACACACACAC]AAACAAAATCACAACACTTTTGCA	ATTTATGCGCTCACTCTCTCATC	59.897	TGCAAAAGTGTTGTGATTTTGTT	59.588	118
CL3601.Contig1_All_1413_4	ACACACACACACACAC	AC(2*8)	1198	16	GATTTACCTTGACTGCCCATTTATGCGCTCACTCTCTCATCGAGGGGCATTTCCCATTGAACCTTTGCTCTCTTTGGATTATCATTGTCTGCTGAT[ACACACACACACACAC]AAACAAAATCACAACACTTTTGCACCT	GATTTACCTTGACTGCCCATTTA	59.407	AGGTGCAAAAGTGTTGTGATTTT	59.961	139
CL3605.Contig1_All_1416_1	GAGGAGGAGGAGGAG	GAG(3*5)	362	15	AAAAGCTGAACAAAAGAGCACCGAAACGACAGGCGTCCAGAGAATCGACCCCCGAA[GAGGAGGAGGAGGAG]GTGACCACACCGAGGGGCGGGTCCAGGCGATCAAAGGCTGAAGAGGCGTCCCCTGAGGTGCCCGCAACGAAAAAGGCGGCAGGTAAG	AAAAGCTGAACAAAAGAGCACC	59.934	CTTACCTGCCGCCTTTTTC	59.831	158
CL3605.Contig1_All_1416_2	GAGGAGGAGGAGGAG	GAG(3*5)	362	15	AAAAGCTGAACAAAAGAGCACCGAAACGACAGGCGTCCAGAGAATCGACCCCCGAA[GAGGAGGAGGAGGAG]GTGACCACACCGAGGGGCGGGTCCAGGCGATCAAAGGCTGAAGAGGCGTCCCCTGAGGTGCCCGCAACGAAAAAGGCGGCAGGTAAGA	AAAAGCTGAACAAAAGAGCACC	59.934	TCTTACCTGCCGCCTTTTT	59.831	159
CL3605.Contig1_All_1416_3	GAGGAGGAGGAGGAG	GAG(3*5)	362	15	AAAAAGCTGAACAAAAGAGCACCGAAACGACAGGCGTCCAGAGAATCGACCCCCGAA[GAGGAGGAGGAGGAG]GTGACCACACCGAGGGGCGGGTCCAGGCGATCAAAGGCTGAAGAGGCGTCCCCTGAGGTGCCCGCAACGAAAAAGGCGGCAGGTAAG	AAAAAGCTGAACAAAAGAGCACC	61.103	CTTACCTGCCGCCTTTTTC	59.831	159
CL3605.Contig1_All_1416_4	GAGGAGGAGGAGGAG	GAG(3*5)	362	15	AAAAGCTGAACAAAAGAGCACCGAAACGACAGGCGTCCAGAGAATCGACCCCCGAA[GAGGAGGAGGAGGAG]GTGACCACACCGAGGGGCGGGTCCAGGCGATCAAAGGCTGAAGAGGCGT	AAAAGCTGAACAAAAGAGCACC	59.934	ACGCCTCTTCAGCCTTTGAT	61.287	120
CL3605.Contig1_All_1416_5	GAGGAGGAGGAGGAG	GAG(3*5)	362	15	AAAAAGCTGAACAAAAGAGCACCGAAACGACAGGCGTCCAGAGAATCGACCCCCGAA[GAGGAGGAGGAGGAG]GTGACCACACCGAGGGGCGGGTCCAGGCGATCAAAGGCTGAAGAGGCGT	AAAAAGCTGAACAAAAGAGCACC	61.103	ACGCCTCTTCAGCCTTTGAT	61.287	121
CL3605.Contig1_All_1417_1	CTCTCTCTCTCT	CT(2*6)	629	12	AAATCCAAGAGAGGGAAAAACTGAGCCGGGAGCTGCTTCCACGGACTGGGCCGCTCCGAAAACGCAGCAGTCTGACGCTTTGATTCAGTG[CTCTCTCTCTCT]TTTTATCATTTCTCCCTTTTTAACAGG	AAATCCAAGAGAGGGAAAAACTG	59.992	CCTGTTAAAAAGGGAGAAATGAT	57.804	129
CL3605.Contig1_All_1417_2	CTCTCTCTCTCT	CT(2*6)	629	12	ATCCAAGAGAGGGAAAAACTGAGCCGGGAGCTGCTTCCACGGACTGGGCCGCTCCGAAAACGCAGCAGTCTGACGCTTTGATTCAGTG[CTCTCTCTCTCT]TTTTATCATTTCTCCCTTTTTAACAGG	ATCCAAGAGAGGGAAAAACTGAG	60.115	CCTGTTAAAAAGGGAGAAATGAT	57.804	127
CL3605.Contig1_All_1417_3	CTCTCTCTCTCT	CT(2*6)	629	12	AATCCAAGAGAGGGAAAAACTGAGCCGGGAGCTGCTTCCACGGACTGGGCCGCTCCGAAAACGCAGCAGTCTGACGCTTTGATTCAGTG[CTCTCTCTCTCT]TTTTATCATTTCTCCCTTTTTAACAGG	AATCCAAGAGAGGGAAAAACTGA	60.452	CCTGTTAAAAAGGGAGAAATGAT	57.804	128
CL3605.Contig1_All_1417_4	CTCTCTCTCTCT	CT(2*6)	629	12	AAATCCAAGAGAGGGAAAAACTGAGCCGGGAGCTGCTTCCACGGACTGGGCCGCTCCGAAAACGCAGCAGTCTGACGCTTTGATTCAGTG[CTCTCTCTCTCT]TTTTATCATTTCTCCCTTTTTAACAGG	AAATCCAAGAGAGGGAAAAACTG	59.992	CCTGTTAAAAAGGGAGAAATGATAA	59.05	129
CL3605.Contig1_All_1417_5	CTCTCTCTCTCT	CT(2*6)	629	12	CGTAAATCCAAGAGAGGGAAAAACTGAGCCGGGAGCTGCTTCCACGGACTGGGCCGCTCCGAAAACGCAGCAGTCTGACGCTTTGATTCAGTG[CTCTCTCTCTCT]TTTTATCATTTCTCCCTTTTTAACAGG	CGTAAATCCAAGAGAGGGAAAAA	60.772	CCTGTTAAAAAGGGAGAAATGAT	57.804	132
CL3641.Contig1_All_1423_1	TCCTCCTCCTCCTCC	TCC(3*5)	1542	15	TCCAAACAAAGGTGTACTGAACCTACACAGCCATGCCTCACCTGTAAGCAGAGCTCCCAGCATGCCCCCTGTGGAGACCAGCTACAT[TCCTCCTCCTCCTCC]TCTTATCCAGGACTATCGCCACTATTATCACACAACC	TCCAAACAAAGGTGTACTGAACC	60.301	GGTTGTGTGATAATAGTGGCGAT	60.15	139
CL3641.Contig1_All_1423_2	TCCTCCTCCTCCTCC	TCC(3*5)	1542	15	AGGTGTACTGAACCTACACAGCCATGCCTCACCTGTAAGCAGAGCTCCCAGCATGCCCCCTGTGGAGACCAGCTACAT[TCCTCCTCCTCCTCC]TCTTATCCAGGACTATCGCCACTATTATCACACAACC	AGGTGTACTGAACCTACACAGCC	59.622	GGTTGTGTGATAATAGTGGCGAT	60.15	130
CL3641.Contig1_All_1423_3	TCCTCCTCCTCCTCC	TCC(3*5)	1542	15	CCTCCAAACAAAGGTGTACTGAACCTACACAGCCATGCCTCACCTGTAAGCAGAGCTCCCAGCATGCCCCCTGTGGAGACCAGCTACAT[TCCTCCTCCTCCTCC]TCTTATCCAGGACTATCGCCACTATTATCACACAACC	CCTCCAAACAAAGGTGTACTGAA	60.422	GGTTGTGTGATAATAGTGGCGAT	60.15	141
CL3641.Contig1_All_1423_4	TCCTCCTCCTCCTCC	TCC(3*5)	1542	15	TCCAAACAAAGGTGTACTGAACCTACACAGCCATGCCTCACCTGTAAGCAGAGCTCCCAGCATGCCCCCTGTGGAGACCAGCTACAT[TCCTCCTCCTCCTCC]TCTTATCCAGGACTATCGCCACTA	TCCAAACAAAGGTGTACTGAACC	60.301	TAGTGGCGATAGTCCTGGATAAG	59.659	126
CL3641.Contig1_All_1423_5	TCCTCCTCCTCCTCC	TCC(3*5)	1542	15	AGGTGTACTGAACCTACACAGCCATGCCTCACCTGTAAGCAGAGCTCCCAGCATGCCCCCTGTGGAGACCAGCTACAT[TCCTCCTCCTCCTCC]TCTTATCCAGGACTATCGCCACTATTATCACACAACCAGTGACCTGCCAGATCTAAATT	AGGTGTACTGAACCTACACAGCC	59.622	AATTTAGATCTGGCAGGTCACTG	59.666	152
CL3686.Contig1_All_1432_1	CACACACACACA	CA(2*6)	2405	12	TAATACAGTCCCAGCAGCCTTTAGAGGACCTTGATGCTCAGTTGAGGAGAGCACTGAGCCCAGAGACAGTTCCTGTCAG[CACACACACACA]GGCCTCTCACGGTGGCATATCGTCAGCGGGACAACCAATTCCCTTCTCTCTGGAGGAAG	TAATACAGTCCCAGCAGCCTTTA	60.154	CTTCCTCCAGAGAGAAGGGAAT	60.199	150
CL3686.Contig1_All_1432_2	CACACACACACA	CA(2*6)	2405	12	TAATACAGTCCCAGCAGCCTTTAGAGGACCTTGATGCTCAGTTGAGGAGAGCACTGAGCCCAGAGACAGTTCCTGTCAG[CACACACACACA]GGCCTCTCACGGTGGCATATCGTCAGCGGGACAACCAATTCCCTTCTCTCTG	TAATACAGTCCCAGCAGCCTTTA	60.154	CAGAGAGAAGGGAATTGGTTGTC	61.35	143
CL3686.Contig1_All_1432_3	CACACACACACA	CA(2*6)	2405	12	TAATACAGTCCCAGCAGCCTTTAGAGGACCTTGATGCTCAGTTGAGGAGAGCACTGAGCCCAGAGACAGTTCCTGTCAG[CACACACACACA]GGCCTCTCACGGTGGCATATCGTCAGCGGGACAACCAATTCCCTTCTCTCTG	TAATACAGTCCCAGCAGCCTTTA	60.154	CAGAGAGAAGGGAATTGGTTGT	59.616	143
CL3686.Contig1_All_1432_5	CACACACACACA	CA(2*6)	2405	12	CCTTGTCTAATACAGTCCCAGCAGCCTTTAGAGGACCTTGATGCTCAGTTGAGGAGAGCACTGAGCCCAGAGACAGTTCCTGTCAG[CACACACACACA]GGCCTCTCACGGTGGCATATCGTCAGCGGGACAACCAATTCCCTTCTCTCTGGAGGAAG	CCTTGTCTAATACAGTCCCAGCA	60.539	CTTCCTCCAGAGAGAAGGGAAT	60.199	157
CL3702.Contig1_All_1436_1	GTGTGTGTGTGTGT	GT(2*7)	563	14	GAGATAATGTCAGAGCACTTGGCTGGCTCCACGGTTTCTGTACATGAAA[GTGTGTGTGTGTGT]TTTTGTTTGTGTGTGTGCGTGTGTGTGCGTGTGTGTGGACTTGTTGTGTGAAAAGAGGGATC	GAGATAATGTCAGAGCACTTGGC	60.284	GATCCCTCTTTTCACACAACAAG	60.026	125
CL3702.Contig1_All_1436_2	GTGTGTGTGTGTGT	GT(2*7)	563	14	GAGATAATGTCAGAGCACTTGGCTGGCTCCACGGTTTCTGTACATGAAA[GTGTGTGTGTGTGT]TTTTGTTTGTGTGTGTGCGTGTGTGTGCGTGTGTGTGGACTTGTTGTGTGAAAAGAGGGATCT	GAGATAATGTCAGAGCACTTGGC	60.284	AGATCCCTCTTTTCACACAACAA	60.026	126
CL3702.Contig1_All_1436_3	GTGTGTGTGTGTGT	GT(2*7)	563	14	GAGATAATGTCAGAGCACTTGGCTGGCTCCACGGTTTCTGTACATGAAA[GTGTGTGTGTGTGT]TTTTGTTTGTGTGTGTGCGTGTGTGTGCGTGTGTGTGGACTTGTTGTGTGAAAAGAGGGATCTCTTCACCCTGTTTCTTCCTTT	GAGATAATGTCAGAGCACTTGGC	60.284	AAAGGAAGAAACAGGGTGAAGAG	60.148	147
CL3702.Contig1_All_1436_4	GTGTGTGTGTGTGT	GT(2*7)	563	14	GAGATAATGTCAGAGCACTTGGCTGGCTCCACGGTTTCTGTACATGAAA[GTGTGTGTGTGTGT]TTTTGTTTGTGTGTGTGCGTGTGTGTGCGTGTGTGTGGACTTGTTGTGTGAAAAGAGGGATCTCTTCACCCTGTTTCTTCCTTTCT	GAGATAATGTCAGAGCACTTGGC	60.284	AGAAAGGAAGAAACAGGGTGAAG	60.148	149
CL3702.Contig1_All_1436_5	GTGTGTGTGTGTGT	GT(2*7)	563	14	GAGATAATGTCAGAGCACTTGGCTGGCTCCACGGTTTCTGTACATGAAA[GTGTGTGTGTGTGT]TTTTGTTTGTGTGTGTGCGTGTGTGTGCGTGTGTGTGGACTTGTTGTGTGAAAAGAGGGATCTCTTCACCCTGTTTCTTCCTTTCTCTGTT	GAGATAATGTCAGAGCACTTGGC	60.284	AACAGAGAAAGGAAGAAACAGGG	60.148	154
CL3710.Contig1_All_1445_1	CACACACACACACACACA	CA(2*9)	155	18	TTTGTTCGTTTCCTATCTTTTGGGCTGCCCCCTATACTTACACACATGCACGCGTG[CACACACACACACACACA]AACGGGCACTCTCAGTAATGTTAA	TTTGTTCGTTTCCTATCTTTTGG	59.544	TTAACATTACTGAGAGTGCCCGT	60.069	98
CL3710.Contig1_All_1445_2	CACACACACACACACACA	CA(2*9)	155	18	CCTATACTTACACACATGCACGCGTG[CACACACACACACACACA]AACGGGCACTCTCAGTAATGTTAATGGCTTCAGCTGAATCTATGTGCACTTGCTA	CCTATACTTACACACATGCACGC	59.615	TAGCAAGTGCACATAGATTCAGC	59.576	99
CL3710.Contig1_All_1445_3	CACACACACACACACACA	CA(2*9)	155	18	TTTGTTCGTTTCCTATCTTTTGGGCTGCCCCCTATACTTACACACATGCACGCGTG[CACACACACACACACACA]AACGGGCACTCTCAGTAATGTTAATGGCTTCAGCTGAATCTATGTGCACTTGCTA	TTTGTTCGTTTCCTATCTTTTGG	59.544	TAGCAAGTGCACATAGATTCAGC	59.576	129
CL3710.Contig1_All_1445_4	CACACACACACACACACA	CA(2*9)	155	18	TTTGTTCGTTTCCTATCTTTTGGGCTGCCCCCTATACTTACACACATGCACGCGTG[CACACACACACACACACA]AACGGGCACTCTCAGTAATGTTAAT	TTTGTTCGTTTCCTATCTTTTGG	59.544	ATTAACATTACTGAGAGTGCCCG	59.573	99
CL3710.Contig1_All_1445_5	CACACACACACACACACA	CA(2*9)	155	18	CTGCCCCCTATACTTACACACATGCACGCGTG[CACACACACACACACACA]AACGGGCACTCTCAGTAATGTTAATGGCTTCAGCTGAATCTATGTGCACTTGCTA	CTGCCCCCTATACTTACACACAT	59.338	TAGCAAGTGCACATAGATTCAGC	59.576	105
CL3710.Contig2_All_1446_1	CACACACACACACACACA	CA(2*9)	456	18	TTGATTTTCACCATTTGCTCTCTCGTGAAAAGTGATAACATAGACCTTAGCACGGATTTGAGCTCACTTGCTCAGACATTGTGTGTGTGCGCGTG[CACACACACACACACACA]AACGGGCACTCTCAGTAATGTTAA	TTGATTTTCACCATTTGCTCTCT	60.122	TTAACATTACTGAGAGTGCCCGT	60.069	137
CL3710.Contig2_All_1446_2	CACACACACACACACACA	CA(2*9)	456	18	TTTGCTCTCTCGTGAAAAGTGATAACATAGACCTTAGCACGGATTTGAGCTCACTTGCTCAGACATTGTGTGTGTGCGCGTG[CACACACACACACACACA]AACGGGCACTCTCAGTAATGTTAA	TTTGCTCTCTCGTGAAAAGTGAT	60.419	TTAACATTACTGAGAGTGCCCGT	60.069	124
CL3710.Contig2_All_1446_3	CACACACACACACACACA	CA(2*9)	456	18	ACATAGACCTTAGCACGGATTTGAGCTCACTTGCTCAGACATTGTGTGTGTGCGCGTG[CACACACACACACACACA]AACGGGCACTCTCAGTAATGTTAA	ACATAGACCTTAGCACGGATTTG	59.573	TTAACATTACTGAGAGTGCCCGT	60.069	100
CL3710.Contig2_All_1446_4	CACACACACACACACACA	CA(2*9)	456	18	TTGATTTTCACCATTTGCTCTCTCGTGAAAAGTGATAACATAGACCTTAGCACGGATTTGAGCTCACTTGCTCAGACATTGTGTGTGTGCGCGTG[CACACACACACACACACA]AACGGGCACTCTCAGTAATGTTAAT	TTGATTTTCACCATTTGCTCTCT	60.122	ATTAACATTACTGAGAGTGCCCG	59.573	138
CL3710.Contig2_All_1446_5	CACACACACACACACACA	CA(2*9)	456	18	CATAGACCTTAGCACGGATTTGAGCTCACTTGCTCAGACATTGTGTGTGTGCGCGTG[CACACACACACACACACA]AACGGGCACTCTCAGTAATGTTAA	CATAGACCTTAGCACGGATTTGA	60.495	TTAACATTACTGAGAGTGCCCGT	60.069	99
CL3717.Contig1_All_1447_2	GGAGGAGGAGGAGGA	GGA(3*5)	3789	15	AGTCGTGTGAAATCTGTCAGGAGCCGTTTGAGACGTACTGGGT[GGAGGAGGAGGAGGA]CTGGTTCCTGAAGAACGCCGTCAGAGTCGACGACAAGAACTTCCACCCCGCCTGTTTTGAGGATTATAAAAACGTAAGTATCCGAGGAATAATTTGAACAGC	AGTCGTGTGAAATCTGTCAGGAG	60.727	GCTGTTCAAATTATTCCTCGGAT	60.661	160
CL3717.Contig4_All_1448_2	GGAGGAGGAGGAGGA	GGA(3*5)	3847	15	AGTCGTGTGAAATCTGTCAGGAGCCGTTTGAGACGTACTGGGT[GGAGGAGGAGGAGGA]CTGGTTCCTGAAGAACGCCGTCAGAGTCGACGACAAGAACTTCCACCCCGCCTGTTTTGAGGATTATAAAAACACGTCGTACCTCGAC	AGTCGTGTGAAATCTGTCAGGAG	60.727	GTCGAGGTACGACGTGTTTTTAT	59.488	146
CL3717.Contig4_All_1448_5	GGAGGAGGAGGAGGA	GGA(3*5)	3847	15	GTCGTGTGAAATCTGTCAGGAGCCGTTTGAGACGTACTGGGT[GGAGGAGGAGGAGGA]CTGGTTCCTGAAGAACGCCGTCAGAGTCGACGACAAGAACTTCCACCCCGCCTGTTTTGAGGATTATAAAAACACGTCGTACCTCGAC	GTCGTGTGAAATCTGTCAGGAG	59.769	GTCGAGGTACGACGTGTTTTTAT	59.488	145
CL3737.Contig2_All_1449_1	GCTGCTGCTGCTGCT	GCT(3*5)	937	15	CTGCTGTCTGTGGTCGTATG[GCTGCTGCTGCTGCT]CATCATGGTGCCCAACATGGCTCTGCCCATACAGCAAGTCCAGGTACTGTGGTGCCACTGACTGCAAAACGATTGCTGTTAACTGGTCAT	CTGCTGTCTGTGGTCGTATGG	61.714	ATGACCAGTTAACAGCAATCGTT	59.947	125
CL3737.Contig2_All_1449_2	GCTGCTGCTGCTGCT	GCT(3*5)	937	15	CTGCTGTCTGTGGTCGTATG[GCTGCTGCTGCTGCT]CATCATGGTGCCCAACATGGCTCTGCCCATACAGCAAGTCCAGGTACTGTGGTGCCACTGACTGCAAAACGATTGCTGTTAACTGGTCATT	CTGCTGTCTGTGGTCGTATGG	61.714	AATGACCAGTTAACAGCAATCGT	59.947	126
CL3737.Contig2_All_1449_3	GCTGCTGCTGCTGCT	GCT(3*5)	937	15	TGCTGTCTGTGGTCGTATG[GCTGCTGCTGCTGCT]CATCATGGTGCCCAACATGGCTCTGCCCATACAGCAAGTCCAGGTACTGTGGTGCCACTGACTGCAAAACGATTGCTGTTAACTGGTCAT	TGCTGTCTGTGGTCGTATGG	60.745	ATGACCAGTTAACAGCAATCGTT	59.947	124
CL3737.Contig2_All_1449_4	GCTGCTGCTGCTGCT	GCT(3*5)	937	15	TGCTGTCTGTGGTCGTATG[GCTGCTGCTGCTGCT]CATCATGGTGCCCAACATGGCTCTGCCCATACAGCAAGTCCAGGTACTGTGGTGCCACTGACTGCAAAACGATTGCTGTTAACTGGTCATT	TGCTGTCTGTGGTCGTATGG	60.745	AATGACCAGTTAACAGCAATCGT	59.947	125
CL3737.Contig2_All_1449_5	GCTGCTGCTGCTGCT	GCT(3*5)	937	15	GTTGCTGATGGCTCTGTTCTCCCGCAGGACTGTCACACGCTGCGCTCGCTGCGGCTGCAGGAGGTCGGCTTCGCTCGGCTGCTGTCTGTGGTCGTATG[GCTGCTGCTGCTGCT]CATCATGGTGCCCAACATGGCTCTGCCCATACAGCAAGTCCAGGTAC	GTTGCTGATGGCTCTGTTCTC	60.012	GTACCTGGACTTGCTGTATGGG	60.792	160
CL3737.Contig3_All_1450_1	AGCAGCAGCAGCAGC	AGC(3*5)	583	15	GTACCTGGACTTGCTGTATGGGCAGAGCCATGTTGGGCACCATGATG[AGCAGCAGCAGCAGC]CATACGACCACAGACAGCAGCCGAGCGAAGCCGACCTCCTGCAGCCGCAGCGAGCGCAGCGTGTGACAGTCCTGCGGGAGAACAGAGCCATCAGCAAC	GTACCTGGACTTGCTGTATGGG	60.792	GTTGCTGATGGCTCTGTTCTC	60.012	160
CL3737.Contig3_All_1450_2	AGCAGCAGCAGCAGC	AGC(3*5)	583	15	TACCTGGACTTGCTGTATGGGCAGAGCCATGTTGGGCACCATGATG[AGCAGCAGCAGCAGC]CATACGACCACAGACAGCAGCCGAGCGAAGCCGACCTCCTGCAGCCGCAGCGAGCGCAGCGTGTGACAGTCCTGCGGGAGAACAGAGCCATCAGCAAC	TACCTGGACTTGCTGTATGGG	60.001	GTTGCTGATGGCTCTGTTCTC	60.012	159
CL3737.Contig3_All_1450_3	AGCAGCAGCAGCAGC	AGC(3*5)	583	15	ACCTGGACTTGCTGTATGGGCAGAGCCATGTTGGGCACCATGATG[AGCAGCAGCAGCAGC]CATACGACCACAGACAGCAGCCGAGCGAAGCCGACCTCCTGCAGCCGCAGCGAGCGCAGCGTGTGACAGTCCTGCGGGAGAACAGAGCCATCAGCAAC	ACCTGGACTTGCTGTATGGG	59.989	GTTGCTGATGGCTCTGTTCTC	60.012	158
CL3737.Contig3_All_1450_4	AGCAGCAGCAGCAGC	AGC(3*5)	583	15	CAGTACCTGGACTTGCTGTATGGGCAGAGCCATGTTGGGCACCATGATG[AGCAGCAGCAGCAGC]CATACGACCACAGACAGCAGC	CAGTACCTGGACTTGCTGTATGG	60.955	GCTGCTGTCTGTGGTCGTAT	58.912	85
CL3737.Contig3_All_1450_5	AGCAGCAGCAGCAGC	AGC(3*5)	583	15	AGGCTGATGTCCTTCTTCAGAGAGGAGCAGCTGAGTCAGTGGCACCACAGTACCTGGACTTGCTGTATGGGCAGAGCCATGTTGGGCACCATGATG[AGCAGCAGCAGCAGC]CATACGACCACAGACAGCAGC	AGGCTGATGTCCTTCTTCAGAG	60.016	GCTGCTGTCTGTGGTCGTAT	58.912	132
CL3750.Contig2_All_1458_1	GTGTGTGTGTGT	GT(2*6)	426	12	AGAGTTGCAGTGAAGAGGGAAAGCGAGGCC[GTGTGTGTGTGT]TTTGATAAGCGGAGCTCGGAGTCGGGGATGTCGGGCAGGAGCGGAGGAGCGCCTCGGGGAAGCAGCAACCCCAGCCTGCAGCCCCTCAGAGCCACAGTCCCATACCAGCTCCAGAG	AGAGTTGCAGTGAAGAGGGAAAG	61.284	CTCTGGAGCTGGTATGGGACT	60.655	158
CL3750.Contig2_All_1458_2	GTGTGTGTGTGT	GT(2*6)	426	12	GAGTTGCAGTGAAGAGGGAAAGCGAGGCC[GTGTGTGTGTGT]TTTGATAAGCGGAGCTCGGAGTCGGGGATGTCGGGCAGGAGCGGAGGAGCGCCTCGGGGAAGCAGCAACCCCAGCCTGCAGCCCCTCAGAGCCACAGTCCCATACCAGCTCCAGAG	GAGTTGCAGTGAAGAGGGAAAG	60.415	CTCTGGAGCTGGTATGGGACT	60.655	157
CL3750.Contig2_All_1458_3	GTGTGTGTGTGT	GT(2*6)	426	12	AGAGTTGCAGTGAAGAGGGAAAGCGAGGCC[GTGTGTGTGTGT]TTTGATAAGCGGAGCTCGGAGTCGGGGATGTCGGGCAGGAGCGGAGGAGCGCCTCGGGGAAGCAGCAACCCCAGCCTGCAGCCCCTCAGAGCCACAGTCCCATACCAGCTCCAGAG	AGAGTTGCAGTGAAGAGGGAAA	60.415	CTCTGGAGCTGGTATGGGACT	60.655	158
CL3750.Contig2_All_1458_4	GTGTGTGTGTGT	GT(2*6)	426	12	AAGAGTTGCAGTGAAGAGGGAAAGCGAGGCC[GTGTGTGTGTGT]TTTGATAAGCGGAGCTCGGAGTCGGGGATGTCGGGCAGGAGCGGAGGAGCGCCTCGGGGAAGCAGCAACCCCAGCCTGCAGCCCCTCAGAGCCACAGTCCCATACCAGCTCCAGAG	AAGAGTTGCAGTGAAGAGGGAA	60.415	CTCTGGAGCTGGTATGGGACT	60.655	159
CL3750.Contig2_All_1458_5	GTGTGTGTGTGT	GT(2*6)	426	12	AAGAGTTGCAGTGAAGAGGGAAAGCGAGGCC[GTGTGTGTGTGT]TTTGATAAGCGGAGCTCGGAGTCGGGGATGTCGGGCAGGAGCGGAGGAGCGCCTCGGGGAAGCAGCAACCCCAGCCTGCAGCCCCTCAGAGCCACAGTCCCATACCAGCTCCAGAG	AAGAGTTGCAGTGAAGAGGGAAA	61.62	CTCTGGAGCTGGTATGGGACT	60.655	159
CL3801.Contig2_All_1473_1	GAGGAGGAGGAGGAG	GAG(3*5)	2518	15	GCAGATCATCTACCACTTCATCCCCGACATGCTGTTCTCCCAGCGGGGCGAGCTCTCCGATGTA[GAGGAGGAGGAGGAG]GAAGAGGAGTAAAGTAAAGTAATGGAGTCCTGAGTCTTAACCC	GCAGATCATCTACCACTTCATCC	59.982	GGGTTAAGACTCAGGACTCCATT	59.888	122
CL3801.Contig2_All_1473_2	GAGGAGGAGGAGGAG	GAG(3*5)	2518	15	CAGATCATCTACCACTTCATCCCCGACATGCTGTTCTCCCAGCGGGGCGAGCTCTCCGATGTA[GAGGAGGAGGAGGAG]GAAGAGGAGTAAAGTAAAGTAATGGAGTCCTGAGTCTTAACCC	CAGATCATCTACCACTTCATCCC	59.841	GGGTTAAGACTCAGGACTCCATT	59.888	121
CL3801.Contig2_All_1473_3	GAGGAGGAGGAGGAG	GAG(3*5)	2518	15	GCAGATCATCTACCACTTCATCCCCGACATGCTGTTCTCCCAGCGGGGCGAGCTCTCCGATGTA[GAGGAGGAGGAGGAG]GAAGAGGAGTAAAGTAAAGTAATGGAGTCCTGAGTCTTAACCCT	GCAGATCATCTACCACTTCATCC	59.982	AGGGTTAAGACTCAGGACTCCAT	59.542	123
CL3801.Contig2_All_1473_4	GAGGAGGAGGAGGAG	GAG(3*5)	2518	15	CAGATCATCTACCACTTCATCCCCGACATGCTGTTCTCCCAGCGGGGCGAGCTCTCCGATGTA[GAGGAGGAGGAGGAG]GAAGAGGAGTAAAGTAAAGTAATGGAGTCCTGAGTCTTAACCCT	CAGATCATCTACCACTTCATCCC	59.841	AGGGTTAAGACTCAGGACTCCAT	59.542	122
CL3801.Contig2_All_1473_5	GAGGAGGAGGAGGAG	GAG(3*5)	2518	15	AGATCATCTACCACTTCATCCCCGACATGCTGTTCTCCCAGCGGGGCGAGCTCTCCGATGTA[GAGGAGGAGGAGGAG]GAAGAGGAGTAAAGTAAAGTAATGGAGTCCTGAGTCTTAACCC	AGATCATCTACCACTTCATCCCC	60.57	GGGTTAAGACTCAGGACTCCATT	59.888	120
CL3801.Contig3_All_1474_1	CACACACACACACA	CA(2*7)	2498	14	GAGGATCGTATTGAAGACCACTGGCAAAGAAACCAAACTTCTCTCCCT[CACACACACACACA]TTCCCAGCTACTTCCACTAACAGTG	GAGGATCGTATTGAAGACCACTG	60.012	CACTGTTAGTGGAAGTAGCTGGG	60.225	87
CL3801.Contig3_All_1474_2	CACACACACACACA	CA(2*7)	2498	14	GAGGATCGTATTGAAGACCACTGGCAAAGAAACCAAACTTCTCTCCCT[CACACACACACACA]TTCCCAGCTACTTCCACTAACAGTGACGG	GAGGATCGTATTGAAGACCACTG	60.012	CCGTCACTGTTAGTGGAAGTAGC	60.232	91
CL3801.Contig3_All_1474_3	CACACACACACACA	CA(2*7)	2498	14	AAAGGAGGATCGTATTGAAGACCACTGGCAAAGAAACCAAACTTCTCTCCCT[CACACACACACACA]TTCCCAGCTACTTCCACTAACAGTG	AAAGGAGGATCGTATTGAAGACC	59.86	CACTGTTAGTGGAAGTAGCTGGG	60.225	91
CL3801.Contig3_All_1474_4	CACACACACACACA	CA(2*7)	2498	14	AAAGGAGGATCGTATTGAAGACCACTGGCAAAGAAACCAAACTTCTCTCCCT[CACACACACACACA]TTCCCAGCTACTTCCACTAACAGTGACGG	AAAGGAGGATCGTATTGAAGACC	59.86	CCGTCACTGTTAGTGGAAGTAGC	60.232	95
CL3801.Contig3_All_1474_5	CACACACACACACA	CA(2*7)	2498	14	GAGGATCGTATTGAAGACCACTGGCAAAGAAACCAAACTTCTCTCCCT[CACACACACACACA]TTCCCAGCTACTTCCACTAACAGTGACGGTTTT	GAGGATCGTATTGAAGACCACTG	60.012	AAAACCGTCACTGTTAGTGGAAG	59.611	95
CL3807.Contig1_All_1477_1	TCTCTCTCTCTC	TC(2*6)	640	12	GGCTCAAGGGTATCTGTGATCTAATCATTACACCATCTCCTCACCCCAGCGACCCTGCTGCATCCATCTCTCTGTCGGCTCCTCTCCCTCTCACTCTATCTCACCTTGTCACT[TCTCTCTCTCTC]TTTTTCCCCATCTATCTTTCATCC	GGCTCAAGGGTATCTGTGATCTA	59.628	GGATGAAAGATAGATGGGGAAAA	60.485	149
CL3807.Contig1_All_1477_2	TCTCTCTCTCTC	TC(2*6)	640	12	AGGCTCAAGGGTATCTGTGATCTAATCATTACACCATCTCCTCACCCCAGCGACCCTGCTGCATCCATCTCTCTGTCGGCTCCTCTCCCTCTCACTCTATCTCACCTTGTCACT[TCTCTCTCTCTC]TTTTTCCCCATCTATCTTTCATCC	AGGCTCAAGGGTATCTGTGATCT	60.511	GGATGAAAGATAGATGGGGAAAA	60.485	150
CL3807.Contig1_All_1477_3	TCTCTCTCTCTC	TC(2*6)	640	12	CCCTCTCACTCTATCTCACCTTGTCACT[TCTCTCTCTCTC]TTTTTCCCCATCTATCTTTCATCCAATCTCTGTCTTCTTGGTTTCTCTCTGTATTCTGTCCCTCACCCCGATGCTCTGTAGCTGTAACTGCGCTGCTTGATGTTAGAAGATTC	CCCTCTCACTCTATCTCACCTTG	59.397	GAATCTTCTAACATCAAGCAGCG	60.397	153
CL3807.Contig1_All_1477_4	TCTCTCTCTCTC	TC(2*6)	640	12	AATCATTACACCATCTCCTCACCCCAGCGACCCTGCTGCATCCATCTCTCTGTCGGCTCCTCTCCCTCTCACTCTATCTCACCTTGTCACT[TCTCTCTCTCTC]TTTTTCCCCATCTATCTTTCATCCAATCTCTGTCTTCTTGGT	AATCATTACACCATCTCCTCACC	59.231	ACCAAGAAGACAGAGATTGGATG	59.63	145
CL3807.Contig1_All_1477_5	TCTCTCTCTCTC	TC(2*6)	640	12	GGCTCAAGGGTATCTGTGATCTAATCATTACACCATCTCCTCACCCCAGCGACCCTGCTGCATCCATCTCTCTGTCGGCTCCTCTCCCTCTCACTCTATCTCACCTTGTCACT[TCTCTCTCTCTC]TTTTTCCCCATCTATCTTTCATCCAAT	GGCTCAAGGGTATCTGTGATCTA	59.628	ATTGGATGAAAGATAGATGGGGA	60.853	152
CL3809.Contig1_All_1478_1	CTTCTTCTTCTTCTTCTT	CTT(3*6)	207	18	AACGCAGAAAAAGAGAAGGAAACAGAGAGAGACGACTTCTATCGGAGATATCATTGCCCCCTTTTTTCACGCCAACCACGCCTCCTTTCCTCGCC[CTTCTTCTTCTTCTTCTT]CTCGTGGACGAGGATAAGTTGCTCTTTGTGGCAGT	AACGCAGAAAAAGAGAAGGAAAC	60.274	ACTGCCACAAAGAGCAACTTATC	59.839	148
CL3809.Contig1_All_1478_2	CTTCTTCTTCTTCTTCTT	CTT(3*6)	207	18	AACGCAGAAAAAGAGAAGGAAACAGAGAGAGACGACTTCTATCGGAGATATCATTGCCCCCTTTTTTCACGCCAACCACGCCTCCTTTCCTCGCC[CTTCTTCTTCTTCTTCTT]CTCGTGGACGAGGATAAGTTGCTCTTTGTGGCAGTC	AACGCAGAAAAAGAGAAGGAAAC	60.274	GACTGCCACAAAGAGCAACTTAT	59.839	149
CL3809.Contig1_All_1478_3	CTTCTTCTTCTTCTTCTT	CTT(3*6)	207	18	AACGCAGAAAAAGAGAAGGAAACAGAGAGAGACGACTTCTATCGGAGATATCATTGCCCCCTTTTTTCACGCCAACCACGCCTCCTTTCCTCGCC[CTTCTTCTTCTTCTTCTT]CTCGTGGACGAGGATAAGTTGCTCTTTGTG	AACGCAGAAAAAGAGAAGGAAAC	60.274	CACAAAGAGCAACTTATCCTCGT	59.833	143
CL3809.Contig1_All_1478_4	CTTCTTCTTCTTCTTCTT	CTT(3*6)	207	18	AGGAGAACGCAGAAAAAGAGAAGGAAACAGAGAGAGACGACTTCTATCGGAGATATCATTGCCCCCTTTTTTCACGCCAACCACGCCTCCTTTCCTCGCC[CTTCTTCTTCTTCTTCTT]CTCGTGGACGAGGATAAGTTGCTCTTTGTGGCAGTC	AGGAGAACGCAGAAAAAGAGAAG	60.519	GACTGCCACAAAGAGCAACTTAT	59.839	154
CL3809.Contig1_All_1478_5	CTTCTTCTTCTTCTTCTT	CTT(3*6)	207	18	AAGAGGAGAACGCAGAAAAAGAGAAGGAAACAGAGAGAGACGACTTCTATCGGAGATATCATTGCCCCCTTTTTTCACGCCAACCACGCCTCCTTTCCTCGCC[CTTCTTCTTCTTCTTCTT]CTCGTGGACGAGGATAAGTTGCTCTTTGTGGCAGT	AAGAGGAGAACGCAGAAAAAGAG	60.519	ACTGCCACAAAGAGCAACTTATC	59.839	156
CL3818.Contig3_All_1479_1	TGTGTGTGTGTG	TG(2*6)	2499	12	GACGAGATGAATTTTTCTGACCATATTTATGGCTTGACATTTTTTGAAAAAAAGAGCAGA[TGTGTGTGTGTG]TATGTTTTCAGTATGTCGTGTAAATAACGTGTAAATAGTCCAGAAAGCACTTCCATGT	GACGAGATGAATTTTTCTGACCA	60.477	ACATGGAAGTGCTTTCTGGACTA	60.178	130
CL3818.Contig3_All_1479_2	TGTGTGTGTGTG	TG(2*6)	2499	12	GACGAGATGAATTTTTCTGACCATATTTATGGCTTGACATTTTTTGAAAAAAAGAGCAGA[TGTGTGTGTGTG]TATGTTTTCAGTATGTCGTGTAAATAACGTGTAAATAGTCCAGAAAGCACTTCCATG	GACGAGATGAATTTTTCTGACCA	60.477	CATGGAAGTGCTTTCTGGACTAT	59.666	129
CL3818.Contig3_All_1479_3	TGTGTGTGTGTG	TG(2*6)	2499	12	GACGAGATGAATTTTTCTGACCATATTTATGGCTTGACATTTTTTGAAAAAAAGAGCAGA[TGTGTGTGTGTG]TATGTTTTCAGTATGTCGTGTAAATAACGTGTAAATAGTCCAGAAAGCACTTCCATGTTAAT	GACGAGATGAATTTTTCTGACCA	60.477	ATTAACATGGAAGTGCTTTCTGG	59.552	134
CL3818.Contig3_All_1479_4	TGTGTGTGTGTG	TG(2*6)	2499	12	GACGAGATGAATTTTTCTGACCATATTTATGGCTTGACATTTTTTGAAAAAAAGAGCAGA[TGTGTGTGTGTG]TATGTTTTCAGTATGTCGTGTAAATAACGTGTAAATAGTCCAGAAAGCACTTCCATGTTA	GACGAGATGAATTTTTCTGACCA	60.477	TAACATGGAAGTGCTTTCTGGAC	60.528	132
CL3818.Contig3_All_1479_5	TGTGTGTGTGTG	TG(2*6)	2499	12	CTGACCATATTTATGGCTTGACATTTTTTGAAAAAAAGAGCAGA[TGTGTGTGTGTG]TATGTTTTCAGTATGTCGTGTAAATAACGTGTAAATAGTCCAGAAAGCACTTCCATGT	CTGACCATATTTATGGCTTGACA	59.023	ACATGGAAGTGCTTTCTGGACTA	60.178	114
CL3839.Contig1_All_1480_1	GAGAGAGAGAGA	GA(2*6)	217	12	ATGGTTTCTCTGCTGTTCTCTTGTCTCAAAATGGCTTCTTTGCAGACAAAGGAGAGCACCGTGCTGTAAAATGTTGCTGCGCCATAACTGGGAGAGGCTCGGT[GAGAGAGAGAGA]AAGACTCGTTTTCGGGGACATTTTCTCGGTGATACAACAGGA	ATGGTTTCTCTGCTGTTCTCTTG	59.936	TCCTGTTGTATCACCGAGAAAAT	59.885	157
CL3839.Contig1_All_1480_2	GAGAGAGAGAGA	GA(2*6)	217	12	CAATGGTTTCTCTGCTGTTCTCTTGTCTCAAAATGGCTTCTTTGCAGACAAAGGAGAGCACCGTGCTGTAAAATGTTGCTGCGCCATAACTGGGAGAGGCTCGGT[GAGAGAGAGAGA]AAGACTCGTTTTCGGGGACATTTTCTCGGTGATACAACAGGA	CAATGGTTTCTCTGCTGTTCTCT	59.936	TCCTGTTGTATCACCGAGAAAAT	59.885	159
CL3839.Contig1_All_1480_3	GAGAGAGAGAGA	GA(2*6)	217	12	TTCTCTTGTCTCAAAATGGCTTCTTTGCAGACAAAGGAGAGCACCGTGCTGTAAAATGTTGCTGCGCCATAACTGGGAGAGGCTCGGT[GAGAGAGAGAGA]AAGACTCGTTTTCGGGGACATTTTCTCGGTGATACAACAGGA	TTCTCTTGTCTCAAAATGGCTTC	59.885	TCCTGTTGTATCACCGAGAAAAT	59.885	142
CL3839.Contig1_All_1480_4	GAGAGAGAGAGA	GA(2*6)	217	12	ATGGTTTCTCTGCTGTTCTCTTGTCTCAAAATGGCTTCTTTGCAGACAAAGGAGAGCACCGTGCTGTAAAATGTTGCTGCGCCATAACTGGGAGAGGCTCGGT[GAGAGAGAGAGA]AAGACTCGTTTTCGGGGACATTTTCTCGGTGATACAAC	ATGGTTTCTCTGCTGTTCTCTTG	59.936	GTTGTATCACCGAGAAAATGTCC	59.76	153
CL3839.Contig1_All_1480_5	GAGAGAGAGAGA	GA(2*6)	217	12	CAATGGTTTCTCTGCTGTTCTCTTGTCTCAAAATGGCTTCTTTGCAGACAAAGGAGAGCACCGTGCTGTAAAATGTTGCTGCGCCATAACTGGGAGAGGCTCGGT[GAGAGAGAGAGA]AAGACTCGTTTTCGGGGACATTTTCTCGGTGATACAAC	CAATGGTTTCTCTGCTGTTCTCT	59.936	GTTGTATCACCGAGAAAATGTCC	59.76	155
CL3839.Contig2_All_1481_1	GAGAGAGAGAGA	GA(2*6)	367	12	TTTTGAAAGACAAAGGAGAGCACCGTGCTGTAAAATGTTGCTGCGCCATAACTGGGAGAGGCTCGGT[GAGAGAGAGAGA]AAGACTCGTTTTCGGGGACATTTTCTCGGTGATACAACAGGA	TTTTGAAAGACAAAGGAGAGCAC	59.92	TCCTGTTGTATCACCGAGAAAAT	59.885	121
CL3839.Contig2_All_1481_2	GAGAGAGAGAGA	GA(2*6)	367	12	GTTTTGAAAGACAAAGGAGAGCACCGTGCTGTAAAATGTTGCTGCGCCATAACTGGGAGAGGCTCGGT[GAGAGAGAGAGA]AAGACTCGTTTTCGGGGACATTTTCTCGGTGATACAACAGGA	GTTTTGAAAGACAAAGGAGAGCA	59.92	TCCTGTTGTATCACCGAGAAAAT	59.885	122
CL3839.Contig2_All_1481_3	GAGAGAGAGAGA	GA(2*6)	367	12	TGTTTTGAAAGACAAAGGAGAGCACCGTGCTGTAAAATGTTGCTGCGCCATAACTGGGAGAGGCTCGGT[GAGAGAGAGAGA]AAGACTCGTTTTCGGGGACATTTTCTCGGTGATACAACAGGA	TGTTTTGAAAGACAAAGGAGAGC	59.92	TCCTGTTGTATCACCGAGAAAAT	59.885	123
CL3839.Contig2_All_1481_4	GAGAGAGAGAGA	GA(2*6)	367	12	TTTTGAAAGACAAAGGAGAGCACCGTGCTGTAAAATGTTGCTGCGCCATAACTGGGAGAGGCTCGGT[GAGAGAGAGAGA]AAGACTCGTTTTCGGGGACATTTTCTCGGTGATACAAC	TTTTGAAAGACAAAGGAGAGCAC	59.92	GTTGTATCACCGAGAAAATGTCC	59.76	117
CL3839.Contig2_All_1481_5	GAGAGAGAGAGA	GA(2*6)	367	12	GTTTTGAAAGACAAAGGAGAGCACCGTGCTGTAAAATGTTGCTGCGCCATAACTGGGAGAGGCTCGGT[GAGAGAGAGAGA]AAGACTCGTTTTCGGGGACATTTTCTCGGTGATACAAC	GTTTTGAAAGACAAAGGAGAGCA	59.92	GTTGTATCACCGAGAAAATGTCC	59.76	118
CL3861.Contig1_All_1482_1	ATATATATATAT	AT(2*6)	411	12	CTTAAGGACCGTCATGTGTTGATAAGGCTG[ATATATATATAT]GGTATCCTTATTAGTTGAGCTTTAACGTTAGCTAGCTCAGTGGTGCTAGATGCACGCTTACTTCTGCGTGGTGATATGATTGGCGGGTGTAGTTCAGTAGCAAGAA	CTTAAGGACCGTCATGTGTTGAT	60.289	TTCTTGCTACTGAACTACACCCG	60.695	148
CL3861.Contig1_All_1482_2	ATATATATATAT	AT(2*6)	411	12	AAGGACCGTCATGTGTTGATAAGGCTG[ATATATATATAT]GGTATCCTTATTAGTTGAGCTTTAACGTTAGCTAGCTCAGTGGTGCTAGATGCACGCTTACTTCTGCGTGGTGATATGA	AAGGACCGTCATGTGTTGATAAG	60.289	TCATATCACCACGCAGAAGTAAG	59.303	118
CL3861.Contig1_All_1482_3	ATATATATATAT	AT(2*6)	411	12	CTTAAGGACCGTCATGTGTTGATAAGGCTG[ATATATATATAT]GGTATCCTTATTAGTTGAGCTTTAACGTTAGCTAGCTCAGTGGTGCTAGATGCACGCTTACTTCTGCGTGGTGATATGA	CTTAAGGACCGTCATGTGTTGAT	60.289	TCATATCACCACGCAGAAGTAAG	59.303	121
CL3861.Contig1_All_1482_4	ATATATATATAT	AT(2*6)	411	12	TAAGGACCGTCATGTGTTGATAAGGCTG[ATATATATATAT]GGTATCCTTATTAGTTGAGCTTTAACGTTAGCTAGCTCAGTGGTGCTAGATGCACGCTTACTTCTGCGTGGTGATATGATTGGCGGGTGTAGTTCAGTAGCAAGAA	TAAGGACCGTCATGTGTTGATAA	59.393	TTCTTGCTACTGAACTACACCCG	60.695	146
CL3861.Contig1_All_1482_5	ATATATATATAT	AT(2*6)	411	12	TTAAGGACCGTCATGTGTTGATAAGGCTG[ATATATATATAT]GGTATCCTTATTAGTTGAGCTTTAACGTTAGCTAGCTCAGTGGTGCTAGATGCACGCTTACTTCTGCGTGGTGATATGATTGGCGGGTGTAGTTCAGTAGCAAGAA	TTAAGGACCGTCATGTGTTGATA	59.393	TTCTTGCTACTGAACTACACCCG	60.695	147
CL3874.Contig1_All_1484_1	GTGTGTGTGTGTGTGTGTGT	GT(2*10)	304	20	CACAGTTAGCATCTGATGTCTGCATACATACATATATATATGTATGC[GTGTGTGTGTGTGTGTGTGT]CTGTACATGTGCGTGTATGGGTGTATGTGTGTAACCGTCATTCTCCTGAGA	CACAGTTAGCATCTGATGTCTGC	59.957	TCTCAGGAGAATGACGGTTACAC	60.543	118
CL3874.Contig1_All_1484_2	GTGTGTGTGTGTGTGTGTGT	GT(2*10)	304	20	CACAGTTAGCATCTGATGTCTGCATACATACATATATATATGTATGC[GTGTGTGTGTGTGTGTGTGT]CTGTACATGTGCGTGTATGGGTGTATGTGTGTAACCGTCATTCTCCTGAGAC	CACAGTTAGCATCTGATGTCTGC	59.957	GTCTCAGGAGAATGACGGTTACA	60.543	119
CL3874.Contig1_All_1484_3	GTGTGTGTGTGTGTGTGTGT	GT(2*10)	304	20	CACAGTTAGCATCTGATGTCTGCATACATACATATATATATGTATGC[GTGTGTGTGTGTGTGTGTGT]CTGTACATGTGCGTGTATGGGTGTATGTGTGTA	CACAGTTAGCATCTGATGTCTGC	59.957	TACACACATACACCCATACACGC	60.61	100
CL3874.Contig1_All_1484_4	GTGTGTGTGTGTGTGTGTGT	GT(2*10)	304	20	CACAGTTAGCATCTGATGTCTGCATACATACATATATATATGTATGC[GTGTGTGTGTGTGTGTGTGT]CTGTACATGTGCGTGTATGGGTGTATGTGTGTAACCGTC	CACAGTTAGCATCTGATGTCTGC	59.957	GACGGTTACACACATACACCCAT	60.826	106
CL3874.Contig1_All_1484_5	GTGTGTGTGTGTGTGTGTGT	GT(2*10)	304	20	CACAGTTAGCATCTGATGTCTGCATACATACATATATATATGTATGC[GTGTGTGTGTGTGTGTGTGT]CTGTACATGTGCGTGTATGGGTGTATGTGTGTAACCGTCAT	CACAGTTAGCATCTGATGTCTGC	59.957	ATGACGGTTACACACATACACCC	60.826	108
CL3877.Contig2_All_1485_1	AGGAGGAGGAGGAGGAGG	AGG(3*6)	425	18	GTCAGCTCCCATGATGCTCTGCTGCTGCCGCCTCCTCCTGCAGGGGGCGGAGCTC[AGGAGGAGGAGGAGGAGG]AGTACTTGCTGGTGGAGGAGGACACCACCGACTCCAGCCTCATCATCACCATGGAGGACAGTCAG	GTCAGCTCCCATGATGCTCT	60.381	CTGACTGTCCTCCATGGTGAT	59.977	138
CL3877.Contig2_All_1485_2	AGGAGGAGGAGGAGGAGG	AGG(3*6)	425	18	GTCAGCTCCCATGATGCTCTGCTGCTGCCGCCTCCTCCTGCAGGGGGCGGAGCTC[AGGAGGAGGAGGAGGAGG]AGTACTTGCTGGTGGAGGAGGACACCACCGACTCCAGCCTCATCATCACCATGGAGGACAGTC	GTCAGCTCCCATGATGCTCT	60.381	GACTGTCCTCCATGGTGATGAT	61.184	136
CL3877.Contig2_All_1485_3	AGGAGGAGGAGGAGGAGG	AGG(3*6)	425	18	GTCAGCTCCCATGATGCTCTGCTGCTGCCGCCTCCTCCTGCAGGGGGCGGAGCTC[AGGAGGAGGAGGAGGAGG]AGTACTTGCTGGTGGAGGAGGACACCACCGACTCCAGCCTCATCATCACCATGGAGGAC	GTCAGCTCCCATGATGCTCT	60.381	GTCCTCCATGGTGATGATGAG	60.342	132
CL3877.Contig2_All_1485_4	AGGAGGAGGAGGAGGAGG	AGG(3*6)	425	18	GTCAGCTCCCATGATGCTCTGCTGCTGCCGCCTCCTCCTGCAGGGGGCGGAGCTC[AGGAGGAGGAGGAGGAGG]AGTACTTGCTGGTGGAGGAGGACACCACCGACTCCAGCCTCATCATCACCATGGAGGACAGT	GTCAGCTCCCATGATGCTCT	60.381	ACTGTCCTCCATGGTGATGAT	59.247	135
CL3877.Contig2_All_1485_5	AGGAGGAGGAGGAGGAGG	AGG(3*6)	425	18	GTCAGCTCCCATGATGCTCTGCTGCTGCCGCCTCCTCCTGCAGGGGGCGGAGCTC[AGGAGGAGGAGGAGGAGG]AGTACTTGCTGGTGGAGGAGGACACCACCGACTCCAGCCTCATCATCACCATGGAGGACAGTC	GTCAGCTCCCATGATGCTCT	60.381	GACTGTCCTCCATGGTGATGA	60.951	136
CL3877.Contig2_All_1486_4	ACACACACACACAC	AC(2*7)	1790	14	ATCAGGAGGAGACAGACACACACGCCGTGTA[ACACACACACACAC]GTCGCTGAGCCATACACACTGAGGCTGGGGACAACGCAGAGAGGACACCTGCAGCAGCAGCTCCAGCAGCACGTCCAGCTGCTGACTCAGATTCACCTGCTGAGTTCATCAGT	ATCAGGAGGAGACAGACACACA	59.756	ACTGATGAACTCAGCAGGTGAA	59.914	158
CL3877.Contig2_All_1486_5	ACACACACACACAC	AC(2*7)	1790	14	CATCAGGAGGAGACAGACACACACGCCGTGTA[ACACACACACACAC]GTCGCTGAGCCATACACACTGAGGCTGGGGACAACGCAGAGAGGACACCTGCAGCAGCAGCTCCAGCAGCACGTCCAGCTGCTGACTCAGATTCACCTGCTGAGTTCATCAGT	CATCAGGAGGAGACAGACACAC	59.756	ACTGATGAACTCAGCAGGTGAA	59.914	159
CL3906.Contig2_All_1499_1	TCCTCCTCCTCCTCCTCCTCC	TCC(3*7)	2045	21	CTCTCCTCTTCCTCCTCCTCT[TCCTCCTCCTCCTCCTCCTCC]CTCGTTTCTCTCCTCCCAGCACTAGCTTCTGTCCCCGGCCACAATTTTCAACTGGGTTTATACTGCAGCCCACTCTCTTTCTACCTTTCCCTCCATTTGTACCATCTGTCTCACCCTT	CTCTCCTCTTCCTCCTCCTCTT	59.6	AAGGGTGAGACAGATGGTACAAA	59.914	160
CL3906.Contig2_All_1499_2	TCCTCCTCCTCCTCCTCCTCC	TCC(3*7)	2045	21	CTCTCCTCTTCCTCCTCCTCT[TCCTCCTCCTCCTCCTCCTCC]CTCGTTTCTCTCCTCCCAGCACTAGCTTCTGTCCCCGGCCACAATTTTCAACTGGGTTTATACTGCAGC	CTCTCCTCTTCCTCCTCCTCTT	59.6	GCTGCAGTATAAACCCAGTTGAA	60.533	111
CL3906.Contig2_All_1499_3	TCCTCCTCCTCCTCCTCCTCC	TCC(3*7)	2045	21	CTCTCCTCTTCCTCCTCCTCT[TCCTCCTCCTCCTCCTCCTCC]CTCGTTTCTCTCCTCCCAGCACTAGCTTCTGTCCCCGGCCACAATTTTCAACTGGGTTTATACTGCAGCCCACTCTCTT	CTCTCCTCTTCCTCCTCCTCTT	59.6	AAGAGAGTGGGCTGCAGTATAAA	59.467	121
CL3906.Contig2_All_1499_4	TCCTCCTCCTCCTCCTCCTCC	TCC(3*7)	2045	21	CTCTCCTCTTCCTCCTCCTCT[TCCTCCTCCTCCTCCTCCTCC]CTCGTTTCTCTCCTCCCAGCACTAGCTTCTGTCCCCGGCCACAATTTTCAACTGGGTTTATACTGCAGCCCACTCTCTTT	CTCTCCTCTTCCTCCTCCTCTT	59.6	AAAGAGAGTGGGCTGCAGTATAA	59.467	122
CL3906.Contig2_All_1499_5	TCCTCCTCCTCCTCCTCCTCC	TCC(3*7)	2045	21	CTCTCCTCTTCCTCCTCCTCT[TCCTCCTCCTCCTCCTCCTCC]CTCGTTTCTCTCCTCCCAGCACTAGCTTCTGTCCCCGGCCACAATTTTCAACTGGGTTTATACTGCAGCCCACTCTCTTTCTACCTTTCCCTCCATTTGTACCATCTGTCTCACC	CTCTCCTCTTCCTCCTCCTCTT	59.6	GGTGAGACAGATGGTACAAATGG	60.655	157
CL3906.Contig4_All_1501_1	CTCCTCCTCCTCCTC	CTC(3*5)	305	15	TTTTCTGATGTCTTTTCCGAGCTCACCTGATCATAACCTGGTT[CTCCTCCTCCTCCTC]TTCCTCCTCCACTACTTCATCTGATTCTGCC	TTTTCTGATGTCTTTTCCGAGC	60.721	GGCAGAATCAGATGAAGTAGTGG	60.144	89
CL3906.Contig4_All_1501_2	CTCCTCCTCCTCCTC	CTC(3*5)	305	15	TTTTCTGATGTCTTTTCCGAGCTCACCTGATCATAACCTGGTT[CTCCTCCTCCTCCTC]TTCCTCCTCCACTACTTCATCTGA	TTTTCTGATGTCTTTTCCGAGC	60.721	TCAGATGAAGTAGTGGAGGAGGA	60.253	82
CL3906.Contig4_All_1501_3	CTCCTCCTCCTCCTC	CTC(3*5)	305	15	TTTTTCTGATGTCTTTTCCGAGCTCACCTGATCATAACCTGGTT[CTCCTCCTCCTCCTC]TTCCTCCTCCACTACTTCATCTGATTCTGCC	TTTTTCTGATGTCTTTTCCGAGC	61.875	GGCAGAATCAGATGAAGTAGTGG	60.144	90
CL3906.Contig4_All_1501_4	CTCCTCCTCCTCCTC	CTC(3*5)	305	15	TTTTTCTGATGTCTTTTCCGAGCTCACCTGATCATAACCTGGTT[CTCCTCCTCCTCCTC]TTCCTCCTCCACTACTTCATCTGA	TTTTTCTGATGTCTTTTCCGAGC	61.875	TCAGATGAAGTAGTGGAGGAGGA	60.253	83
CL3906.Contig4_All_1501_5	CTCCTCCTCCTCCTC	CTC(3*5)	305	15	ATGTCTTTTCCGAGCTCACCTGATCATAACCTGGTT[CTCCTCCTCCTCCTC]TTCCTCCTCCACTACTTCATCTGATTCTGCC	ATGTCTTTTCCGAGCTCACCT	60.261	GGCAGAATCAGATGAAGTAGTGG	60.144	82
CL3914.Contig1_All_1502_1	GACAAGGACAAGGACAAGGACAAG	GACAAG(6*4)	223	24	CGATAAGAATGGCAAGATGAGTCAAAAAGTGTCTGAGGTGAGCCTCAGGGCACAGAATAGAAATTGCAAGAACA[GACAAGGACAAGGACAAGGACAAG]GACATGTCACAACACACACCCAGCGCCCTTTCTCAACAGTCACCATCTCTGA	CGATAAGAATGGCAAGATGAGTC	60.109	TCAGAGATGGTGACTGTTGAGAA	59.899	150
CL3914.Contig1_All_1502_2	GACAAGGACAAGGACAAGGACAAG	GACAAG(6*4)	223	24	GAATGGCAAGATGAGTCAAAAAGTGTCTGAGGTGAGCCTCAGGGCACAGAATAGAAATTGCAAGAACA[GACAAGGACAAGGACAAGGACAAG]GACATGTCACAACACACACCCAGCGCCCTTTCTCAACAGTCACCATCTCTGA	GAATGGCAAGATGAGTCAAAAAG	60.122	TCAGAGATGGTGACTGTTGAGAA	59.899	144
CL3914.Contig1_All_1502_3	GACAAGGACAAGGACAAGGACAAG	GACAAG(6*4)	223	24	AGAATGGCAAGATGAGTCAAAAAGTGTCTGAGGTGAGCCTCAGGGCACAGAATAGAAATTGCAAGAACA[GACAAGGACAAGGACAAGGACAAG]GACATGTCACAACACACACCCAGCGCCCTTTCTCAACAGTCACCATCTCTGA	AGAATGGCAAGATGAGTCAAAAA	60.122	TCAGAGATGGTGACTGTTGAGAA	59.899	145
CL3914.Contig1_All_1502_4	GACAAGGACAAGGACAAGGACAAG	GACAAG(6*4)	223	24	AAGAATGGCAAGATGAGTCAAAAAGTGTCTGAGGTGAGCCTCAGGGCACAGAATAGAAATTGCAAGAACA[GACAAGGACAAGGACAAGGACAAG]GACATGTCACAACACACACCCAGCGCCCTTTCTCAACAGTCACCATCTCTGA	AAGAATGGCAAGATGAGTCAAAA	60.122	TCAGAGATGGTGACTGTTGAGAA	59.899	146
CL3914.Contig1_All_1502_5	GACAAGGACAAGGACAAGGACAAG	GACAAG(6*4)	223	24	GCTACGATAAGAATGGCAAGATGAGTCAAAAAGTGTCTGAGGTGAGCCTCAGGGCACAGAATAGAAATTGCAAGAACA[GACAAGGACAAGGACAAGGACAAG]GACATGTCACAACACACACCCAGCGCCCTTTCTCAACAGTCACCATCTCTGA	GCTACGATAAGAATGGCAAGATG	60.128	TCAGAGATGGTGACTGTTGAGAA	59.899	154
CL3949.Contig1_All_1503_1	CTCTCTCTCTCT	CT(2*6)	1903	12	AGAGGTAAGTGTAGCACATTGCGACTCGATGCCCATCTGTCG[CTCTCTCTCTCT]TTCCTTCTGTTTATCATGAGACTTCAGCTTCGTTAGTTGGTGAAAT	AGAGGTAAGTGTAGCACATTGCG	60.723	ATTTCACCAACTAACGAAGCTGA	60.176	100
CL3949.Contig1_All_1503_2	CTCTCTCTCTCT	CT(2*6)	1903	12	AGAGGTAAGTGTAGCACATTGCGACTCGATGCCCATCTGTCG[CTCTCTCTCTCT]TTCCTTCTGTTTATCATGAGACTTCAGCTTCGTTAGTTGGTG	AGAGGTAAGTGTAGCACATTGCG	60.723	CACCAACTAACGAAGCTGAAGTC	60.341	96
CL3949.Contig1_All_1503_3	CTCTCTCTCTCT	CT(2*6)	1903	12	AGAGGTAAGTGTAGCACATTGCGACTCGATGCCCATCTGTCG[CTCTCTCTCTCT]TTCCTTCTGTTTATCATGAGACTTCAGCTTCGTTAGTTGGTGA	AGAGGTAAGTGTAGCACATTGCG	60.723	TCACCAACTAACGAAGCTGAAGT	60.341	97
CL3949.Contig1_All_1503_4	CTCTCTCTCTCT	CT(2*6)	1903	12	AGAGGTAAGTGTAGCACATTGCGACTCGATGCCCATCTGTCG[CTCTCTCTCTCT]TTCCTTCTGTTTATCATGAGACTTCAGCTTCGTTAGTTGG	AGAGGTAAGTGTAGCACATTGCG	60.723	CCAACTAACGAAGCTGAAGTCTC	59.595	94
CL3949.Contig1_All_1503_5	CTCTCTCTCTCT	CT(2*6)	1903	12	GAGGTAAGTGTAGCACATTGCGACTCGATGCCCATCTGTCG[CTCTCTCTCTCT]TTCCTTCTGTTTATCATGAGACTTCAGCTTCGTTAGTTGGTGAAAT	GAGGTAAGTGTAGCACATTGCG	59.835	ATTTCACCAACTAACGAAGCTGA	60.176	99
CL4030.Contig3_All_1511_1	GCAGCAGCAGCAGCA	GCA(3*5)	2397	15	CCACCTCATCACCTCCTCTAAGATGGAGCCCGTGGGCACCATGGATGACATGGCGCTCCTCCCACCCCCTCCCCCCGAGCTCCT[GCAGCAGCAGCAGCA]GGGTGTCCGAGGTCATTCCCACACTTTGTC	CCACCTCATCACCTCCTCTAAG	60.124	GACAAAGTGTGGGAATGACCTC	60.786	129
CL4030.Contig3_All_1511_2	GCAGCAGCAGCAGCA	GCA(3*5)	2397	15	CACCTCATCACCTCCTCTAAGATGGAGCCCGTGGGCACCATGGATGACATGGCGCTCCTCCCACCCCCTCCCCCCGAGCTCCT[GCAGCAGCAGCAGCA]GGGTGTCCGAGGTCATTCCCACACTTTGTC	CACCTCATCACCTCCTCTAAGAT	58.75	GACAAAGTGTGGGAATGACCTC	60.786	128
CL4030.Contig3_All_1511_3	GCAGCAGCAGCAGCA	GCA(3*5)	2397	15	CCACCTCATCACCTCCTCTAAGATGGAGCCCGTGGGCACCATGGATGACATGGCGCTCCTCCCACCCCCTCCCCCCGAGCTCCT[GCAGCAGCAGCAGCA]GGGTGTCCGAGGTCATTCCCACACTTT	CCACCTCATCACCTCCTCTAAG	60.124	AAAGTGTGGGAATGACCTCG	59.966	126
CL4030.Contig3_All_1511_4	GCAGCAGCAGCAGCA	GCA(3*5)	2397	15	CCACCTCATCACCTCCTCTAAGATGGAGCCCGTGGGCACCATGGATGACATGGCGCTCCTCCCACCCCCTCCCCCCGAGCTCCT[GCAGCAGCAGCAGCA]GGGTGTCCGAGGTCATTCCCACACTTTGT	CCACCTCATCACCTCCTCTAAG	60.124	ACAAAGTGTGGGAATGACCTC	58.906	128
CL4030.Contig3_All_1511_5	GCAGCAGCAGCAGCA	GCA(3*5)	2397	15	CCACCTCATCACCTCCTCTAAGATGGAGCCCGTGGGCACCATGGATGACATGGCGCTCCTCCCACCCCCTCCCCCCGAGCTCCT[GCAGCAGCAGCAGCA]GGGTGTCCGAGGTCATTCCCACACTTTGTC	CCACCTCATCACCTCCTCTAAG	60.124	GACAAAGTGTGGGAATGACCT	58.906	129
CL4034.Contig1_All_1512_1	AGAGAGAGAGAG	AG(2*6)	724	12	CTGAGATCAGAGCCCTGTACAACGTGCTGGCCAAGGTGA[AGAGAGAGAGAG]ACGAGTACAAGAGAAGATGGGAGGAAGAGTACACAGCCAGAATG	CTGAGATCAGAGCCCTGTACAAC	60.316	CATTCTGGCTGTGTACTCTTCCT	59.824	95
CL4034.Contig1_All_1512_2	AGAGAGAGAGAG	AG(2*6)	724	12	CTGAGATCAGAGCCCTGTACAACGTGCTGGCCAAGGTGA[AGAGAGAGAGAG]ACGAGTACAAGAGAAGATGGGAGGAAGAG	CTGAGATCAGAGCCCTGTACAAC	60.316	CTCTTCCTCCCATCTTCTCTTGT	60.246	80
CL4034.Contig1_All_1512_3	AGAGAGAGAGAG	AG(2*6)	724	12	CTGAGATCAGAGCCCTGTACAACGTGCTGGCCAAGGTGA[AGAGAGAGAGAG]ACGAGTACAAGAGAAGATGGGAGGAAGAGT	CTGAGATCAGAGCCCTGTACAAC	60.316	ACTCTTCCTCCCATCTTCTCTTG	60.246	81
CL4034.Contig1_All_1512_4	AGAGAGAGAGAG	AG(2*6)	724	12	CTGAGATCAGAGCCCTGTACAACGTGCTGGCCAAGGTGA[AGAGAGAGAGAG]ACGAGTACAAGAGAAGATGGGAGGAAGAGTACACAGCCAGAATGGAC	CTGAGATCAGAGCCCTGTACAAC	60.316	GTCCATTCTGGCTGTGTACTCTT	59.696	98
CL4034.Contig1_All_1512_5	AGAGAGAGAGAG	AG(2*6)	724	12	CTGAGATCAGAGCCCTGTACAACGTGCTGGCCAAGGTGA[AGAGAGAGAGAG]ACGAGTACAAGAGAAGATGGGAGGAAGAGTACACA	CTGAGATCAGAGCCCTGTACAAC	60.316	TGTGTACTCTTCCTCCCATCTTC	59.63	86
CL4047.Contig1_All_1513_1	GGAGGAGGAGGAGGAGGA	GGA(3*6)	899	18	CTGAAGACCAGGAGGAGACACCGCAACAGACACCAC[GGAGGAGGAGGAGGAGGA]GCAGAGAGGGAGGCGCTACCTGCCCGACTGTTCCCCTCCACAGCTCCACCCACAGTTCCTCTGCTGACCAGA	CTGAAGACCAGGAGGAGACAC	58.885	TCTGGTCAGCAGAGGAACTGT	60.041	126
CL4047.Contig1_All_1513_2	GGAGGAGGAGGAGGAGGA	GGA(3*6)	899	18	CTGAAGACCAGGAGGAGACACCGCAACAGACACCAC[GGAGGAGGAGGAGGAGGA]GCAGAGAGGGAGGCGCTACCTGCCCGACTGTTCCCCTCCACAGCTCCACCCACAGTTCCTCTGCTGACCAGA	CTGAAGACCAGGAGGAGACACC	62.511	TCTGGTCAGCAGAGGAACTGT	60.041	126
CL4047.Contig1_All_1513_3	GGAGGAGGAGGAGGAGGA	GGA(3*6)	899	18	CCTGAAGACCAGGAGGAGACACCGCAACAGACACCAC[GGAGGAGGAGGAGGAGGA]GCAGAGAGGGAGGCGCTACCTGCCCGACTGTTCCCCTCCACAGCTCCACCCACAGTTCCTCTGCTGACCAGA	CCTGAAGACCAGGAGGAGACAC	62.511	TCTGGTCAGCAGAGGAACTGT	60.041	127
CL4047.Contig1_All_1513_4	GGAGGAGGAGGAGGAGGA	GGA(3*6)	899	18	TGAAGACCAGGAGGAGACACCGCAACAGACACCAC[GGAGGAGGAGGAGGAGGA]GCAGAGAGGGAGGCGCTACCTGCCCGACTGTTCCCCTCCACAGCTCCACCCACAGTTCCTCTGCTGACCAGA	TGAAGACCAGGAGGAGACACC	61.629	TCTGGTCAGCAGAGGAACTGT	60.041	125
CL4047.Contig1_All_1513_5	GGAGGAGGAGGAGGAGGA	GGA(3*6)	899	18	CCTGAAGACCAGGAGGAGACACCGCAACAGACACCAC[GGAGGAGGAGGAGGAGGA]GCAGAGAGGGAGGCGCTACCTGCCCGACTGTTCCCCTCCACAGCTCCACCCACAGTTCCTCTGCTGACCAGA	CCTGAAGACCAGGAGGAGACA	61.754	TCTGGTCAGCAGAGGAACTGT	60.041	127
CL4082.Contig1_All_1520_1	ATCATCATCATCATCATC	ATC(3*6)	384	18	TGGAAAGAAAGTGCGTTGTTAGTTGACACTA[ATCATCATCATCATCATC]ACCATCCGGCCTGCTGAGAAGCGTAGCCGGGAGCTGGAGTTTGTTACAGAGGA	TGGAAAGAAAGTGCGTTGTTAGT	60.208	TCCTCTGTAACAAACTCCAGCTC	59.936	102
CL4082.Contig1_All_1520_2	ATCATCATCATCATCATC	ATC(3*6)	384	18	GTGGAAAGAAAGTGCGTTGTTAGTTGACACTA[ATCATCATCATCATCATC]ACCATCCGGCCTGCTGAGAAGCGTAGCCGGGAGCTGGAGTTTGTTACAGAGGA	GTGGAAAGAAAGTGCGTTGTTAG	60.208	TCCTCTGTAACAAACTCCAGCTC	59.936	103
CL4082.Contig1_All_1520_3	ATCATCATCATCATCATC	ATC(3*6)	384	18	AAATTATAAGGGAAACAGCAGCAGCATCTCGTAGTGGTTCGTGGATCTCAGCAGGCGTGGAAAGAAAGTGCGTTGTTAGTTGACACTA[ATCATCATCATCATCATC]ACCATCCGGCCTGCTGAGAAGCGTAGCCGGGAGCTGGAGTTTGTTACAGAGGA	AAATTATAAGGGAAACAGCAGCA	59.224	TCCTCTGTAACAAACTCCAGCTC	59.936	159
CL4082.Contig1_All_1520_4	ATCATCATCATCATCATC	ATC(3*6)	384	18	TGGAAAGAAAGTGCGTTGTTAGTTGACACTA[ATCATCATCATCATCATC]ACCATCCGGCCTGCTGAGAAGCGTAGCCGGGAGCTGGAGTTTGTTACAGAGGACTCG	TGGAAAGAAAGTGCGTTGTTAGT	60.208	CGAGTCCTCTGTAACAAACTCCA	60.696	106
CL4082.Contig1_All_1520_5	ATCATCATCATCATCATC	ATC(3*6)	384	18	GTGGAAAGAAAGTGCGTTGTTAGTTGACACTA[ATCATCATCATCATCATC]ACCATCCGGCCTGCTGAGAAGCGTAGCCGGGAGCTGGAGTTTGTTACAGAGGACTCG	GTGGAAAGAAAGTGCGTTGTTAG	60.208	CGAGTCCTCTGTAACAAACTCCA	60.696	107
CL4082.Contig2_All_1527_1	TCATCATCATCATCATCATCATCA	TCA(3*8)	343	24	GAGCCAGAGACACCTCAACTTCTGAGGCGTCC[TCATCATCATCATCATCATCATCA]CCATCCGGCCTGCTGAGAAGCGTAGCCGGGAGCTGGAGTTTGTTACAGAGGA	GAGCCAGAGACACCTCAACTTCT	61.336	TCCTCTGTAACAAACTCCAGCTC	59.936	108
CL4082.Contig2_All_1527_2	TCATCATCATCATCATCATCATCA	TCA(3*8)	343	24	GAGCCAGAGACACCTCAACTTCTGAGGCGTCC[TCATCATCATCATCATCATCATCA]CCATCCGGCCTGCTGAGAAGCGTAGCCGGGAGCTGGAGTTTGTTACAGAGGA	GAGCCAGAGACACCTCAACTTC	60.435	TCCTCTGTAACAAACTCCAGCTC	59.936	108
CL4082.Contig2_All_1527_3	TCATCATCATCATCATCATCATCA	TCA(3*8)	343	24	AGCCAGAGACACCTCAACTTCTGAGGCGTCC[TCATCATCATCATCATCATCATCA]CCATCCGGCCTGCTGAGAAGCGTAGCCGGGAGCTGGAGTTTGTTACAGAGGA	AGCCAGAGACACCTCAACTTCT	59.551	TCCTCTGTAACAAACTCCAGCTC	59.936	107
CL4082.Contig2_All_1527_4	TCATCATCATCATCATCATCATCA	TCA(3*8)	343	24	CCAGAGACACCTCAACTTCTGAGGCGTCC[TCATCATCATCATCATCATCATCA]CCATCCGGCCTGCTGAGAAGCGTAGCCGGGAGCTGGAGTTTGTTACAGAGGA	CCAGAGACACCTCAACTTCTGA	59.494	TCCTCTGTAACAAACTCCAGCTC	59.936	105
CL4082.Contig2_All_1527_5	TCATCATCATCATCATCATCATCA	TCA(3*8)	343	24	GAGCCAGAGACACCTCAACTTCTGAGGCGTCC[TCATCATCATCATCATCATCATCA]CCATCCGGCCTGCTGAGAAGCGTAGCCGGGAGCTGGAGTTTGTTACAGAGGACTCG	GAGCCAGAGACACCTCAACTTCT	61.336	CGAGTCCTCTGTAACAAACTCCA	60.696	112
CL408.Contig1_All_335_1	TGCTGCTGCTGCTGC	TGC(3*5)	1593	15	TATCTGTTCAGTCGACTCAGTGCCAGCTCCCGGGCCTGACGACCGGTGTACCAGCAGCAACAGGACCTG[TGCTGCTGCTGCTGC]TACTTCTACAACTTCTACAACAACGACTGCTCC	TATCTGTTCAGTCGACTCAGTGC	59.558	GGAGCAGTCGTTGTTGTAGAAGT	59.867	117
CL408.Contig1_All_335_2	TGCTGCTGCTGCTGC	TGC(3*5)	1593	15	ACCTGTCAGACTCAAGTCACAGCGAGATCTCTTCCCGCTCCAGTATCTGTTCAGTCGACTCAGTGCCAGCTCCCGGGCCTGACGACCGGTGTACCAGCAGCAACAGGACCTG[TGCTGCTGCTGCTGC]TACTTCTACAACTTCTACAACAACGACTGCTCC	ACCTGTCAGACTCAAGTCACAGC	60.93	GGAGCAGTCGTTGTTGTAGAAGT	59.867	160
CL408.Contig1_All_335_3	TGCTGCTGCTGCTGC	TGC(3*5)	1593	15	AAGTCACAGCGAGATCTCTTCCCGCTCCAGTATCTGTTCAGTCGACTCAGTGCCAGCTCCCGGGCCTGACGACCGGTGTACCAGCAGCAACAGGACCTG[TGCTGCTGCTGCTGC]TACTTCTACAACTTCTACAACAACGACTGCTCC	AAGTCACAGCGAGATCTCTTCC	60.023	GGAGCAGTCGTTGTTGTAGAAGT	59.867	147
CL408.Contig1_All_335_4	TGCTGCTGCTGCTGC	TGC(3*5)	1593	15	TATCTGTTCAGTCGACTCAGTGCCAGCTCCCGGGCCTGACGACCGGTGTACCAGCAGCAACAGGACCTG[TGCTGCTGCTGCTGC]TACTTCTACAACTTCTACAACAACGACTGCTCCAGTT	TATCTGTTCAGTCGACTCAGTGC	59.558	AACTGGAGCAGTCGTTGTTGTAG	60.754	121
CL408.Contig1_All_335_5	TGCTGCTGCTGCTGC	TGC(3*5)	1593	15	CCTGTCAGACTCAAGTCACAGCGAGATCTCTTCCCGCTCCAGTATCTGTTCAGTCGACTCAGTGCCAGCTCCCGGGCCTGACGACCGGTGTACCAGCAGCAACAGGACCTG[TGCTGCTGCTGCTGC]TACTTCTACAACTTCTACAACAACGACTGCTCC	CCTGTCAGACTCAAGTCACAGC	60.096	GGAGCAGTCGTTGTTGTAGAAGT	59.867	159
CL4104.Contig2_All_1535_1	GCTGCTGCTGCTGCT	GCT(3*5)	1690	15	AGATAAACCGGCTAACGAAAAAGTTCGGAGAGGCTAATCAGGCTTCAGAGAACAAAAGGAAACAGAAGGCTCTTGCTGCTGCTACTGCCGCCACCGCTGCCGCC[GCTGCTGCTGCTGCT]GGTGCTACTGCTGTTGTTGCCAAGACT	AGATAAACCGGCTAACGAAAAAG	60.034	AGTCTTGGCAACAACAGCAGTA	59.98	146
CL4104.Contig2_All_1535_2	GCTGCTGCTGCTGCT	GCT(3*5)	1690	15	GCTAATCAGGCTTCAGAGAACAAAAGGAAACAGAAGGCTCTTGCTGCTGCTACTGCCGCCACCGCTGCCGCC[GCTGCTGCTGCTGCT]GGTGCTACTGCTGTTGTTGCCAAGACT	GCTAATCAGGCTTCAGAGAACAA	60.035	AGTCTTGGCAACAACAGCAGTA	59.98	114
CL4104.Contig2_All_1535_3	GCTGCTGCTGCTGCT	GCT(3*5)	1690	15	GATAAACCGGCTAACGAAAAAGTTCGGAGAGGCTAATCAGGCTTCAGAGAACAAAAGGAAACAGAAGGCTCTTGCTGCTGCTACTGCCGCCACCGCTGCCGCC[GCTGCTGCTGCTGCT]GGTGCTACTGCTGTTGTTGCCAAGACT	GATAAACCGGCTAACGAAAAAGT	59.924	AGTCTTGGCAACAACAGCAGTA	59.98	145
CL4104.Contig2_All_1535_4	GCTGCTGCTGCTGCT	GCT(3*5)	1690	15	GCTTCAGAGAACAAAAGGAAACAGAAGGCTCTTGCTGCTGCTACTGCCGCCACCGCTGCCGCC[GCTGCTGCTGCTGCT]GGTGCTACTGCTGTTGTTGCCAAGACT	GCTTCAGAGAACAAAAGGAAACA	59.92	AGTCTTGGCAACAACAGCAGTA	59.98	105
CL4104.Contig2_All_1535_5	GCTGCTGCTGCTGCT	GCT(3*5)	1690	15	AACAAAAGGAAACAGAAGGCTCTTGCTGCTGCTACTGCCGCCACCGCTGCCGCC[GCTGCTGCTGCTGCT]GGTGCTACTGCTGTTGTTGCCAAGACT	AACAAAAGGAAACAGAAGGCTCT	59.824	AGTCTTGGCAACAACAGCAGTA	59.98	96
CL4128.Contig1_All_1539_1	CTGCTGCTGCTGCTG	CTG(3*5)	285	15	TCATGAACTCAGGCCTCTCTAAGTTAGCCTCCGTACCAGCAGGCGGTGCTGTAGCAGCTC[CTGCTGCTGCTGCTG]GTGGGGCCGGTGGAGCTGGGGCTGCGCCTGCTGCTGCGGAAGAGAAAAAGGAAGAGAAG	TCATGAACTCAGGCCTCTCTAAG	60.026	CTTCTCTTCCTTTTTCTCTTCCG	60.005	134
CL4128.Contig1_All_1539_2	CTGCTGCTGCTGCTG	CTG(3*5)	285	15	GTCATGAACTCAGGCCTCTCTAAGTTAGCCTCCGTACCAGCAGGCGGTGCTGTAGCAGCTC[CTGCTGCTGCTGCTG]GTGGGGCCGGTGGAGCTGGGGCTGCGCCTGCTGCTGCGGAAGAGAAAAAGGAAGAGAAG	GTCATGAACTCAGGCCTCTCTAA	59.899	CTTCTCTTCCTTTTTCTCTTCCG	60.005	135
CL4128.Contig1_All_1539_3	CTGCTGCTGCTGCTG	CTG(3*5)	285	15	TCATGAACTCAGGCCTCTCTAAGTTAGCCTCCGTACCAGCAGGCGGTGCTGTAGCAGCTC[CTGCTGCTGCTGCTG]GTGGGGCCGGTGGAGCTGGGGCTGCGCCTGCTGCTGCGGAAGAGAAAAAGGAAGAGAAGAAAGAGGAATCAGAAGAGTCGGAC	TCATGAACTCAGGCCTCTCTAAG	60.026	GTCCGACTCTTCTGATTCCTCTT	60.253	158
CL4128.Contig1_All_1539_4	CTGCTGCTGCTGCTG	CTG(3*5)	285	15	GTCATGAACTCAGGCCTCTCTAAGTTAGCCTCCGTACCAGCAGGCGGTGCTGTAGCAGCTC[CTGCTGCTGCTGCTG]GTGGGGCCGGTGGAGCTGGGGCTGCGCCTGCTGCTGCGGAAGAGAAAAAGGAAGAGAAGAAAGAGGAATCAGAAGAGTCGGAC	GTCATGAACTCAGGCCTCTCTAA	59.899	GTCCGACTCTTCTGATTCCTCTT	60.253	159
CL4128.Contig1_All_1539_5	CTGCTGCTGCTGCTG	CTG(3*5)	285	15	GCCTCTCTAAGTTAGCCTCCGTACCAGCAGGCGGTGCTGTAGCAGCTC[CTGCTGCTGCTGCTG]GTGGGGCCGGTGGAGCTGGGGCTGCGCCTGCTGCTGCGGAAGAGAAAAAGGAAGAGAAG	GCCTCTCTAAGTTAGCCTCCGTA	60.395	CTTCTCTTCCTTTTTCTCTTCCG	60.005	122
CL4137.Contig1_All_1540_1	CCTCCTCCTCCTCCTCCT	CCT(3*6)	892	18	AAGGAGTCCACATACTGCTCCTCCTCCAAACACACCTCCCCCTCCC[CCTCCTCCTCCTCCTCCT]GAACCTGCCTTCGTTCCAGCCATTGCTGCAGGAGCTCCCCCTCCACCACCTCCTCCACCTCCACCTCCTGTCGATAGTGCCACTGAAGTCTC	AAGGAGTCCACATACTGCTCCTC	61.035	GAGACTTCAGTGGCACTATCGAC	60.324	156
CL4137.Contig1_All_1540_2	CCTCCTCCTCCTCCTCCT	CCT(3*6)	892	18	AGGAAGGAGTCCACATACTGCTCCTCCTCCAAACACACCTCCCCCTCCC[CCTCCTCCTCCTCCTCCT]GAACCTGCCTTCGTTCCAGCCATTGCTGCAGGAGCTCCCCCTCCACCACCTCCTCCACCTCCACCTCCTGTCGATAGTGCCACTGAAGTCTC	AGGAAGGAGTCCACATACTGCTC	61.035	GAGACTTCAGTGGCACTATCGAC	60.324	159
CL4137.Contig1_All_1540_3	CCTCCTCCTCCTCCTCCT	CCT(3*6)	892	18	GAAGGAGTCCACATACTGCTCCTCCTCCAAACACACCTCCCCCTCCC[CCTCCTCCTCCTCCTCCT]GAACCTGCCTTCGTTCCAGCCATTGCTGCAGGAGCTCCCCCTCCACCACCTCCTCCACCTCCACCTCCTGTCGATAGTGCCACTGAAGTCTC	GAAGGAGTCCACATACTGCTCC	60.139	GAGACTTCAGTGGCACTATCGAC	60.324	157
CL4137.Contig1_All_1540_4	CCTCCTCCTCCTCCTCCT	CCT(3*6)	892	18	GGAAGGAGTCCACATACTGCTCCTCCTCCAAACACACCTCCCCCTCCC[CCTCCTCCTCCTCCTCCT]GAACCTGCCTTCGTTCCAGCCATTGCTGCAGGAGCTCCCCCTCCACCACCTCCTCCACCTCCACCTCCTGTCGATAGTGCCACTGAAGTCTC	GGAAGGAGTCCACATACTGCTC	60.139	GAGACTTCAGTGGCACTATCGAC	60.324	158
CL4137.Contig1_All_1540_5	CCTCCTCCTCCTCCTCCT	CCT(3*6)	892	18	AAGGAGTCCACATACTGCTCCTCCTCCAAACACACCTCCCCCTCCC[CCTCCTCCTCCTCCTCCT]GAACCTGCCTTCGTTCCAGCCATTGCTGCAGGAGCTCCCCCTCCACCACCTCCTCCACCTCCACCTCCTGTCGATAGTGCCACTGAAGTCTCTC	AAGGAGTCCACATACTGCTCCTC	61.035	GAGAGACTTCAGTGGCACTATCG	60.45	158
CL4137.Contig2_All_1541_1	CCTCCTCCTCCTCCTCCT	CCT(3*6)	240	18	GAGACATGAATCATTTGGCTTTTTTCCTCCA[CCTCCTCCTCCTCCTCCT]GAACCTGCCTTCGTTCCAGCCATTGCTGCAGGAGCTCCCCCTCCACCACCTCCTCCACCTCCACCTCCTGTCGATAGTGCCACTGAAGTCTC	GAGACATGAATCATTTGGCTTTT	59.498	GAGACTTCAGTGGCACTATCGAC	60.324	141
CL4137.Contig2_All_1541_2	CCTCCTCCTCCTCCTCCT	CCT(3*6)	240	18	TCGAGAGAATAACCAAGAGGAGACATGAATCATTTGGCTTTTTTCCTCCA[CCTCCTCCTCCTCCTCCT]GAACCTGCCTTCGTTCCAGCCATTGCTGCAGGAGCTCCCCCTCCACCACCTCCTCCACCTCCACCTCCTGTCGATAGTGCCACTGAAGTCTC	TCGAGAGAATAACCAAGAGGAGA	59.491	GAGACTTCAGTGGCACTATCGAC	60.324	160
CL4137.Contig2_All_1541_3	CCTCCTCCTCCTCCTCCT	CCT(3*6)	240	18	AAGAGGAGACATGAATCATTTGGCTTTTTTCCTCCA[CCTCCTCCTCCTCCTCCT]GAACCTGCCTTCGTTCCAGCCATTGCTGCAGGAGCTCCCCCTCCACCACCTCCTCCACCTCCACCTCCTGTCGATAGTGCCACTGAAGTCTC	AAGAGGAGACATGAATCATTTGG	59.473	GAGACTTCAGTGGCACTATCGAC	60.324	146
CL4137.Contig2_All_1541_4	CCTCCTCCTCCTCCTCCT	CCT(3*6)	240	18	GAGACATGAATCATTTGGCTTTTTTCCTCCA[CCTCCTCCTCCTCCTCCT]GAACCTGCCTTCGTTCCAGCCATTGCTGCAGGAGCTCCCCCTCCACCACCTCCTCCACCTCCACCTCCTGTCGATAGTGCCACTGAAGTCTCTC	GAGACATGAATCATTTGGCTTTT	59.498	GAGAGACTTCAGTGGCACTATCG	60.45	143
CL4137.Contig2_All_1541_5	CCTCCTCCTCCTCCTCCT	CCT(3*6)	240	18	GAGACATGAATCATTTGGCTTTTTTCCTCCA[CCTCCTCCTCCTCCTCCT]GAACCTGCCTTCGTTCCAGCCATTGCTGCAGGAGCTCCCCCTCCACCACCTCCTCCACCTCCACCTCCTGTCGATAGTGCCACTGAAGTCTCTCG	GAGACATGAATCATTTGGCTTTT	59.498	CGAGAGACTTCAGTGGCACTATC	60.45	144
CL4160.Contig1_All_1545_1	AGAAGAAGAAGAAGAAGA	AGA(3*6)	613	18	CACACATGAGAGTTCACACAGAAGAAGAAGAGAAGAAGAAAC[AGAAGAAGAAGAAGAAGA]GACCGTACCTTTGCAAAACCTGTGGGAGAAGACTTCGTTCCTTGGCAGCATTGGAAAATCACAAAAACAT	CACACATGAGAGTTCACACAGAAG	59.872	ATGTTTTTGTGATTTTCCAATGC	60.108	130
CL4160.Contig1_All_1545_2	AGAAGAAGAAGAAGAAGA	AGA(3*6)	613	18	CACACATGAGAGTTCACACAGAAGAAGAAGAGAAGAAGAAAC[AGAAGAAGAAGAAGAAGA]GACCGTACCTTTGCAAAACCTGTGGGAGAAGACTTCGTTCCTTGGCAGCATTGGAAAATCACAAAAACAT	CACACATGAGAGTTCACACAGAA	58.843	ATGTTTTTGTGATTTTCCAATGC	60.108	130
CL4160.Contig1_All_1545_3	AGAAGAAGAAGAAGAAGA	AGA(3*6)	613	18	CGTGTGGAAAAGCTCATAAATTCAAGTCCAAATTAAAGACACACATGAGAGTTCACACAGAAGAAGAAGAGAAGAAGAAAC[AGAAGAAGAAGAAGAAGA]GACCGTACCTTTGCAAAACCTGTGGGAGAAGACTT	CGTGTGGAAAAGCTCATAAATTC	60.017	AAGTCTTCTCCCACAGGTTTTG	59.655	134
CL4160.Contig1_All_1545_4	AGAAGAAGAAGAAGAAGA	AGA(3*6)	613	18	ACACACATGAGAGTTCACACAGAAGAAGAAGAGAAGAAGAAAC[AGAAGAAGAAGAAGAAGA]GACCGTACCTTTGCAAAACCTGTGGGAGAAGACTTCGTTCCTTGGCAGCATTGGAAAATCACAAAAACAT	ACACACATGAGAGTTCACACAGAA	59.735	ATGTTTTTGTGATTTTCCAATGC	60.108	131
CL4160.Contig1_All_1545_5	AGAAGAAGAAGAAGAAGA	AGA(3*6)	613	18	AAGACACACATGAGAGTTCACACAGAAGAAGAAGAGAAGAAGAAAC[AGAAGAAGAAGAAGAAGA]GACCGTACCTTTGCAAAACCTGTGGGAGAAGACTTCGTTCCTTGGCAGCATTGGAAAATCACAAAAACAT	AAGACACACATGAGAGTTCACACA	59.735	ATGTTTTTGTGATTTTCCAATGC	60.108	134
CL4171.Contig1_All_1552_1	TGGTGGTGGTGGTGG	TGG(3*5)	470	15	TCCTTTATGTACTCTGGCTCCAAAACACTGGGTCCACGCGCATCCCAGAGGTCGGGCTTCAGCTGCCAGTCTGCTGGCCCAGACCTGGCCCAGTTGCACAGGATGAGTGCTGC[TGGTGGTGGTGGTGG]AGGCAGTTTTTACAGAGAAGACTTCCGCAG	TCCTTTATGTACTCTGGCTCCAA	60.136	CTGCGGAAGTCTTCTCTGTAAAA	60.062	158
CL4171.Contig1_All_1552_2	TGGTGGTGGTGGTGG	TGG(3*5)	470	15	TCCTTTATGTACTCTGGCTCCAAAACACTGGGTCCACGCGCATCCCAGAGGTCGGGCTTCAGCTGCCAGTCTGCTGGCCCAGACCTGGCCCAGTTGCACAGGATGAGTGCTGC[TGGTGGTGGTGGTGG]AGGCAGTTTTTACAGAGAAGACTTCCGCA	TCCTTTATGTACTCTGGCTCCAA	60.136	TGCGGAAGTCTTCTCTGTAAAAA	60.4	157
CL4171.Contig1_All_1552_3	TGGTGGTGGTGGTGG	TGG(3*5)	470	15	ATGTACTCTGGCTCCAAAACACTGGGTCCACGCGCATCCCAGAGGTCGGGCTTCAGCTGCCAGTCTGCTGGCCCAGACCTGGCCCAGTTGCACAGGATGAGTGCTGC[TGGTGGTGGTGGTGG]AGGCAGTTTTTACAGAGAAGACTTCCGCAG	ATGTACTCTGGCTCCAAAACACT	59.225	CTGCGGAAGTCTTCTCTGTAAAA	60.062	152
CL4171.Contig1_All_1552_4	TGGTGGTGGTGGTGG	TGG(3*5)	470	15	TTTATGTACTCTGGCTCCAAAACACTGGGTCCACGCGCATCCCAGAGGTCGGGCTTCAGCTGCCAGTCTGCTGGCCCAGACCTGGCCCAGTTGCACAGGATGAGTGCTGC[TGGTGGTGGTGGTGG]AGGCAGTTTTTACAGAGAAGACTTCCGCAG	TTTATGTACTCTGGCTCCAAAACA	60.056	CTGCGGAAGTCTTCTCTGTAAAA	60.062	155
CL4171.Contig1_All_1552_5	TGGTGGTGGTGGTGG	TGG(3*5)	470	15	ATGTACTCTGGCTCCAAAACACTGGGTCCACGCGCATCCCAGAGGTCGGGCTTCAGCTGCCAGTCTGCTGGCCCAGACCTGGCCCAGTTGCACAGGATGAGTGCTGC[TGGTGGTGGTGGTGG]AGGCAGTTTTTACAGAGAAGACTTCCGCA	ATGTACTCTGGCTCCAAAACACT	59.225	TGCGGAAGTCTTCTCTGTAAAAA	60.4	151
CL4239.Contig2_All_1563_5	AGAAGAAGAAGAAGAAGA	AGA(3*6)	1959	18	CCGTGCAAGCTCTCAAAG[AGAAGAAGAAGAAGAAGA]AAGAGAAGAAGAAGGAGAAGGAGAGGGCGCGGCAGTCCTCCTCGTCCTCCTCGCCGCCTCCTCGTCCTCTTCGTCCTCCGGCCGTCAGAGTCAAACAGGAGAAGGAG	CCGTGCAAGCTCTCAAAGA	60.271	CTCCTTCTCCTGTTTGACTCTGA	60.038	143
CL4243.Contig1_All_1564_1	ATTATTATTATTATT	ATT(3*5)	1812	15	CATATCCCCAATTGCAACAGTATAAGATTTTCACAATATAATAACTGTCTCAGAAAATGTCATGATTTCACAGTATCACAGTATTACTGA[ATTATTATTATTATT]ATAATCAGTCAGAATGACCCTTAAAGGTATGA	CATATCCCCAATTGCAACAGTAT	59.983	TCATACCTTTAAGGGTCATTCTGA	59.057	137
CL4243.Contig1_All_1564_2	ATTATTATTATTATT	ATT(3*5)	1812	15	CATATCCCCAATTGCAACAGTATAAGATTTTCACAATATAATAACTGTCTCAGAAAATGTCATGATTTCACAGTATCACAGTATTACTGA[ATTATTATTATTATT]ATAATCAGTCAGAATGACCCTTAAAGGTATGAA	CATATCCCCAATTGCAACAGTAT	59.983	TTCATACCTTTAAGGGTCATTCTGA	60.232	138
CL4243.Contig1_All_1564_3	ATTATTATTATTATT	ATT(3*5)	1812	15	TCAGAAAATGTCATGATTTCACAGTATCACAGTATTACTGA[ATTATTATTATTATT]ATAATCAGTCAGAATGACCCTTAAAGGTATGAAAACAAAAAGGTTACATTTAGTTGTTACTTTAAAACCAGTATATTGCTGCATCCCTATTACCAATATGG	TCAGAAAATGTCATGATTTCACAG	59.134	CCATATTGGTAATAGGGATGCAG	59.616	157
CL4243.Contig1_All_1564_4	ATTATTATTATTATT	ATT(3*5)	1812	15	CTCAGAAAATGTCATGATTTCACAGTATCACAGTATTACTGA[ATTATTATTATTATT]ATAATCAGTCAGAATGACCCTTAAAGGTATGAAAACAAAAAGGTTACATTTAGTTGTTACTTTAAAACCAGTATATTGCTGCATCCCTATTACCAATATGG	CTCAGAAAATGTCATGATTTCACA	59.134	CCATATTGGTAATAGGGATGCAG	59.616	158
CL4243.Contig1_All_1564_5	ATTATTATTATTATT	ATT(3*5)	1812	15	TCAGAAAATGTCATGATTTCACAGTATCACAGTATTACTGA[ATTATTATTATTATT]ATAATCAGTCAGAATGACCCTTAAAGGTATGAAAACAAAAAGGTTACATTTAGTTGTTACTTTAAAACCAGTATATTGCTGCATCCCTATTACCAATATGG	TCAGAAAATGTCATGATTTCACA	58.134	CCATATTGGTAATAGGGATGCAG	59.616	157
CL4262.Contig1_All_1572_1	CCTCCTCCTCCTCCT	CCT(3*5)	1418	15	CCATGGACCAGAGTTCCTCTTGCCGAGACCCTTCACCCAGCCCTTTCTCCTCCGATAGGTCCCTGCAGGACAGCTATCGCCATCCAGTCCCCGTCCCCAGACCGGCTTCCTCCCCCATC[CCTCCTCCTCCTCCT]TGCACCTCTCTCACAGTTACCTCCA	CCATGGACCAGAGTTCCTCTT	60.496	TGGAGGTAACTGTGAGAGAGGTG	60.717	159
CL4262.Contig1_All_1572_2	CCTCCTCCTCCTCCT	CCT(3*5)	1418	15	AGCCCTTTCTCCTCCGATAGGTCCCTGCAGGACAGCTATCGCCATCCAGTCCCCGTCCCCAGACCGGCTTCCTCCCCCATC[CCTCCTCCTCCTCCT]TGCACCTCTCTCACAGTTACCTCCACTGTCATCA	AGCCCTTTCTCCTCCGATAG	59.805	TGATGACAGTGGAGGTAACTGTG	60.081	130
CL4262.Contig1_All_1572_3	CCTCCTCCTCCTCCT	CCT(3*5)	1418	15	ATGGACCAGAGTTCCTCTTGCCGAGACCCTTCACCCAGCCCTTTCTCCTCCGATAGGTCCCTGCAGGACAGCTATCGCCATCCAGTCCCCGTCCCCAGACCGGCTTCCTCCCCCATC[CCTCCTCCTCCTCCT]TGCACCTCTCTCACAGTTACCTCCA	ATGGACCAGAGTTCCTCTTGC	60.643	TGGAGGTAACTGTGAGAGAGGTG	60.717	157
CL4262.Contig1_All_1572_4	CCTCCTCCTCCTCCT	CCT(3*5)	1418	15	CTTTCTCCTCCGATAGGTCCCTGCAGGACAGCTATCGCCATCCAGTCCCCGTCCCCAGACCGGCTTCCTCCCCCATC[CCTCCTCCTCCTCCT]TGCACCTCTCTCACAGTTACCTCCACTGTCATCA	CTTTCTCCTCCGATAGGTCCC	61.29	TGATGACAGTGGAGGTAACTGTG	60.081	126
CL4262.Contig1_All_1572_5	CCTCCTCCTCCTCCT	CCT(3*5)	1418	15	CCTTTCTCCTCCGATAGGTCCCTGCAGGACAGCTATCGCCATCCAGTCCCCGTCCCCAGACCGGCTTCCTCCCCCATC[CCTCCTCCTCCTCCT]TGCACCTCTCTCACAGTTACCTCCACTGTCATCA	CCTTTCTCCTCCGATAGGTCC	61.29	TGATGACAGTGGAGGTAACTGTG	60.081	127
CL4305.Contig2_All_1576_1	GCAGCAGCAGCAGCA	GCA(3*5)	2043	15	AGGGTGGTAAAGGAAAGAAACTGAATATTGGCGGAGGTGGTCTTGGTTACAGAGAGAGACCAGGCCTGGGGGCTGAAAGCTCTGAAC[GCAGCAGCAGCAGCA]GCTTGTTGTCTTCCACTAGTGGCTTTGAAGGCTACAGCAAACCTG	AGGGTGGTAAAGGAAAGAAACTG	59.922	CAGGTTTGCTGTAGCCTTCAA	60.426	147
CL4305.Contig2_All_1576_2	GCAGCAGCAGCAGCA	GCA(3*5)	2043	15	CAAGGGTGGTAAAGGAAAGAAACTGAATATTGGCGGAGGTGGTCTTGGTTACAGAGAGAGACCAGGCCTGGGGGCTGAAAGCTCTGAAC[GCAGCAGCAGCAGCA]GCTTGTTGTCTTCCACTAGTGGCTTTGAAGGCTACAGCAAACCTG	CAAGGGTGGTAAAGGAAAGAAAC	60.248	CAGGTTTGCTGTAGCCTTCAA	60.426	149
CL4305.Contig2_All_1576_3	GCAGCAGCAGCAGCA	GCA(3*5)	2043	15	AGGGTGGTAAAGGAAAGAAACTGAATATTGGCGGAGGTGGTCTTGGTTACAGAGAGAGACCAGGCCTGGGGGCTGAAAGCTCTGAAC[GCAGCAGCAGCAGCA]GCTTGTTGTCTTCCACTAGTGGCTTTGAAGGCTACAGCAAACCTG	AGGGTGGTAAAGGAAAGAAACTG	59.922	CAGGTTTGCTGTAGCCTTCAAA	61.642	147
CL4305.Contig2_All_1576_4	GCAGCAGCAGCAGCA	GCA(3*5)	2043	15	CAAGGGTGGTAAAGGAAAGAAACTGAATATTGGCGGAGGTGGTCTTGGTTACAGAGAGAGACCAGGCCTGGGGGCTGAAAGCTCTGAAC[GCAGCAGCAGCAGCA]GCTTGTTGTCTTCCACTAGTGGCTTTGAAGGCTACAGCAAACCTG	CAAGGGTGGTAAAGGAAAGAAAC	60.248	CAGGTTTGCTGTAGCCTTCAAA	61.642	149
CL4316.Contig2_All_1584_1	AACTGAACTGAACTGAACTG	AACTG(5*4)	1336	20	CAACTTTTCACAATGGAAACACAAAA[AACTGAACTGAACTGAACTG]AACCAACCTGCTGGTGGAAACGCACCATTACTGATCCAGATGTCTCAGTCCCTTCGTTGCAGGGAGCAAGTGTGAACACAGGGAAATGCTGTTTCTTGGTTTGTCGTACAGA	CAACTTTTCACAATGGAAACACA	59.927	TCTGTACGACAAACCAAGAAACA	59.702	158
CL4316.Contig2_All_1584_2	AACTGAACTGAACTGAACTG	AACTG(5*4)	1336	20	TTTTCACAATGGAAACACAAAA[AACTGAACTGAACTGAACTG]AACCAACCTGCTGGTGGAAACGCACCATTACTGATCCAGATGTCTCAGTCCCTTCGTTGCAGGGAGCAAGTGTGAACACAGGGAAATGCTGTTTCTTGGTTTGTCGTACAGA	TTTTCACAATGGAAACACAAAAA	59.411	TCTGTACGACAAACCAAGAAACA	59.702	154
CL4316.Contig2_All_1584_3	AACTGAACTGAACTGAACTG	AACTG(5*4)	1336	20	CAACTTTTCACAATGGAAACACAAAA[AACTGAACTGAACTGAACTG]AACCAACCTGCTGGTGGAAACGCACCATTACTGATCCAGATGTCTCAGTCCCTTCGTTGCAGGGAGCAAGTGTGAACACAGGGAAATGCTGTTTCTTGGTTTGTCGTA	CAACTTTTCACAATGGAAACACA	59.927	TACGACAAACCAAGAAACAGCAT	60.918	154
CL4316.Contig2_All_1584_4	AACTGAACTGAACTGAACTG	AACTG(5*4)	1336	20	CAACTTTTCACAATGGAAACACAAAA[AACTGAACTGAACTGAACTG]AACCAACCTGCTGGTGGAAACGCACCATTACTGATCCAGATGTCTCA	CAACTTTTCACAATGGAAACACA	59.927	TGAGACATCTGGATCAGTAATGG	59.066	93
CL4316.Contig2_All_1584_5	AACTGAACTGAACTGAACTG	AACTG(5*4)	1336	20	CAACTTTTCACAATGGAAACACAAAA[AACTGAACTGAACTGAACTG]AACCAACCTGCTGGTGGAAACGCACCATTACTGATCCAGATGTCTCAG	CAACTTTTCACAATGGAAACACA	59.927	CTGAGACATCTGGATCAGTAATGG	60.019	94
CL4328.Contig2_All_1585_1	TCCTCCTCCTCCTCCTCC	TCC(3*6)	351	18	ACCAACAGCCAACAACTTGAGACCCTCTCCCCACCTCCTCACACTCCTCATCCCTCCACCTGCGGCCTCCTCCATCCTCCCCTCCCTCCTCCCTCTCAAGTCACCT[TCCTCCTCCTCCTCCTCC]TCTCCCCTCCTTTTCCTTTCTTCCACCT	ACCAACAGCCAACAACTTGAG	60.2	AGGTGGAAGAAAGGAAAAGGAG	60.102	152
CL4328.Contig2_All_1585_2	TCCTCCTCCTCCTCCTCC	TCC(3*6)	351	18	ACCAACAGCCAACAACTTGAGACCCTCTCCCCACCTCCTCACACTCCTCATCCCTCCACCTGCGGCCTCCTCCATCCTCCCCTCCCTCCTCCCTCTCAAGTCACCT[TCCTCCTCCTCCTCCTCC]TCTCCCCTCCTTTTCCTTTCTTCCACCTCT	ACCAACAGCCAACAACTTGAG	60.2	AGAGGTGGAAGAAAGGAAAAGG	60.102	154
CL4328.Contig2_All_1585_3	TCCTCCTCCTCCTCCTCC	TCC(3*6)	351	18	CACCTCCTCACACTCCTCATCCCTCCACCTGCGGCCTCCTCCATCCTCCCCTCCCTCCTCCCTCTCAAGTCACCT[TCCTCCTCCTCCTCCTCC]TCTCCCCTCCTTTTCCTTTCTTCCACCTCT	CACCTCCTCACACTCCTCATC	59.698	AGAGGTGGAAGAAAGGAAAAGG	60.102	123
CL4328.Contig2_All_1585_4	TCCTCCTCCTCCTCCTCC	TCC(3*6)	351	18	AACAACTTGAGACCCTCTCCCCACCTCCTCACACTCCTCATCCCTCCACCTGCGGCCTCCTCCATCCTCCCCTCCCTCCTCCCTCTCAAGTCACCT[TCCTCCTCCTCCTCCTCC]TCTCCCCTCCTTTTCCTTTCTTCCACCT	AACAACTTGAGACCCTCTCCC	59.59	AGGTGGAAGAAAGGAAAAGGAG	60.102	142
CL4328.Contig2_All_1585_5	TCCTCCTCCTCCTCCTCC	TCC(3*6)	351	18	AGCCAACAACTTGAGACCCTCTCCCCACCTCCTCACACTCCTCATCCCTCCACCTGCGGCCTCCTCCATCCTCCCCTCCCTCCTCCCTCTCAAGTCACCT[TCCTCCTCCTCCTCCTCC]TCTCCCCTCCTTTTCCTTTCTTCCACCT	AGCCAACAACTTGAGACCCTCT	61.559	AGGTGGAAGAAAGGAAAAGGAG	60.102	146
CL4331.Contig1_All_1586_1	AACAACAACAACAAC	AAC(3*5)	165	15	CTTCATCTCGTGTCTTTCCAAATGGCAACGACGGCGGACGACCAGCGGGAAACGGAGGACGCCGTCGCCGCGTTGTCGACGCACCACCGCGGCTGCCACCACAACAGCAACAACAACAATAAT[AACAACAACAACAAC]AAAGATAACGAGGCGGGAGAG	CTTCATCTCGTGTCTTTCCAAAT	59.645	CTCTCCCGCCTCGTTATCTT	60.723	159
CL4331.Contig1_All_1586_2	AACAACAACAACAAC	AAC(3*5)	165	15	CTTCATCTCGTGTCTTTCCAAATGGCAACGACGGCGGACGACCAGCGGGAAACGGAGGACGCCGTCGCCGCGTTGTCGACGCACCACCGCGGCTGCCACCACAACAGCAACAACAACAATAAT[AACAACAACAACAAC]AAAGATAACGAGGCGGGAGA	CTTCATCTCGTGTCTTTCCAAAT	59.645	TCTCCCGCCTCGTTATCTT	59.782	158
CL4331.Contig1_All_1586_3	AACAACAACAACAAC	AAC(3*5)	165	15	CTTCATCTCGTGTCTTTCCAAATGGCAACGACGGCGGACGACCAGCGGGAAACGGAGGACGCCGTCGCCGCGTTGTCGACGCACCACCGCGGCTGCCACCACAACAGCAACAACAACAATAAT[AACAACAACAACAAC]AAAGATAACGAGGCGGGAGAGA	CTTCATCTCGTGTCTTTCCAAAT	59.645	TCTCTCCCGCCTCGTTATCT	61.249	160
CL4331.Contig1_All_1586_4	AACAACAACAACAAC	AAC(3*5)	165	15	CTTCATCTCGTGTCTTTCCAAATGGCAACGACGGCGGACGACCAGCGGGAAACGGAGGACGCCGTCGCCGCGTTGTCGACGCACCACCGCGGCTGCCACCACAACAGCAACAACAACAATAAT[AACAACAACAACAAC]AAAGATAACGAGGCGGGAGAGA	CTTCATCTCGTGTCTTTCCAAAT	59.645	TCTCTCCCGCCTCGTTATC	60.31	160
CL4331.Contig1_All_1586_5	AACAACAACAACAAC	AAC(3*5)	165	15	CTTCATCTCGTGTCTTTCCAAATGGCAACGACGGCGGACGACCAGCGGGAAACGGAGGACGCCGTCGCCGCGTTGTCGACGCACCACCGCGGCTGCCACCACAACAGCAACAACAACAATAAT[AACAACAACAACAAC]AAAGATAACGAGGCGGGAGAGA	CTTCATCTCGTGTCTTTCCAAAT	59.645	TCTCTCCCGCCTCGTTATCTT	62.443	160
CL4354.Contig2_All_1589_1	AGAGAGAGAGAG	AG(2*6)	2431	12	GAAAACGTCCAAGAGACTCAGATCTAAAAACAAAAAGCGAGAGTAT[AGAGAGAGAGAG]TGAGCAAGACTCGGAGACAGAGAGGGGATTGATGTTGGGTTTATGCGCGGAATGATTAGACACTAGAGTGCATTGACATTACACCAGGAGAGAGG	GAAAACGTCCAAGAGACTCAGAT	58.912	CCTCTCTCCTGGTGTAATGTCAA	60.534	153
CL4354.Contig2_All_1589_2	AGAGAGAGAGAG	AG(2*6)	2431	12	AGGAAAACGTCCAAGAGACTCAGATCTAAAAACAAAAAGCGAGAGTAT[AGAGAGAGAGAG]TGAGCAAGACTCGGAGACAGAGAGGGGATTGATGTTGGGTTTATGCGCGGAATGATTAGACACTAGAGTGCATTGACATTACACCAGGAGAGAGG	AGGAAAACGTCCAAGAGACTCAG	61.159	CCTCTCTCCTGGTGTAATGTCAA	60.534	155
CL4354.Contig2_All_1589_3	AGAGAGAGAGAG	AG(2*6)	2431	12	GGAAAACGTCCAAGAGACTCAGATCTAAAAACAAAAAGCGAGAGTAT[AGAGAGAGAGAG]TGAGCAAGACTCGGAGACAGAGAGGGGATTGATGTTGGGTTTATGCGCGGAATGATTAGACACTAGAGTGCATTGACATTACACCAGGAGAGAGG	GGAAAACGTCCAAGAGACTCAG	60.281	CCTCTCTCCTGGTGTAATGTCAA	60.534	154
CL4354.Contig2_All_1589_4	AGAGAGAGAGAG	AG(2*6)	2431	12	AGGAAAACGTCCAAGAGACTCAGATCTAAAAACAAAAAGCGAGAGTAT[AGAGAGAGAGAG]TGAGCAAGACTCGGAGACAGAGAGGGGATTGATGTTGGGTTTATGCGCGGAATGATTAGACACTAGAGTGCATTGACATTACACCAGGAGAGAGG	AGGAAAACGTCCAAGAGACTCA	60.281	CCTCTCTCCTGGTGTAATGTCAA	60.534	155
CL4354.Contig2_All_1589_5	AGAGAGAGAGAG	AG(2*6)	2431	12	TCAGATCTAAAAACAAAAAGCGAGAGTAT[AGAGAGAGAGAG]TGAGCAAGACTCGGAGACAGAGAGGGGATTGATGTTGGGTTTATGCGCGGAATGATTAGACACTAGAGTGCATTGACATTACACCAGGAGAGAGGATAGACTGA	TCAGATCTAAAAACAAAAAGCGA	58.259	TCAGTCTATCCTCTCTCCTGGTG	59.886	145
CL4359.Contig1_All_1590_1	GAGGAGGAGGAGGAGGAG	GAG(3*6)	213	18	AATCCATCAGCTCATCTCATCATACAGTTTTCCTCTGACTGCACTTGTCTTACTCACCGTA[GAGGAGGAGGAGGAGGAG]GTGAAGAAGTGCGTGGAAGAGGAAGAGGAGGAGCAG	AATCCATCAGCTCATCTCATCAT	59.946	CTGCTCCTCCTCTTCCTCTTC	59.708	115
CL4359.Contig1_All_1590_2	GAGGAGGAGGAGGAGGAG	GAG(3*6)	213	18	CGTCAGTTGGTGTTAGAAAATCCATCAGCTCATCTCATCATACAGTTTTCCTCTGACTGCACTTGTCTTACTCACCGTA[GAGGAGGAGGAGGAGGAG]GTGAAGAAGTGCGTGGAAGAGGAAGAGGAGGAGCAG	CGTCAGTTGGTGTTAGAAAATCC	59.92	CTGCTCCTCCTCTTCCTCTTC	59.708	133
CL4359.Contig1_All_1590_3	GAGGAGGAGGAGGAGGAG	GAG(3*6)	213	18	CCATCAGCTCATCTCATCATACAGTTTTCCTCTGACTGCACTTGTCTTACTCACCGTA[GAGGAGGAGGAGGAGGAG]GTGAAGAAGTGCGTGGAAGAGGAAGAGGAGGAGCAG	CCATCAGCTCATCTCATCATACA	60.111	CTGCTCCTCCTCTTCCTCTTC	59.708	112
CL4359.Contig1_All_1590_4	GAGGAGGAGGAGGAGGAG	GAG(3*6)	213	18	AGAAAATCCATCAGCTCATCTCATCATACAGTTTTCCTCTGACTGCACTTGTCTTACTCACCGTA[GAGGAGGAGGAGGAGGAG]GTGAAGAAGTGCGTGGAAGAGGAAGAGGAGGAGCAG	AGAAAATCCATCAGCTCATCTCA	60.222	CTGCTCCTCCTCTTCCTCTTC	59.708	119
CL4359.Contig1_All_1590_5	GAGGAGGAGGAGGAGGAG	GAG(3*6)	213	18	GTTTTCCTCTGACTGCACTTGTCTTACTCACCGTA[GAGGAGGAGGAGGAGGAG]GTGAAGAAGTGCGTGGAAGAGGAAGAGGAGGAGCAG	GTTTTCCTCTGACTGCACTTGTC	60.337	CTGCTCCTCCTCTTCCTCTTC	59.708	89
CL4359.Contig2_All_1591_1	GGAGGAGGAGGAGGA	GGA(3*5)	458	15	GATGAAAGGGAGGAGACAGATGGAGGAGGAGGTGGTGTAGGGATGCGTGGGAGAGGCAGAGGAGGAGGAGCAGCCCCAGGAAGAGGGGGCAGAAGAGGTGCAGGAAGAGAGGAGACAGATGGG[GGAGGAGGAGGAGGA]GGTGAAGAAGTGCGTGGAAGAG	GATGAAAGGGAGGAGACAGATG	60.074	CTCTTCCACGCACTTCTTCAC	60.043	160
CL4359.Contig2_All_1591_2	GGAGGAGGAGGAGGA	GGA(3*5)	458	15	CAGGAAGAGAGGAGACAGATGGG[GGAGGAGGAGGAGGA]GGTGAAGAAGTGCGTGGAAGAGGAAGAGGAGGAGCAGCAGGTGCTGGGAGAGGGGGTGCAAGAGATGCAAGAGGAC	CAGGAAGAGAGGAGACAGATGG	60.384	GTCCTCTTGCATCTCTTGCAC	60.012	114
CL4359.Contig2_All_1591_3	GGAGGAGGAGGAGGA	GGA(3*5)	458	15	TGCAGGAAGAGAGGAGACAGATGGG[GGAGGAGGAGGAGGA]GGTGAAGAAGTGCGTGGAAGAGGAAGAGGAGGAGCAGCAGGTGCTGGGAGAGGGGGTGCAAGAGATGCAAGAGGAC	TGCAGGAAGAGAGGAGACAGAT	60.532	GTCCTCTTGCATCTCTTGCAC	60.012	116
CL4359.Contig2_All_1591_4	GGAGGAGGAGGAGGA	GGA(3*5)	458	15	AGGAAGAGAGGAGACAGATGGG[GGAGGAGGAGGAGGA]GGTGAAGAAGTGCGTGGAAGAGGAAGAGGAGGAGCAGCAGGTGCTGGGAGAGGGGGTGCAAGAGATGCAAGAGGAC	AGGAAGAGAGGAGACAGATGGG	61.128	GTCCTCTTGCATCTCTTGCAC	60.012	113
CL4359.Contig2_All_1591_5	GGAGGAGGAGGAGGA	GGA(3*5)	458	15	GAAGAGAGGAGACAGATGGG[GGAGGAGGAGGAGGA]GGTGAAGAAGTGCGTGGAAGAGGAAGAGGAGGAGCAGCAGGTGCTGGGAGAGGGGGTGCAAGAGATGCAAGAGGAC	GAAGAGAGGAGACAGATGGGG	60.201	GTCCTCTTGCATCTCTTGCAC	60.012	111
CL4362.Contig2_All_1594_1	AGGAGGAGGAGGAGG	AGG(3*5)	711	15	ATGAGGAGGACAACCAATCAGAGGAGGAGGCGGCAGCAGAGTATGGCTCCGAGCAGGGGTCGGGAAGCTCCTCCCCCGCTGCCTCCCACGTAGAGGAAGAGGAAGAGGAGGACC[AGGAGGAGGAGGAGG]AGAGGAGAAAGGAGCTGGAGAGACAG	ATGAGGAGGACAACCAATCAGAG	61.76	CTGTCTCTCCAGCTCCTTTCTC	59.762	155
CL4362.Contig2_All_1594_2	AGGAGGAGGAGGAGG	AGG(3*5)	711	15	ATGAGGAGGACAACCAATCAGAGGAGGAGGCGGCAGCAGAGTATGGCTCCGAGCAGGGGTCGGGAAGCTCCTCCCCCGCTGCCTCCCACGTAGAGGAAGAGGAAGAGGAGGACC[AGGAGGAGGAGGAGG]AGAGGAGAAAGGAGCTGGAGAGACAG	ATGAGGAGGACAACCAATCAGA	60.883	CTGTCTCTCCAGCTCCTTTCTC	59.762	155
CL4362.Contig2_All_1594_3	AGGAGGAGGAGGAGG	AGG(3*5)	711	15	ATGAGGAGGACAACCAATCAGAGGAGGAGGCGGCAGCAGAGTATGGCTCCGAGCAGGGGTCGGGAAGCTCCTCCCCCGCTGCCTCCCACGTAGAGGAAGAGGAAGAGGAGGACC[AGGAGGAGGAGGAGG]AGAGGAGAAAGGAGCTGGAGAGAC	ATGAGGAGGACAACCAATCAGAG	61.76	GTCTCTCCAGCTCCTTTCTCCT	60.511	153
CL4362.Contig2_All_1594_4	AGGAGGAGGAGGAGG	AGG(3*5)	711	15	ATGAGGAGGACAACCAATCAGAGGAGGAGGCGGCAGCAGAGTATGGCTCCGAGCAGGGGTCGGGAAGCTCCTCCCCCGCTGCCTCCCACGTAGAGGAAGAGGAAGAGGAGGACC[AGGAGGAGGAGGAGG]AGAGGAGAAAGGAGCTGGAGAGAC	ATGAGGAGGACAACCAATCAGA	60.883	GTCTCTCCAGCTCCTTTCTCCT	60.511	153
CL4362.Contig2_All_1594_5	AGGAGGAGGAGGAGG	AGG(3*5)	711	15	AGGACAACCAATCAGAGGAGGAGGCGGCAGCAGAGTATGGCTCCGAGCAGGGGTCGGGAAGCTCCTCCCCCGCTGCCTCCCACGTAGAGGAAGAGGAAGAGGAGGACC[AGGAGGAGGAGGAGG]AGAGGAGAAAGGAGCTGGAGAGACAG	AGGACAACCAATCAGAGGAGG	60.496	CTGTCTCTCCAGCTCCTTTCTC	59.762	149
CL4369.Contig3_All_1599_1	GATGATGATGATGAT	GAT(3*5)	597	15	GGAGACAAGAAGATTAAGGGTGGAAACATCTTTGCTGCTCTCAGCCAGGGCCAGAGTGATGATGACAACGAC[GATGATGATGATGAT]TTGGATGAAGAAGATAAACCAGCAAAAAAGTCAATAGAAAAGGATGATAAGAAGGCGAAG	GGAGACAAGAAGATTAAGGGTGG	60.347	CTTCGCCTTCTTATCATCCTTTT	60.101	147
CL4369.Contig3_All_1599_2	GATGATGATGATGAT	GAT(3*5)	597	15	CAAGAAGATTAAGGGTGGAAACATCTTTGCTGCTCTCAGCCAGGGCCAGAGTGATGATGACAACGAC[GATGATGATGATGAT]TTGGATGAAGAAGATAAACCAGCAAAAAAGTCAATAGAAAAGGATGATAAGAAGGCGAAG	CAAGAAGATTAAGGGTGGAAACA	59.527	CTTCGCCTTCTTATCATCCTTTT	60.101	142
CL4369.Contig3_All_1599_3	GATGATGATGATGAT	GAT(3*5)	597	15	GGAGACAAGAAGATTAAGGGTGGAAACATCTTTGCTGCTCTCAGCCAGGGCCAGAGTGATGATGACAACGAC[GATGATGATGATGAT]TTGGATGAAGAAGATAAACCAGCAAAAAAGTCAATAGAAAAGGATGATAAGAAGGCGAAGA	GGAGACAAGAAGATTAAGGGTGG	60.347	TCTTCGCCTTCTTATCATCCTTT	60.551	148
CL4369.Contig3_All_1599_4	GATGATGATGATGAT	GAT(3*5)	597	15	CAAGAAGATTAAGGGTGGAAACATCTTTGCTGCTCTCAGCCAGGGCCAGAGTGATGATGACAACGAC[GATGATGATGATGAT]TTGGATGAAGAAGATAAACCAGCAAAAAAGTCAATAGAAAAGGATGATAAGAAGGCGAAG	CAAGAAGATTAAGGGTGGAAACAT	59.786	CTTCGCCTTCTTATCATCCTTTT	60.101	142
CL4369.Contig3_All_1599_5	GATGATGATGATGAT	GAT(3*5)	597	15	ACAAGAAGATTAAGGGTGGAAACATCTTTGCTGCTCTCAGCCAGGGCCAGAGTGATGATGACAACGAC[GATGATGATGATGAT]TTGGATGAAGAAGATAAACCAGCAAAAAAGTCAATAGAAAAGGATGATAAGAAGGCGAAG	ACAAGAAGATTAAGGGTGGAAACA	60.261	CTTCGCCTTCTTATCATCCTTTT	60.101	143
CL4378.Contig1_All_1600_1	AGCAGCAGCAGCAGC	AGC(3*5)	572	15	TTTCCTCCTCAACCAACTGTAACAGCAGCAGCAGT[AGCAGCAGCAGCAGC]CAAGGTCGAACCCCGAGACACAGCCTGACCAGCAACGACGGAGAGCAGGACACCCGGCAAATCCGGCCCAGCTCACTGCTGAACCCAAAGAGT	TTTCCTCCTCAACCAACTGTAAC	59.552	ACTCTTTGGGTTCAGCAGTGAG	60.846	143
CL4378.Contig1_All_1600_2	AGCAGCAGCAGCAGC	AGC(3*5)	572	15	GTTTCCTCCTCAACCAACTGTAACAGCAGCAGCAGT[AGCAGCAGCAGCAGC]CAAGGTCGAACCCCGAGACACAGCCTGACCAGCAACGACGGAGAGCAGGACACCCGGCAAATCCGGCCCAGCTCACTGCTGAACCCAAAGAGT	GTTTCCTCCTCAACCAACTGTAA	59.552	ACTCTTTGGGTTCAGCAGTGAG	60.846	144
CL4378.Contig1_All_1600_3	AGCAGCAGCAGCAGC	AGC(3*5)	572	15	TTTCCTCCTCAACCAACTGTAACAGCAGCAGCAGT[AGCAGCAGCAGCAGC]CAAGGTCGAACCCCGAGACACAGCCTGACCAGCAACGACGGAGAGCAGGACACCCGGCAAATCCGGCCCAGCTCACTGCTGAACCCAAAGAG	TTTCCTCCTCAACCAACTGTAAC	59.552	CTCTTTGGGTTCAGCAGTGAG	60.036	142
CL4378.Contig1_All_1600_4	AGCAGCAGCAGCAGC	AGC(3*5)	572	15	GTTTCCTCCTCAACCAACTGTAACAGCAGCAGCAGT[AGCAGCAGCAGCAGC]CAAGGTCGAACCCCGAGACACAGCCTGACCAGCAACGACGGAGAGCAGGACACCCGGCAAATCCGGCCCAGCTCACTGCTGAACCCAAAGAG	GTTTCCTCCTCAACCAACTGTAA	59.552	CTCTTTGGGTTCAGCAGTGAG	60.036	143
CL4378.Contig1_All_1600_5	AGCAGCAGCAGCAGC	AGC(3*5)	572	15	TTTCCTCCTCAACCAACTGTAACAGCAGCAGCAGT[AGCAGCAGCAGCAGC]CAAGGTCGAACCCCGAGACACAGCCTGACCAGCAACGACGGAGAGCAGGACACCCGGCAAATCCGGCCCAGCTCACTGCTGAACCCAAAGAGTC	TTTCCTCCTCAACCAACTGTAAC	59.552	GACTCTTTGGGTTCAGCAGTG	59.899	144
CL4380.Contig1_All_1601_1	CTCCTCCTCCTCCTC	CTC(3*5)	981	15	TCAACCATAACACTTCCCAGTCTGCTGCCAGTAGCCCCACATCTGCCCACACCCCCCAAACCCCGACGCCTCAGACCCCGACTCCAACCACTTCCT[CTCCTCCTCCTCCTC]CTTCTTCCACCTCTCCCCCACCCAACAACTCAAAGTTACCTCA	TCAACCATAACACTTCCCAGTCT	59.914	TGAGGTAACTTTGAGTTGTTGGG	60.422	154
CL4380.Contig1_All_1601_2	CTCCTCCTCCTCCTC	CTC(3*5)	981	15	TCAACCATAACACTTCCCAGTCTGCTGCCAGTAGCCCCACATCTGCCCACACCCCCCAAACCCCGACGCCTCAGACCCCGACTCCAACCACTTCCT[CTCCTCCTCCTCCTC]CTTCTTCCACCTCTCCCCCACCCAACAACTCAAAGTTACCT	TCAACCATAACACTTCCCAGTCT	59.914	AGGTAACTTTGAGTTGTTGGGTG	59.481	152
CL4380.Contig1_All_1601_3	CTCCTCCTCCTCCTC	CTC(3*5)	981	15	GTCAACCATAACACTTCCCAGTCTGCTGCCAGTAGCCCCACATCTGCCCACACCCCCCAAACCCCGACGCCTCAGACCCCGACTCCAACCACTTCCT[CTCCTCCTCCTCCTC]CTTCTTCCACCTCTCCCCCACCCAACAACTCAAAGTTACCTCA	GTCAACCATAACACTTCCCAGTC	59.787	TGAGGTAACTTTGAGTTGTTGGG	60.422	155
CL4380.Contig1_All_1601_4	CTCCTCCTCCTCCTC	CTC(3*5)	981	15	GTCAACCATAACACTTCCCAGTCTGCTGCCAGTAGCCCCACATCTGCCCACACCCCCCAAACCCCGACGCCTCAGACCCCGACTCCAACCACTTCCT[CTCCTCCTCCTCCTC]CTTCTTCCACCTCTCCCCCACCCAACAACTCAAAGTTACCT	GTCAACCATAACACTTCCCAGTC	59.787	AGGTAACTTTGAGTTGTTGGGTG	59.481	153
CL4380.Contig1_All_1601_5	CTCCTCCTCCTCCTC	CTC(3*5)	981	15	TCAACCATAACACTTCCCAGTCTGCTGCCAGTAGCCCCACATCTGCCCACACCCCCCAAACCCCGACGCCTCAGACCCCGACTCCAACCACTTCCT[CTCCTCCTCCTCCTC]CTTCTTCCACCTCTCCCCCACCCAACAACTCAAAGTTACCTCAGGACC	TCAACCATAACACTTCCCAGTCT	59.914	GGTCCTGAGGTAACTTTGAGTTG	59.199	159
CL4398.Contig3_All_1602_1	ACACACACACAC	AC(2*6)	2216	12	TGGATCCTGTCTTTTCTGAATGTCTACAAAAAAAAATGTCA[ACACACACACAC]CTCCCTGCCCCCCACCTTTTTCTCCCCCTCTCTTCACCCCCATGCCTGGTGCAGGGCATGTGGCCCTCTTGACTTTTTCTTTTTG	TGGATCCTGTCTTTTCTGAATGT	59.99	CAAAAAGAAAAAGTCAAGAGGGC	60.589	138
CL4398.Contig3_All_1602_2	ACACACACACAC	AC(2*6)	2216	12	TGGATCCTGTCTTTTCTGAATGTCTACAAAAAAAAATGTCA[ACACACACACAC]CTCCCTGCCCCCCACCTTTTTCTCCCCCTCTCTTCACCCCCATGCCTGGTGCAGGGCATGTGGCCCTCTTGACTTTTTCTTTTTGC	TGGATCCTGTCTTTTCTGAATGT	59.99	GCAAAAAGAAAAAGTCAAGAGGG	60.589	139
CL4398.Contig3_All_1602_3	ACACACACACAC	AC(2*6)	2216	12	TGGATCCTGTCTTTTCTGAATGTCTACAAAAAAAAATGTCA[ACACACACACAC]CTCCCTGCCCCCCACCTTTTTCTCCCCCTCTCTTCACCCCCATGCCTGGTGCAGGGCATGTGGCCCTCTTGACTTTTTCTTTTTGCC	TGGATCCTGTCTTTTCTGAATGT	59.99	GGCAAAAAGAAAAAGTCAAGAGG	60.589	140
CL4398.Contig3_All_1602_4	ACACACACACAC	AC(2*6)	2216	12	CTGGATCCTGTCTTTTCTGAATGTCTACAAAAAAAAATGTCA[ACACACACACAC]CTCCCTGCCCCCCACCTTTTTCTCCCCCTCTCTTCACCCCCATGCCTGGTGCAGGGCATGTGGCCCTCTTGACTTTTTCTTTTTG	CTGGATCCTGTCTTTTCTGAATG	60.116	CAAAAAGAAAAAGTCAAGAGGGC	60.589	139
CL4398.Contig3_All_1602_5	ACACACACACAC	AC(2*6)	2216	12	CTGGATCCTGTCTTTTCTGAATGTCTACAAAAAAAAATGTCA[ACACACACACAC]CTCCCTGCCCCCCACCTTTTTCTCCCCCTCTCTTCACCCCCATGCCTGGTGCAGGGCATGTGGCCCTCTTGACTTTTTCTTTTTGC	CTGGATCCTGTCTTTTCTGAATG	60.116	GCAAAAAGAAAAAGTCAAGAGGG	60.589	140
CL4412.Contig3_All_1608_1	GAGGAGGAGGAGGAGGAGGAG	GAG(3*7)	367	21	AGCTCGACAATGAAACTCTCAAGCTCATGTCTACGCCTCGTTGCTCTCTCCCCGACATCGTTGGAAGTGAGGACATGCTGAA[GAGGAGGAGGAGGAGGAGGAG]ATACGCCCTGTCAGGCCTAAAGTGGCATAAGACTGACCTCACATGGAGTGT	AGCTCGACAATGAAACTCTCAAG	60.068	ACACTCCATGTGAGGTCAGTCTT	60.088	154
CL4412.Contig3_All_1608_2	GAGGAGGAGGAGGAGGAGGAG	GAG(3*7)	367	21	AACTCTCAAGCTCATGTCTACGCCTCGTTGCTCTCTCCCCGACATCGTTGGAAGTGAGGACATGCTGAA[GAGGAGGAGGAGGAGGAGGAG]ATACGCCCTGTCAGGCCTAAAGTGGCATAAGACTGACCTCACATGGAGTGT	AACTCTCAAGCTCATGTCTACGC	60.096	ACACTCCATGTGAGGTCAGTCTT	60.088	141
CL4412.Contig3_All_1608_3	GAGGAGGAGGAGGAGGAGGAG	GAG(3*7)	367	21	AGCTCGACAATGAAACTCTCAAGCTCATGTCTACGCCTCGTTGCTCTCTCCCCGACATCGTTGGAAGTGAGGACATGCTGAA[GAGGAGGAGGAGGAGGAGGAG]ATACGCCCTGTCAGGCCTAAAGTGGCATAAGACTGACCTCA	AGCTCGACAATGAAACTCTCAAG	60.068	TGAGGTCAGTCTTATGCCACTTT	60.178	144
CL4412.Contig3_All_1608_4	GAGGAGGAGGAGGAGGAGGAG	GAG(3*7)	367	21	AACTCTCAAGCTCATGTCTACGCCTCGTTGCTCTCTCCCCGACATCGTTGGAAGTGAGGACATGCTGAA[GAGGAGGAGGAGGAGGAGGAG]ATACGCCCTGTCAGGCCTAAAGTGGCATAAGACTGACCTCA	AACTCTCAAGCTCATGTCTACGC	60.096	TGAGGTCAGTCTTATGCCACTTT	60.178	131
CL4412.Contig3_All_1608_5	GAGGAGGAGGAGGAGGAGGAG	GAG(3*7)	367	21	AGCTCGACAATGAAACTCTCAAGCTCATGTCTACGCCTCGTTGCTCTCTCCCCGACATCGTTGGAAGTGAGGACATGCTGAA[GAGGAGGAGGAGGAGGAGGAG]ATACGCCCTGTCAGGCCTAAAGTGGCATAAGACTGACCTCAC	AGCTCGACAATGAAACTCTCAAG	60.068	GTGAGGTCAGTCTTATGCCACTT	59.696	145
CL4428.Contig1_All_1613_1	AGCAGCAGCAGCAGC	AGC(3*5)	1943	15	GGTCGAGGGTGAAGAAGAAGA[AGCAGCAGCAGCAGC]AAAGGAGGAAAAGATGGAGGAGGAGCTGGGAATGGATGGAGAGGAGGGACAGGAGGGAGAAGAGGAACAGGGGGATCTGGAAGAGGAGGAAGGTTTTGAAGTCGGAGAAGAG	GGTCGAGGGTGAAGAAGAAGA	60.751	CTCTTCTCCGACTTCAAAACCTT	60.273	148
CL4428.Contig1_All_1613_2	AGCAGCAGCAGCAGC	AGC(3*5)	1943	15	GTATGGACGTAACCGAGGAGACGGCAGACGGCCAGACAGAGGCAGCAGCAGTCAAGGACGAGTCTCTGGCTGAGGGGGAGATGAGCCACGAGGTGGTCGAGGGTGAAGAAGAAGA[AGCAGCAGCAGCAGC]AAAGGAGGAAAAGATGGAGGAGGAGCTG	GTATGGACGTAACCGAGGAGAC	59.892	CAGCTCCTCCTCCATCTTTTC	60.334	158
CL4428.Contig1_All_1613_3	AGCAGCAGCAGCAGC	AGC(3*5)	1943	15	GGTCGAGGGTGAAGAAGAAGA[AGCAGCAGCAGCAGC]AAAGGAGGAAAAGATGGAGGAGGAGCTGGGAATGGATGGAGAGGAGGGACAGGAGGGAGAAGAGGAACAGGGGGATCTGGAAGAGGAGGAAGGTTTTGAAGTCGGAGAAGA	GGTCGAGGGTGAAGAAGAAGA	60.751	TCTTCTCCGACTTCAAAACCTTC	61.082	147
CL4428.Contig1_All_1613_4	AGCAGCAGCAGCAGC	AGC(3*5)	1943	15	TGGTCGAGGGTGAAGAAGAAGA[AGCAGCAGCAGCAGC]AAAGGAGGAAAAGATGGAGGAGGAGCTGGGAATGGATGGAGAGGAGGGACAGGAGGGAGAAGAGGAACAGGGGGATCTGGAAGAGGAGGAAGGTTTTGAAGTCGGAGAAGAG	TGGTCGAGGGTGAAGAAGAAG	61.695	CTCTTCTCCGACTTCAAAACCTT	60.273	149
CL4428.Contig1_All_1613_5	AGCAGCAGCAGCAGC	AGC(3*5)	1943	15	GTATGGACGTAACCGAGGAGACGGCAGACGGCCAGACAGAGGCAGCAGCAGTCAAGGACGAGTCTCTGGCTGAGGGGGAGATGAGCCACGAGGTGGTCGAGGGTGAAGAAGAAGA[AGCAGCAGCAGCAGC]AAAGGAGGAAAAGATGGAGGAGGAGCT	GTATGGACGTAACCGAGGAGAC	59.892	AGCTCCTCCTCCATCTTTTCCT	61.892	157
CL4440.Contig1_All_1618_1	ACAACAACAACAACA	ACA(3*5)	506	15	CTGAAGAAAGGAGGGAGGAAGCTGCGGTCGACGGCGCCGCTGCATCACCAGAAGCCTCCGAGACACAGTCCCAACATCCGCCTGTCCGACC[ACAACAACAACAACA]CTCTGGCTGCTTCATCTGCCAACAAAC	CTGAAGAAAGGAGGGAGGAAG	59.443	GTTTGTTGGCAGATGAAGCAG	60.822	133
CL4440.Contig1_All_1618_2	ACAACAACAACAACA	ACA(3*5)	506	15	CTGAAGAAAGGAGGGAGGAAGCTGCGGTCGACGGCGCCGCTGCATCACCAGAAGCCTCCGAGACACAGTCCCAACATCCGCCTGTCCGACC[ACAACAACAACAACA]CTCTGGCTGCTTCATCTGCCAACAAACCCTCAGT	CTGAAGAAAGGAGGGAGGAAG	59.443	ACTGAGGGTTTGTTGGCAGAT	60.927	140
CL4440.Contig1_All_1618_3	ACAACAACAACAACA	ACA(3*5)	506	15	CTGAAGAAAGGAGGGAGGAAGCTGCGGTCGACGGCGCCGCTGCATCACCAGAAGCCTCCGAGACACAGTCCCAACATCCGCCTGTCCGACC[ACAACAACAACAACA]CTCTGGCTGCTTCATCTGCCAACAAA	CTGAAGAAAGGAGGGAGGAAG	59.443	TTTGTTGGCAGATGAAGCAG	59.988	132
CL4440.Contig1_All_1618_4	ACAACAACAACAACA	ACA(3*5)	506	15	CTGAAGAAAGGAGGGAGGAAGCTGCGGTCGACGGCGCCGCTGCATCACCAGAAGCCTCCGAGACACAGTCCCAACATCCGCCTGTCCGACC[ACAACAACAACAACA]CTCTGGCTGCTTCATCTGCCAACAAACCCTCAG	CTGAAGAAAGGAGGGAGGAAG	59.443	CTGAGGGTTTGTTGGCAGAT	60.111	139
CL4440.Contig1_All_1618_5	ACAACAACAACAACA	ACA(3*5)	506	15	CTGAAGAAAGGAGGGAGGAAGCTGCGGTCGACGGCGCCGCTGCATCACCAGAAGCCTCCGAGACACAGTCCCAACATCCGCCTGTCCGACC[ACAACAACAACAACA]CTCTGGCTGCTTCATCTGCCAACAAACCCTCAGTT	CTGAAGAAAGGAGGGAGGAAG	59.443	AACTGAGGGTTTGTTGGCAGAT	62.136	141
CL4469.Contig1_All_1621_3	AGGAGGAGGAGGAGG	AGG(3*5)	406	15	CTGAAGCACGAAGTGATTTCCTCGTGCCCGACTACCTGAGCCAGGTAC[AGGAGGAGGAGGAGG]CGCTGGGAGTCCAGTATGAGCTAGAG	CTGAAGCACGAAGTGATTTCC	59.867	CTCTAGCTCATACTGGACTCCCA	59.914	89
CL4469.Contig1_All_1621_4	AGGAGGAGGAGGAGG	AGG(3*5)	406	15	CTGAAGCACGAAGTGATTTCCTCGTGCCCGACTACCTGAGCCAGGTAC[AGGAGGAGGAGGAGG]CGCTGGGAGTCCAGTATGAGCTAGAGGAGTCCCA	CTGAAGCACGAAGTGATTTCC	59.867	TGGGACTCCTCTAGCTCATACTG	59.914	97
CL4469.Contig2_All_1622_1	AGGAGGAGGAGGAGG	AGG(3*5)	623	15	TACACCTGAGGAGTCTGAACCATGAGGCATCCGAACTAGCAAACTACTTCCAGAGCAGTGATTTCCTCGTGCCCGACTACCTGAGCCAGGTAC[AGGAGGAGGAGGAGG]CGCTGGGAGTCCAGTATGAGCTAGAG	TACACCTGAGGAGTCTGAACCAT	60.045	CTCTAGCTCATACTGGACTCCCA	59.914	134
CL4469.Contig2_All_1622_2	AGGAGGAGGAGGAGG	AGG(3*5)	623	15	TACACCTGAGGAGTCTGAACCATGAGGCATCCGAACTAGCAAACTACTTCCAGAGCAGTGATTTCCTCGTGCCCGACTACCTGAGCCAGGTAC[AGGAGGAGGAGGAGG]CGCTGGGAGTCCAGTATGAGCTAGAGGAGTCCCA	TACACCTGAGGAGTCTGAACCAT	60.045	TGGGACTCCTCTAGCTCATACTG	59.914	142
CL4469.Contig2_All_1622_3	AGGAGGAGGAGGAGG	AGG(3*5)	623	15	AGCAAACTACTTCCAGAGCAGTGATTTCCTCGTGCCCGACTACCTGAGCCAGGTAC[AGGAGGAGGAGGAGG]CGCTGGGAGTCCAGTATGAGCTAGAG	AGCAAACTACTTCCAGAGCAGTG	60.123	CTCTAGCTCATACTGGACTCCCA	59.914	97
CL4469.Contig2_All_1622_4	AGGAGGAGGAGGAGG	AGG(3*5)	623	15	AGCAAACTACTTCCAGAGCAGTGATTTCCTCGTGCCCGACTACCTGAGCCAGGTAC[AGGAGGAGGAGGAGG]CGCTGGGAGTCCAGTATGAGCTAGAGGAGTCCCA	AGCAAACTACTTCCAGAGCAGTG	60.123	TGGGACTCCTCTAGCTCATACTG	59.914	105
CL4469.Contig2_All_1622_5	AGGAGGAGGAGGAGG	AGG(3*5)	623	15	TCCGAACTAGCAAACTACTTCCAGAGCAGTGATTTCCTCGTGCCCGACTACCTGAGCCAGGTAC[AGGAGGAGGAGGAGG]CGCTGGGAGTCCAGTATGAGCTAGAG	TCCGAACTAGCAAACTACTTCCA	60.295	CTCTAGCTCATACTGGACTCCCA	59.914	105
CL446.Contig2_All_345_1	CTCTCTCTCTCT	CT(2*6)	1504	12	GACTGTTTTGTTTCCCAAGATCCATCTGTGCAGCCGGGGAGGAGCGTCCAGTTGGATCCAACTGGTTTCCAGTGAAGCCCTTGCCAAACCAGATTTCCCATCATCC[CTCTCTCTCTCT]ATCACTCTCTCTCTGGCTGAGGACAATGGAAACTTGATTT	GACTGTTTTGTTTCCCAAGATCC	61.075	AAATCAAGTTTCCATTGTCCTCA	59.864	158
CL446.Contig2_All_345_2	CTCTCTCTCTCT	CT(2*6)	1504	12	GACTGTTTTGTTTCCCAAGATCCATCTGTGCAGCCGGGGAGGAGCGTCCAGTTGGATCCAACTGGTTTCCAGTGAAGCCCTTGCCAAACCAGATTTCCCATCATCC[CTCTCTCTCTCT]ATCACTCTCTCTCTGGCTGAGGACAATGGAAACTTGATTTG	GACTGTTTTGTTTCCCAAGATCC	61.075	CAAATCAAGTTTCCATTGTCCTC	59.864	159
CL446.Contig2_All_345_3	CTCTCTCTCTCT	CT(2*6)	1504	12	CGACTGTTTTGTTTCCCAAGATCCATCTGTGCAGCCGGGGAGGAGCGTCCAGTTGGATCCAACTGGTTTCCAGTGAAGCCCTTGCCAAACCAGATTTCCCATCATCC[CTCTCTCTCTCT]ATCACTCTCTCTCTGGCTGAGGACAATGGAAACTTGATTT	CGACTGTTTTGTTTCCCAAGAT	60.385	AAATCAAGTTTCCATTGTCCTCA	59.864	159
CL446.Contig2_All_345_4	CTCTCTCTCTCT	CT(2*6)	1504	12	CGACTGTTTTGTTTCCCAAGATCCATCTGTGCAGCCGGGGAGGAGCGTCCAGTTGGATCCAACTGGTTTCCAGTGAAGCCCTTGCCAAACCAGATTTCCCATCATCC[CTCTCTCTCTCT]ATCACTCTCTCTCTGGCTGAGGACAATGGAAACTTGATTTG	CGACTGTTTTGTTTCCCAAGAT	60.385	CAAATCAAGTTTCCATTGTCCTC	59.864	160
CL4475.Contig1_All_1623_1	CCTCCTCCTCCTCCT	CCT(3*5)	188	15	AAGATCCTGGACAATGGCATACAGGGAGACCTGCACCGGTCCAAGTCCAGTCTGGAGATGATGGAGAGCCAGTCATGTGACGCTGAG[CCTCCTCCTCCTCCT]AAACCAGAGCTCCGCTACCCTGGGATCACCAGAGGAAACACAGAGGAGTGCAGTCTA	AAGATCCTGGACAATGGCATAC	60.215	TAGACTGCACTCCTCTGTGTTTC	58.664	159
CL4475.Contig1_All_1623_2	CCTCCTCCTCCTCCT	CCT(3*5)	188	15	AAGATCCTGGACAATGGCATACAGGGAGACCTGCACCGGTCCAAGTCCAGTCTGGAGATGATGGAGAGCCAGTCATGTGACGCTGAG[CCTCCTCCTCCTCCT]AAACCAGAGCTCCGCTACCCTGGGATCACCAGAGGAAACACAGAGGAGTGCAGT	AAGATCCTGGACAATGGCATAC	60.215	ACTGCACTCCTCTGTGTTTCCT	60.352	156
CL4475.Contig1_All_1623_3	CCTCCTCCTCCTCCT	CCT(3*5)	188	15	AAGATCCTGGACAATGGCATACAGGGAGACCTGCACCGGTCCAAGTCCAGTCTGGAGATGATGGAGAGCCAGTCATGTGACGCTGAG[CCTCCTCCTCCTCCT]AAACCAGAGCTCCGCTACCCTGGGATCACCAGAGGAAACACAGAGGAGTGCAGTCTAC	AAGATCCTGGACAATGGCATAC	60.215	GTAGACTGCACTCCTCTGTGTTTC	59.501	160
CL4475.Contig1_All_1623_4	CCTCCTCCTCCTCCT	CCT(3*5)	188	15	ATGATGGAGAGCCAGTCATGTGACGCTGAG[CCTCCTCCTCCTCCT]AAACCAGAGCTCCGCTACCCTGGGATCACCAGAGGAAACACAGAGGAGTGCAGTCTACTGAACAAAGCCCCTCCCACCCCCACCATGTACAAATACAGGCCCACCTACAG	ATGATGGAGAGCCAGTCATGT	59.551	CTGTAGGTGGGCCTGTATTTGTA	60.295	155
CL4475.Contig1_All_1623_5	CCTCCTCCTCCTCCT	CCT(3*5)	188	15	AAAGATCCTGGACAATGGCATACAGGGAGACCTGCACCGGTCCAAGTCCAGTCTGGAGATGATGGAGAGCCAGTCATGTGACGCTGAG[CCTCCTCCTCCTCCT]AAACCAGAGCTCCGCTACCCTGGGATCACCAGAGGAAACACAGAGGAGTGCAGTCTA	AAAGATCCTGGACAATGGCATAC	61.42	TAGACTGCACTCCTCTGTGTTTC	58.664	160
CL44.Contig2_All_19_2	CTCCTCCTCCTCCTC	CTC(3*5)	230	15	AACCTGAAGTATAAGGTCGTCGGCCCGAAAGGAAACGGAGAAGCCGTCAGCTCCCCCACCGACACCACCCCCACTCAGGAGAACCCGCCTTTCTGAACGCCTCCCTCTTCCTCCTCCTA[CTCCTCCTCCTCCTC]GCTGCCACCTTCCTCACGACCTGAGA	AACCTGAAGTATAAGGTCGTCGG	60.744	TCTCAGGTCGTGAGGAAGGT	59.835	160
CL44.Contig2_All_19_4	CTCCTCCTCCTCCTC	CTC(3*5)	230	15	ACCTGAAGTATAAGGTCGTCGGCCCGAAAGGAAACGGAGAAGCCGTCAGCTCCCCCACCGACACCACCCCCACTCAGGAGAACCCGCCTTTCTGAACGCCTCCCTCTTCCTCCTCCTA[CTCCTCCTCCTCCTC]GCTGCCACCTTCCTCACGACCTGAGAC	ACCTGAAGTATAAGGTCGTCGG	59.543	GTCTCAGGTCGTGAGGAAGGT	60.697	160
CL44.Contig3_All_21_3	CTCCTCCTCCTCCTC	CTC(3*5)	263	15	CATGAGTATAAGGTCGTCGGCCCGAAAGGAAACGGAGAAGCCGTCAGCTCCCCCACCGACACCACCCCCACTCAGGAGAACCCGCCTTTCTGAACGCCTCCCTCTTCCTCCTCCTA[CTCCTCCTCCTCCTC]GCTGCCACCTTCCTCACGACCTGAGACTG	CATGAGTATAAGGTCGTCGGC	59.606	CAGTCTCAGGTCGTGAGGAAG	60.034	160
CL4501.Contig2_All_1630_1	ACACACACACAC	AC(2*6)	1965	12	TGGCTTTACTATAACATGGGGAAAACATGCATGTACTCTGCAAGCTGGCAATAACTTTTTGGGACCCCTATTTTAGTGCACACCCAACATTTTGAGT[ACACACACACAC]AAAAGTGTACCCTCCCCAAATGAATGTATGTAA	TGGCTTTACTATAACATGGGGAA	59.755	TTACATACATTCATTTGGGGAGG	59.957	142
CL4501.Contig2_All_1630_2	ACACACACACAC	AC(2*6)	1965	12	ATTTTAGTGCACACCCAACATTTTGAGT[ACACACACACAC]AAAAGTGTACCCTCCCCAAATGAATGTATGTAATCTACAAAAAGCAAACGTGTCAAAAGACAAT	ATTTTAGTGCACACCCAACATTT	59.7	ATTGTCTTTTGACACGTTTGCTT	60.089	104
CL4501.Contig2_All_1630_3	ACACACACACAC	AC(2*6)	1965	12	ATTTTAGTGCACACCCAACATTTTGAGT[ACACACACACAC]AAAAGTGTACCCTCCCCAAATGAATGTATGTAATCTACAAAAAGCAAACGTGTCAA	ATTTTAGTGCACACCCAACATTT	59.7	TTGACACGTTTGCTTTTTGTAGA	59.845	96
CL4501.Contig2_All_1630_4	ACACACACACAC	AC(2*6)	1965	12	TTTTTGGGACCCCTATTTTAGTGCACACCCAACATTTTGAGT[ACACACACACAC]AAAAGTGTACCCTCCCCAAATGAATGTATGTAA	TTTTTGGGACCCCTATTTTAGTG	60.423	TTACATACATTCATTTGGGGAGG	59.957	87
CL4501.Contig2_All_1630_5	ACACACACACAC	AC(2*6)	1965	12	TACTCTGCAAGCTGGCAATAACTTTTTGGGACCCCTATTTTAGTGCACACCCAACATTTTGAGT[ACACACACACAC]AAAAGTGTACCCTCCCCAAATGAATGTATGTAA	TACTCTGCAAGCTGGCAATAACT	60.446	TTACATACATTCATTTGGGGAGG	59.957	109
CL4524.Contig1_All_1637_1	ACAACAACAACAACAACA	ACA(3*6)	2143	18	TCAGTAAAGACTCGGGTGTGAATGTGTCTGAAAAGAGCAACATGGGCACCCTCAGCTCCTCAGTCCAGTTTCACAGCACCGAGTCGCTGTCCTCCTCTCGCCCCT[ACAACAACAACAACAACA]TGTACGCTCCTCTGAGAGTCGGCTAC	TCAGTAAAGACTCGGGTGTGAAT	60.047	GTAGCCGACTCTCAGAGGAGC	60.685	149
CL4524.Contig1_All_1637_2	ACAACAACAACAACAACA	ACA(3*6)	2143	18	GAATGTGTCTGAAAAGAGCAACATGGGCACCCTCAGCTCCTCAGTCCAGTTTCACAGCACCGAGTCGCTGTCCTCCTCTCGCCCCT[ACAACAACAACAACAACA]TGTACGCTCCTCTGAGAGTCGGCTACCCACTGCAGTACTGGGA	GAATGTGTCTGAAAAGAGCAACA	59.415	TCCCAGTACTGCAGTGGGTAG	60.178	147
CL4524.Contig1_All_1637_3	ACAACAACAACAACAACA	ACA(3*6)	2143	18	TGAATGTGTCTGAAAAGAGCAACATGGGCACCCTCAGCTCCTCAGTCCAGTTTCACAGCACCGAGTCGCTGTCCTCCTCTCGCCCCT[ACAACAACAACAACAACA]TGTACGCTCCTCTGAGAGTCGGCTACCCACTGCAGTACTGGGA	TGAATGTGTCTGAAAAGAGCAAC	59.415	TCCCAGTACTGCAGTGGGTAG	60.178	148
CL4524.Contig1_All_1637_4	ACAACAACAACAACAACA	ACA(3*6)	2143	18	GTGAATGTGTCTGAAAAGAGCAACATGGGCACCCTCAGCTCCTCAGTCCAGTTTCACAGCACCGAGTCGCTGTCCTCCTCTCGCCCCT[ACAACAACAACAACAACA]TGTACGCTCCTCTGAGAGTCGGCTACCCACTGCAGTACTGGGA	GTGAATGTGTCTGAAAAGAGCAA	59.415	TCCCAGTACTGCAGTGGGTAG	60.178	149
CL4524.Contig1_All_1637_5	ACAACAACAACAACAACA	ACA(3*6)	2143	18	CATGCCTGACCTCAGTAAAGACTCGGGTGTGAATGTGTCTGAAAAGAGCAACATGGGCACCCTCAGCTCCTCAGTCCAGTTTCACAGCACCGAGTCGCTGTCCTCCTCTCGCCCCT[ACAACAACAACAACAACA]TGTACGCTCCTCTGAGAGTCGGCTAC	CATGCCTGACCTCAGTAAAGACT	59.824	GTAGCCGACTCTCAGAGGAGC	60.685	160
CL4529.Contig2_All_1638_1	GGAGGAGGAGGAGGAGGA	GGA(3*6)	657	18	GAGCAGATTGACTTCATCGATTCCTGCGTGGG[GGAGGAGGAGGAGGAGGA]TGGGAGGAGTCGAAGAGGAGGACGGGACAGCGCCAGCCTCAGCTCGCAGTTCATGGCCTACATTGAGAAAC	GAGCAGATTGACTTCATCGATTC	60.229	GTTTCTCAATGTAGGCCATGAAC	59.891	121
CL4529.Contig2_All_1638_2	GGAGGAGGAGGAGGAGGA	GGA(3*6)	657	18	CAGATTGACTTCATCGATTCCTGCGTGGG[GGAGGAGGAGGAGGAGGA]TGGGAGGAGTCGAAGAGGAGGACGGGACAGCGCCAGCCTCAGCTCGCAGTTCATGGCCTACATTGAGAAAC	CAGATTGACTTCATCGATTCCTG	60.991	GTTTCTCAATGTAGGCCATGAAC	59.891	118
CL4529.Contig2_All_1638_3	GGAGGAGGAGGAGGAGGA	GGA(3*6)	657	18	GAGCAGATTGACTTCATCGATTCCTGCGTGGG[GGAGGAGGAGGAGGAGGA]TGGGAGGAGTCGAAGAGGAGGACGGGACAGCGCCAGCCTCAGCTCGCAGTTCATGGCCTACATTGAGA	GAGCAGATTGACTTCATCGATTC	60.229	TCTCAATGTAGGCCATGAACTG	60.132	118
CL4529.Contig2_All_1638_4	GGAGGAGGAGGAGGAGGA	GGA(3*6)	657	18	GAGCAGATTGACTTCATCGATTCCTGCGTGGG[GGAGGAGGAGGAGGAGGA]TGGGAGGAGTCGAAGAGGAGGACGGGACAGCGCCAGCCTCAGCTCGCAGTTCATGGCCTACATTGAGAAACGCATCAC	GAGCAGATTGACTTCATCGATTC	60.229	GTGATGCGTTTCTCAATGTAGG	59.637	128
CL4529.Contig2_All_1638_5	GGAGGAGGAGGAGGAGGA	GGA(3*6)	657	18	GAGCAGATTGACTTCATCGATTCCTGCGTGGG[GGAGGAGGAGGAGGAGGA]TGGGAGGAGTCGAAGAGGAGGACGGGACAGCGCCAGCCTCAGCTCGCAGTTCATGGCCTACATTGAGAAACGCATCACC	GAGCAGATTGACTTCATCGATTC	60.229	GGTGATGCGTTTCTCAATGTAG	59.637	129
CL4576.Contig2_All_1665_1	GAGAGAGAGAGA	GA(2*6)	1626	12	GAGACCCAGCTGTGAAAACATAATAGAGACCAGAGTTAGAATTACTAAATGGCACTAGAGT[GAGAGAGAGAGA]ACATGGAAGGTCTGAGGTTCAAGTTCT	GAGACCCAGCTGTGAAAACATAA	60.528	AGAACTTGAACCTCAGACCTTCC	60.157	100
CL4576.Contig2_All_1665_2	GAGAGAGAGAGA	GA(2*6)	1626	12	GAGACCCAGCTGTGAAAACATAATAGAGACCAGAGTTAGAATTACTAAATGGCACTAGAGT[GAGAGAGAGAGA]ACATGGAAGGTCTGAGGTTCAAGTTCTCTGGTGT	GAGACCCAGCTGTGAAAACATAA	60.528	ACACCAGAGAACTTGAACCTCAG	59.831	107
CL4576.Contig2_All_1665_3	GAGAGAGAGAGA	GA(2*6)	1626	12	GAGACCCAGCTGTGAAAACATAATAGAGACCAGAGTTAGAATTACTAAATGGCACTAGAGT[GAGAGAGAGAGA]ACATGGAAGGTCTGAGGTTCAAGTT	GAGACCCAGCTGTGAAAACATAA	60.528	AACTTGAACCTCAGACCTTCCAT	60.395	98
CL4576.Contig2_All_1665_4	GAGAGAGAGAGA	GA(2*6)	1626	12	TCCTCCTACTGTTGAGTCAGTCGGCAGGTCGGGGGAGGAGACCCAGCTGTGAAAACATAATAGAGACCAGAGTTAGAATTACTAAATGGCACTAGAGT[GAGAGAGAGAGA]ACATGGAAGGTCTGAGGTTCAAGTTCT	TCCTCCTACTGTTGAGTCAGTCG	60.851	AGAACTTGAACCTCAGACCTTCC	60.157	137
CL4576.Contig2_All_1665_5	GAGAGAGAGAGA	GA(2*6)	1626	12	TCCTCCTACTGTTGAGTCAGTCGGCAGGTCGGGGGAGGAGACCCAGCTGTGAAAACATAATAGAGACCAGAGTTAGAATTACTAAATGGCACTAGAGT[GAGAGAGAGAGA]ACATGGAAGGTCTGAGGTTCAAGTTCTCTGGTGT	TCCTCCTACTGTTGAGTCAGTCG	60.851	ACACCAGAGAACTTGAACCTCAG	59.831	144
CL4596.Contig2_All_1670_1	TGTGTGTGTGTG	TG(2*6)	501	12	AGCAGTCAGTTTCACACTTCTCCCAGCC[TGTGTGTGTGTG]CGATGGGTTTACTGTCACAGGGGTCTCCGCTGAACTGGGAAGAAACCAAGAAGT	AGCAGTCAGTTTCACACTTCTCC	59.974	ACTTCTTGGTTTCTTCCCAGTTC	60.029	94
CL4596.Contig2_All_1670_2	TGTGTGTGTGTG	TG(2*6)	501	12	AGTCAGTTTCACACTTCTCCCAGCC[TGTGTGTGTGTG]CGATGGGTTTACTGTCACAGGGGTCTCCGCTGAACTGGGAAGAAACCAAGAAGT	AGTCAGTTTCACACTTCTCCCAG	59.831	ACTTCTTGGTTTCTTCCCAGTTC	60.029	91
CL4596.Contig2_All_1670_3	TGTGTGTGTGTG	TG(2*6)	501	12	AGCAGTCAGTTTCACACTTCTCCCAGCC[TGTGTGTGTGTG]CGATGGGTTTACTGTCACAGGGGTCTCCGCTGAACTGGGAAGAAACCAAGAAGTATGCGGACCACATCAGGAAGCACGGCATCATTCAATTCCTCAACATCTACAACAAGGTGAAGGAGC	AGCAGTCAGTTTCACACTTCTCC	59.974	GCTCCTTCACCTTGTTGTAGATG	60.178	160
CL4596.Contig2_All_1670_4	TGTGTGTGTGTG	TG(2*6)	501	12	AGTCAGTTTCACACTTCTCCCAGCC[TGTGTGTGTGTG]CGATGGGTTTACTGTCACAGGGGTCTCCGCTGAACTGGGAAGAAACCAAGAAGTATGCGGACCACATCAGGAAGCACGGCATCATTCAATTCCTCAACATCTACAACAAGGTGAAGGAGC	AGTCAGTTTCACACTTCTCCCAG	59.831	GCTCCTTCACCTTGTTGTAGATG	60.178	157
CL4596.Contig2_All_1670_5	TGTGTGTGTGTG	TG(2*6)	501	12	ACCAGCAGTCAGTTTCACACTTCTCCCAGCC[TGTGTGTGTGTG]CGATGGGTTTACTGTCACAGGGGTCTCCGCTGAACTGGGAAGAAACCAAGAAGT	ACCAGCAGTCAGTTTCACACTTC	60.767	ACTTCTTGGTTTCTTCCCAGTTC	60.029	97
CL45.Contig1_All_25_1	GCAGCAGCAGCAGCA	GCA(3*5)	1137	15	CCAATAACTTGGGTCTGAATGTCAACAGCCTACTGAAGCAGAAAGCCATCTCCACCTCCATGCACTCTCTGTACGGGTTGGGCCTCGGCGT[GCAGCAGCAGCAGCA]CCAGAAGCCCTCAGCCCTGTCCCCCAATGCCAAGGAGTTTGTGTT	CCAATAACTTGGGTCTGAATGTC	59.755	AACACAAACTCCTTGGCATTG	60.023	151
CL45.Contig1_All_25_2	GCAGCAGCAGCAGCA	GCA(3*5)	1137	15	GACCAATAACTTGGGTCTGAATGTCAACAGCCTACTGAAGCAGAAAGCCATCTCCACCTCCATGCACTCTCTGTACGGGTTGGGCCTCGGCGT[GCAGCAGCAGCAGCA]CCAGAAGCCCTCAGCCCTGTCCCCCAATGCCAAGGAGTTTGTGTT	GACCAATAACTTGGGTCTGAATG	59.755	AACACAAACTCCTTGGCATTG	60.023	153
CL45.Contig1_All_25_3	GCAGCAGCAGCAGCA	GCA(3*5)	1137	15	GGTCTGAATGTCAACAGCCTACTGAAGCAGAAAGCCATCTCCACCTCCATGCACTCTCTGTACGGGTTGGGCCTCGGCGT[GCAGCAGCAGCAGCA]CCAGAAGCCCTCAGCCCTGTCCCCCAATGCCAAGGAGTTTGTGTT	GGTCTGAATGTCAACAGCCTACT	59.696	AACACAAACTCCTTGGCATTG	60.023	140
CL45.Contig1_All_25_5	GCAGCAGCAGCAGCA	GCA(3*5)	1137	15	GAATGTCAACAGCCTACTGAAGCAGAAAGCCATCTCCACCTCCATGCACTCTCTGTACGGGTTGGGCCTCGGCGT[GCAGCAGCAGCAGCA]CCAGAAGCCCTCAGCCCTGTCCCCCAATGCCAAGGAGTTTGTGTT	GAATGTCAACAGCCTACTGAAGC	60.317	AACACAAACTCCTTGGCATTG	60.023	135
CL4611.Contig1_All_1676_1	AAAAGAAAAGAAAAGAAAAGAAAAGAAAAG	AAAAG(5*6)	222	30	GTACACAGTCGAAAAACCACTCCATCAACTCCCATCTCACAGCGCCACAAA[AAAAGAAAAGAAAAGAAAAGAAAAGAAAAG]AAAAAAACTCTCCGCTCAATCTGAATCCCATCAGAGCCTTTAGTT	GTACACAGTCGAAAAACCACTCC	59.957	AACTAAAGGCTCTGATGGGATTC	59.984	126
CL4611.Contig1_All_1676_2	AAAAGAAAAGAAAAGAAAAGAAAAGAAAAG	AAAAG(5*6)	222	30	CAGTCAAGCTGCTACAGTGAGAAAGTACACAGTCGAAAAACCACTCCATCAACTCCCATCTCACAGCGCCACAAA[AAAAGAAAAGAAAAGAAAAGAAAAGAAAAG]AAAAAAACTCTCCGCTCAATCTGAATCCCATCAGAGCCTTTAGTT	CAGTCAAGCTGCTACAGTGAGAA	59.872	AACTAAAGGCTCTGATGGGATTC	59.984	150
CL4611.Contig1_All_1676_3	AAAAGAAAAGAAAAGAAAAGAAAAGAAAAG	AAAAG(5*6)	222	30	TTCAGATGTCAGTCAAGCTGCTACAGTGAGAAAGTACACAGTCGAAAAACCACTCCATCAACTCCCATCTCACAGCGCCACAAA[AAAAGAAAAGAAAAGAAAAGAAAAGAAAAG]AAAAAAACTCTCCGCTCAATCTGAATCCCATCAGAGCCTTTAGTT	TTCAGATGTCAGTCAAGCTGCTA	60.204	AACTAAAGGCTCTGATGGGATTC	59.984	159
CL4611.Contig1_All_1676_4	AAAAGAAAAGAAAAGAAAAGAAAAGAAAAG	AAAAG(5*6)	222	30	GTACACAGTCGAAAAACCACTCCATCAACTCCCATCTCACAGCGCCACAAA[AAAAGAAAAGAAAAGAAAAGAAAAGAAAAG]AAAAAAACTCTCCGCTCAATCTGAATCCCATCAGAGCCTTTAGTTTTGAA	GTACACAGTCGAAAAACCACTCC	59.957	TTCAAAACTAAAGGCTCTGATGG	59.78	131
CL4611.Contig1_All_1676_5	AAAAGAAAAGAAAAGAAAAGAAAAGAAAAG	AAAAG(5*6)	222	30	TCAGATGTCAGTCAAGCTGCTACAGTGAGAAAGTACACAGTCGAAAAACCACTCCATCAACTCCCATCTCACAGCGCCACAAA[AAAAGAAAAGAAAAGAAAAGAAAAGAAAAG]AAAAAAACTCTCCGCTCAATCTGAATCCCATCAGAGCCTTTAGTT	TCAGATGTCAGTCAAGCTGCTAC	59.699	AACTAAAGGCTCTGATGGGATTC	59.984	158
CL4618.Contig2_All_1680_1	TGTGTGTGTGTG	TG(2*6)	1193	12	TAGACAGCTCCAAAACTCCAGACGCACGCCTGTGATAAAGCACTCCACCAATCCCGGCATTAC[TGTGTGTGTGTG]AGAGAGAGTCAGTGTTTATGAGTGTAAAGTTGGATTTATACTTGTGCGTTGGGAGTCT	TAGACAGCTCCAAAACTCCAGAC	59.936	AGACTCCCAACGCACAAGTATAA	60.069	133
CL4618.Contig2_All_1680_2	TGTGTGTGTGTG	TG(2*6)	1193	12	TAGACAGCTCCAAAACTCCAGACGCACGCCTGTGATAAAGCACTCCACCAATCCCGGCATTAC[TGTGTGTGTGTG]AGAGAGAGTCAGTGTTTATGAGTGTAAAGTTGGATTTATACTTGTGCGTTGGGAG	TAGACAGCTCCAAAACTCCAGAC	59.936	CTCCCAACGCACAAGTATAAATC	59.912	130
CL4618.Contig2_All_1680_3	TGTGTGTGTGTG	TG(2*6)	1193	12	GCACTTAGACAGCTCCAAAACTCCAGACGCACGCCTGTGATAAAGCACTCCACCAATCCCGGCATTAC[TGTGTGTGTGTG]AGAGAGAGTCAGTGTTTATGAGTGTAAAGTTGGATTTATACTTGTGCGTTGGGAGTCT	GCACTTAGACAGCTCCAAAACTC	59.6	AGACTCCCAACGCACAAGTATAA	60.069	138
CL4618.Contig2_All_1680_4	TGTGTGTGTGTG	TG(2*6)	1193	12	TAGACAGCTCCAAAACTCCAGACGCACGCCTGTGATAAAGCACTCCACCAATCCCGGCATTAC[TGTGTGTGTGTG]AGAGAGAGTCAGTGTTTATGAGTGTAAAGTTGGATTTATACTTGTGCGTTGGGAGTC	TAGACAGCTCCAAAACTCCAGAC	59.936	GACTCCCAACGCACAAGTATAAA	60.408	132
CL4618.Contig2_All_1680_5	TGTGTGTGTGTG	TG(2*6)	1193	12	CTTAGACAGCTCCAAAACTCCAGACGCACGCCTGTGATAAAGCACTCCACCAATCCCGGCATTAC[TGTGTGTGTGTG]AGAGAGAGTCAGTGTTTATGAGTGTAAAGTTGGATTTATACTTGTGCGTTGGGAGTCT	CTTAGACAGCTCCAAAACTCCAG	59.59	AGACTCCCAACGCACAAGTATAA	60.069	135
CL4630.Contig4_All_1683_1	GAGAGAGAGAGAGAGAGAGA	GA(2*10)	858	20	GTCTCAATGTTACCATGCTCCACAGGGAAAGAAC[GAGAGAGAGAGAGAGAGAGA]GGGAAAGACAGGAGGAAGACTGAGCGGACCGGTTTGTAAGAGTGCGTGCAGCTACAACACCAGATCCCCCCCCGACCCCCTTTCAAAGTCAGCAATAGGACGGTAA	GTCTCAATGTTACCATGCTCCAC	60.797	TTACCGTCCTATTGCTGACTTTG	60.525	160
CL4630.Contig4_All_1683_2	GAGAGAGAGAGAGAGAGAGA	GA(2*10)	858	20	TCTCAATGTTACCATGCTCCACAGGGAAAGAAC[GAGAGAGAGAGAGAGAGAGA]GGGAAAGACAGGAGGAAGACTGAGCGGACCGGTTTGTAAGAGTGCGTGCAGCTACAACACCAGATCCCCCCCCGACCCCCTTTCAAAGTCAGCAATAGGACGGTAA	TCTCAATGTTACCATGCTCCAC	60	TTACCGTCCTATTGCTGACTTTG	60.525	159
CL4630.Contig4_All_1683_3	GAGAGAGAGAGAGAGAGAGA	GA(2*10)	858	20	GTCTCAATGTTACCATGCTCCACAGGGAAAGAAC[GAGAGAGAGAGAGAGAGAGA]GGGAAAGACAGGAGGAAGACTGAGCGGACCGGTTTGTAAGAGTGCGTGCAGCTACAACACCAGATCCCCCCCCGACCCCCTTTCAAAGTCAGCAATAGGACGGTAA	GTCTCAATGTTACCATGCTCCA	60	TTACCGTCCTATTGCTGACTTTG	60.525	160
CL4630.Contig4_All_1683_4	GAGAGAGAGAGAGAGAGAGA	GA(2*10)	858	20	GACCAGTCTCAATGTTACCATGCTCCACAGGGAAAGAAC[GAGAGAGAGAGAGAGAGAGA]GGGAAAGACAGGAGGAAGACTGAG	GACCAGTCTCAATGTTACCATGC	60.797	CTCAGTCTTCCTCCTGTCTTTCC	60.768	83
CL4630.Contig4_All_1683_5	GAGAGAGAGAGAGAGAGAGA	GA(2*10)	858	20	CAGTCTCAATGTTACCATGCTCCACAGGGAAAGAAC[GAGAGAGAGAGAGAGAGAGA]GGGAAAGACAGGAGGAAGACTGAG	CAGTCTCAATGTTACCATGCTCC	60.918	CTCAGTCTTCCTCCTGTCTTTCC	60.768	80
CL4649.Contig1_All_1690_1	GTGTGTGTGTGTGTGT	GT(2*8)	906	16	CATTTTCCCTTTTTGTTTGAGC[GTGTGTGTGTGTGTGT]CTGTTATGTATGTGTATGTATATAGTACATACACATACATGTTCTGTTGGCAGTTTTCTACTTTCGTCATTTCCCTCTACATTGATCATCATTATGAAAGATGCAAACACCCAACTAC	CATTTTCCCTTTTTGTTTGAGC	59.984	GTAGTTGGGTGTTTGCATCTTTC	59.926	156
CL4649.Contig1_All_1690_2	GTGTGTGTGTGTGTGT	GT(2*8)	906	16	CATTTTCCCTTTTTGTTTGAGC[GTGTGTGTGTGTGTGT]CTGTTATGTATGTGTATGTATATAGTACATACACATACATGTTCTGTTGGCAGTTTTCTACTTTCGTCATTTCCCTCTACATTGAT	CATTTTCCCTTTTTGTTTGAGC	59.984	ATCAATGTAGAGGGAAATGACGA	59.849	124
CL4649.Contig1_All_1690_3	GTGTGTGTGTGTGTGT	GT(2*8)	906	16	CATTTTCCCTTTTTGTTTGAGC[GTGTGTGTGTGTGTGT]CTGTTATGTATGTGTATGTATATAGTACATACACATACATGTTCTGTTGGCAGTTTTCTACTTTCGTCAT	CATTTTCCCTTTTTGTTTGAGC	59.984	ATGACGAAAGTAGAAAACTGCCA	60.176	108
CL4649.Contig1_All_1690_4	GTGTGTGTGTGTGTGT	GT(2*8)	906	16	CCATTTTCCCTTTTTGTTTGAGC[GTGTGTGTGTGTGTGT]CTGTTATGTATGTGTATGTATATAGTACATACACATACATGTTCTGTTGGCAGTTTTCTACTTTCGTCATTTCCCTCTACATTGATCATCATTATGAAAGATGCAAACACCCAACTAC	CCATTTTCCCTTTTTGTTTGAG	59.852	GTAGTTGGGTGTTTGCATCTTTC	59.926	157
CL4649.Contig1_All_1690_5	GTGTGTGTGTGTGTGT	GT(2*8)	906	16	CATTTTCCCTTTTTGTTTGAGC[GTGTGTGTGTGTGTGT]CTGTTATGTATGTGTATGTATATAGTACATACACATACATGTTCTGTTGGCAGTTTTCTACTTTCGT	CATTTTCCCTTTTTGTTTGAGC	59.984	ACGAAAGTAGAAAACTGCCAACA	60.208	105
CL4656.Contig2_All_1691_1	GGAGGAGGAGGAGGA	GGA(3*5)	884	15	ACGATGAAGACGAAGAAGATGAGGACCAGGACGAGGTCT[GGAGGAGGAGGAGGA]GAGGGTCCCCAGAGGGCCGCCCAGAACCTAAGGGACAGGGTTTCTCTGAT	ACGATGAAGACGAAGAAGATGAG	59.899	ATCAGAGAAACCCTGTCCCTTAG	60.009	104
CL4656.Contig2_All_1691_2	GGAGGAGGAGGAGGA	GGA(3*5)	884	15	GATGAAGACGAAGAAGATGAGGACCAGGACGAGGTCT[GGAGGAGGAGGAGGA]GAGGGTCCCCAGAGGGCCGCCCAGAACCTAAGGGACAGGGTTTCTCTGAT	GATGAAGACGAAGAAGATGAGGA	59.841	ATCAGAGAAACCCTGTCCCTTAG	60.009	102
CL4656.Contig2_All_1691_3	GGAGGAGGAGGAGGA	GGA(3*5)	884	15	ACGATGAAGACGAAGAAGATGAGGACCAGGACGAGGTCT[GGAGGAGGAGGAGGA]GAGGGTCCCCAGAGGGCCGCCCAGAACCTAAGGGACAGGGTTTCTCTGATGAAGCTCTGAGGAAG	ACGATGAAGACGAAGAAGATGAG	59.899	CTTCCTCAGAGCTTCATCAGAGA	60.274	119
CL4656.Contig2_All_1691_4	GGAGGAGGAGGAGGA	GGA(3*5)	884	15	GATGAAGACGAAGAAGATGAGGACCAGGACGAGGTCT[GGAGGAGGAGGAGGA]GAGGGTCCCCAGAGGGCCGCCCAGAACCTAAGGGACAGGGTTTCTCTGATGAAGCTCTGAGGAAG	GATGAAGACGAAGAAGATGAGGA	59.841	CTTCCTCAGAGCTTCATCAGAGA	60.274	117
CL4656.Contig2_All_1691_5	GGAGGAGGAGGAGGA	GGA(3*5)	884	15	ACGATGAAGACGAAGAAGATGAGGACCAGGACGAGGTCT[GGAGGAGGAGGAGGA]GAGGGTCCCCAGAGGGCCGCCCAGAACCTAAGGGACAGGGTTTCTCTGATGAAGCTCTGAG	ACGATGAAGACGAAGAAGATGAG	59.899	CTCAGAGCTTCATCAGAGAAACC	59.652	115
CL4657.Contig1_All_1692_1	TGTGTGTGTGTGTGTGTG	TG(2*9)	1166	18	TAGCTGTGTAGGTCATGGTCTGAGCAGCCTTCACTGTTTCCGTAGTACTTCCATTCTGATGTCTGAAATATGCC[TGTGTGTGTGTGTGTGTG]AGTGTGTGAGTGTGTGAGAGTGAGGCATTGCCAGTTTAGGCAGGAAAGTCTTACAAATGCTG	TAGCTGTGTAGGTCATGGTCTGA	59.811	CAGCATTTGTAAGACTTTCCTGC	60.302	154
CL4657.Contig1_All_1692_2	TGTGTGTGTGTGTGTGTG	TG(2*9)	1166	18	TAGCTGTGTAGGTCATGGTCTGAGCAGCCTTCACTGTTTCCGTAGTACTTCCATTCTGATGTCTGAAATATGCC[TGTGTGTGTGTGTGTGTG]AGTGTGTGAGTGTGTGAGAGTGAGGCATTGCCAGTTTAGGCAGGAAAGTCTTACAAATGCTGC	TAGCTGTGTAGGTCATGGTCTGA	59.811	GCAGCATTTGTAAGACTTTCCTG	60.302	155
CL4657.Contig1_All_1692_3	TGTGTGTGTGTGTGTGTG	TG(2*9)	1166	18	GCTCTTAGCTGTGTAGGTCATGGTCTGAGCAGCCTTCACTGTTTCCGTAGTACTTCCATTCTGATGTCTGAAATATGCC[TGTGTGTGTGTGTGTGTG]AGTGTGTGAGTGTGTGAGAGTGAGGCATTGCCAGTTTAGGCAGGAAAGTCTTACAAATGCTG	GCTCTTAGCTGTGTAGGTCATGG	60.329	CAGCATTTGTAAGACTTTCCTGC	60.302	159
CL4657.Contig1_All_1692_4	TGTGTGTGTGTGTGTGTG	TG(2*9)	1166	18	GCTCTTAGCTGTGTAGGTCATGGTCTGAGCAGCCTTCACTGTTTCCGTAGTACTTCCATTCTGATGTCTGAAATATGCC[TGTGTGTGTGTGTGTGTG]AGTGTGTGAGTGTGTGAGAGTGAGGCATTGCCAGTTTAGGCAGGAAAGTCTTACAAATGCTGC	GCTCTTAGCTGTGTAGGTCATGG	60.329	GCAGCATTTGTAAGACTTTCCTG	60.302	160
CL4657.Contig1_All_1692_5	TGTGTGTGTGTGTGTGTG	TG(2*9)	1166	18	CAGCCTTCACTGTTTCCGTAGTACTTCCATTCTGATGTCTGAAATATGCC[TGTGTGTGTGTGTGTGTG]AGTGTGTGAGTGTGTGAGAGTGAGGCATTGCCAGTTTAGGCAGGAAAGTCTTACAAATGCTGCCCAAACTATCT	CAGCCTTCACTGTTTCCGTAGTA	60.695	AGATAGTTTGGGCAGCATTTGTA	60.036	142
CL4668.Contig1_All_1697_1	ACACACACACACAC	AC(2*7)	461	14	ATTGTCGGGTGTGTTTTTGATTAAATTTACGAGAAGGA[ACACACACACACAC]AAAAAAAGAAGGGAAAAAAAAACAAACATCGGAGGCTCATTTGTTACGGCCTACAGATCATGACAAATTTACATCCCCTTAGAGCAAGACA	ATTGTCGGGTGTGTTTTTGATTA	60.495	TGTCTTGCTCTAAGGGGATGTAA	60.136	143
CL4668.Contig1_All_1697_2	ACACACACACACAC	AC(2*7)	461	14	ATTGTCGGGTGTGTTTTTGATTAAATTTACGAGAAGGA[ACACACACACACAC]AAAAAAAGAAGGGAAAAAAAAACAAACATCGGAGGCTCATTTGTTACGGCCTACAGATCATGACAAATTTACATCCCCTTAGAGCAAGACAA	ATTGTCGGGTGTGTTTTTGATTA	60.495	TTGTCTTGCTCTAAGGGGATGTA	60.136	144
CL4668.Contig1_All_1697_3	ACACACACACACAC	AC(2*7)	461	14	ATTGTCGGGTGTGTTTTTGATTAAATTTACGAGAAGGA[ACACACACACACAC]AAAAAAAGAAGGGAAAAAAAAACAAACATCGGAGGCTCATTTGTTACGGCCTACAGATC	ATTGTCGGGTGTGTTTTTGATTA	60.495	GATCTGTAGGCCGTAACAAATGA	60.377	111
CL4668.Contig1_All_1697_4	ACACACACACACAC	AC(2*7)	461	14	ATTGTCGGGTGTGTTTTTGATTAAATTTACGAGAAGGA[ACACACACACACAC]AAAAAAAGAAGGGAAAAAAAAACAAACATCGGAGGCTCATTTGTTACGGCCTACAGAT	ATTGTCGGGTGTGTTTTTGATTA	60.495	ATCTGTAGGCCGTAACAAATGAG	59.573	110
CL4668.Contig1_All_1697_5	ACACACACACACAC	AC(2*7)	461	14	ATTGTCGGGTGTGTTTTTGATTAAATTTACGAGAAGGA[ACACACACACACAC]AAAAAAAGAAGGGAAAAAAAAACAAACATCGGAGGCTCATTTGTTACGGCCTACAGATCATGACAAATTTACATCCCCTTAGAGCAAGACAAC	ATTGTCGGGTGTGTTTTTGATTA	60.495	GTTGTCTTGCTCTAAGGGGATGT	60.881	145
CL4668.Contig1_All_1698_1	CTCTCTCTCTCTCTCT	CT(2*8)	989	16	GTGGATTATCGACCAGCTTGTATAAGTAGATATGGTATTGATCTATTGGTCTCGAGGCCCCATAATTCTCTCTTTCCCAGC[CTCTCTCTCTCTCTCT]TTGCTTGTGTCTACCCTATTTAGCCCTTGTGTTACTGCCTGGTGATAGATTACGAA	GTGGATTATCGACCAGCTTGTAT	59.411	TTCGTAATCTATCACCAGGCAGT	60.035	153
CL4668.Contig1_All_1698_2	CTCTCTCTCTCTCTCT	CT(2*8)	989	16	GTGGATTATCGACCAGCTTGTATAAGTAGATATGGTATTGATCTATTGGTCTCGAGGCCCCATAATTCTCTCTTTCCCAGC[CTCTCTCTCTCTCTCT]TTGCTTGTGTCTACCCTATTTAGCCCTTGTGTTACTGCCT	GTGGATTATCGACCAGCTTGTAT	59.411	AGGCAGTAACACAAGGGCTAAAT	60.413	137
CL4668.Contig1_All_1698_3	CTCTCTCTCTCTCTCT	CT(2*8)	989	16	GTGGATTATCGACCAGCTTGTATAAGTAGATATGGTATTGATCTATTGGTCTCGAGGCCCCATAATTCTCTCTTTCCCAGC[CTCTCTCTCTCTCTCT]TTGCTTGTGTCTACCCTATTTAGCCCTTGTGTTACTGCCTGGTGATAGATTACGAAA	GTGGATTATCGACCAGCTTGTAT	59.411	TTTCGTAATCTATCACCAGGCAG	60.495	154
CL4668.Contig1_All_1698_4	CTCTCTCTCTCTCTCT	CT(2*8)	989	16	AGGCCCCATAATTCTCTCTTTCCCAGC[CTCTCTCTCTCTCTCT]TTGCTTGTGTCTACCCTATTTAGCCCTTGTGTTACTGCCTGGTGATAGATTACGAA	AGGCCCCATAATTCTCTCTTTC	59.938	TTCGTAATCTATCACCAGGCAGT	60.035	99
CL4668.Contig1_All_1698_5	CTCTCTCTCTCTCTCT	CT(2*8)	989	16	GAGGCCCCATAATTCTCTCTTTCCCAGC[CTCTCTCTCTCTCTCT]TTGCTTGTGTCTACCCTATTTAGCCCTTGTGTTACTGCCTGGTGATAGATTACGAA	GAGGCCCCATAATTCTCTCTTT	59.938	TTCGTAATCTATCACCAGGCAGT	60.035	100
CL4684.Contig2_All_1702_1	ACACACACACAC	AC(2*6)	844	12	CAGACCTAGATCTCAAGCAATCAAACAAAAGTAAATGG[ACACACACACAC]CTCTTACTCCTCAGACATCTACAACACAGTACATACACACTGTGTGCCTACACAGACACAGACACACAGTTTTGGGTCAGGACCTAAC	CAGACCTAGATCTCAAGCAATCAA	59.913	GTTAGGTCCTGACCCAAAACTGT	60.659	138
CL4684.Contig2_All_1702_2	ACACACACACAC	AC(2*6)	844	12	CAGACCTAGATCTCAAGCAATCAAACAAAAGTAAATGG[ACACACACACAC]CTCTTACTCCTCAGACATCTACAACACAGTACATACACACTGTGTGCCTACACAGACACAGACACACAGTTTTGG	CAGACCTAGATCTCAAGCAATCAA	59.913	CCAAAACTGTGTGTCTGTGTCTG	60.682	125
CL4684.Contig2_All_1702_3	ACACACACACAC	AC(2*6)	844	12	GCAATCAAACAAAAGTAAATGG[ACACACACACAC]CTCTTACTCCTCAGACATCTACAACACAGTACATACACACTGTGTGCCTACACAGACACAGACACACAGTTTTGGGTCAGGACCTAACAAATGGCTGCTGTTGGACATTTTGATGATGATGGGTTT	GCAATCAAACAAAAGTAAATGGA	58.236	AAACCCATCATCATCAAAATGTC	59.944	160
CL4684.Contig2_All_1702_4	ACACACACACAC	AC(2*6)	844	12	CCTAGATCTCAAGCAATCAAACAAAAGTAAATGG[ACACACACACAC]CTCTTACTCCTCAGACATCTACAACACAGTACATACACACTGTGTGCCTACACAGACACAGACACACAGTTTTGGGTCAGGACCTAAC	CCTAGATCTCAAGCAATCAAACAA	59.793	GTTAGGTCCTGACCCAAAACTGT	60.659	134
CL4684.Contig2_All_1702_5	ACACACACACAC	AC(2*6)	844	12	CCTAGATCTCAAGCAATCAAACAAAAGTAAATGG[ACACACACACAC]CTCTTACTCCTCAGACATCTACAACACAGTACATACACACTGTGTGCCTACACAGACACAGACACACAGTTTTGG	CCTAGATCTCAAGCAATCAAACAA	59.793	CCAAAACTGTGTGTCTGTGTCTG	60.682	121
CL468.Contig2_All_351_1	AGGAGGAGGAGGAGGAGG	AGG(3*6)	428	18	CTTTGCCTTTATAAATCACCACGAATCCA[AGGAGGAGGAGGAGGAGG]AGAATGACCACAGCTGAGGACAAAGCATATAGCAGAGTGGAGTAGTTGGAGC	CTTTGCCTTTATAAATCACCACG	59.911	GCTCCAACTACTCCACTCTGCTA	60.089	99
CL468.Contig2_All_351_2	AGGAGGAGGAGGAGGAGG	AGG(3*6)	428	18	CTTTGCCTTTATAAATCACCACGAATCCA[AGGAGGAGGAGGAGGAGG]AGAATGACCACAGCTGAGGACAAAGCATATAGCAGAGTGG	CTTTGCCTTTATAAATCACCACG	59.911	CCACTCTGCTATATGCTTTGTCC	60.163	87
CL468.Contig2_All_351_3	AGGAGGAGGAGGAGGAGG	AGG(3*6)	428	18	TGCCTTTATAAATCACCACGAATCCA[AGGAGGAGGAGGAGGAGG]AGAATGACCACAGCTGAGGACAAAGCATATAGCAGAGTGGAGTAGTTGGAGC	TGCCTTTATAAATCACCACGAAT	59.761	GCTCCAACTACTCCACTCTGCTA	60.089	96
CL468.Contig2_All_351_4	AGGAGGAGGAGGAGGAGG	AGG(3*6)	428	18	TGCCTTTATAAATCACCACGAATCCA[AGGAGGAGGAGGAGGAGG]AGAATGACCACAGCTGAGGACAAAGCATATAGCAGAGTGG	TGCCTTTATAAATCACCACGAAT	59.761	CCACTCTGCTATATGCTTTGTCC	60.163	84
CL468.Contig2_All_351_5	AGGAGGAGGAGGAGGAGG	AGG(3*6)	428	18	CTTTGCCTTTATAAATCACCACGAATCCA[AGGAGGAGGAGGAGGAGG]AGAATGACCACAGCTGAGGACAAAGCATATAGCAGAGTGGAGTAGTTGGAGCAGCCGCACTGACCTCCTTGCACAGAAACAAAGAAC	CTTTGCCTTTATAAATCACCACG	59.911	GTTCTTTGTTTCTGTGCAAGGAG	60.321	134
CL468.Contig2_All_352_1	GGAGGAGGAGGAGGA	GGA(3*5)	697	15	GTGAGGTTGTAGGTGATGCCTTTGGGACCGGGCGCCGAGGACAGCTGGACCCTCTCAACAGGGAAGTG[GGAGGAGGAGGAGGA]TGGGGTGCTGCCACTGTGGTGACGCTTTGAGTGGTACAACACCTCCAC	GTGAGGTTGTAGGTGATGCCTT	60.424	GTGGAGGTGTTGTACCACTCAAA	61.229	131
CL468.Contig2_All_352_2	GGAGGAGGAGGAGGA	GGA(3*5)	697	15	GTGAGGTTGTAGGTGATGCCTTTGGGACCGGGCGCCGAGGACAGCTGGACCCTCTCAACAGGGAAGTG[GGAGGAGGAGGAGGA]TGGGGTGCTGCCACTGTGGTGACGCTTTGAGTGGTACAACACCTCCA	GTGAGGTTGTAGGTGATGCCTT	60.424	TGGAGGTGTTGTACCACTCAAAG	61.348	130
CL468.Contig2_All_352_3	GGAGGAGGAGGAGGA	GGA(3*5)	697	15	GTGAGGTTGTAGGTGATGCCTTTGGGACCGGGCGCCGAGGACAGCTGGACCCTCTCAACAGGGAAGTG[GGAGGAGGAGGAGGA]TGGGGTGCTGCCACTGTGGTGACGCTTTGAGTGGTACAACACCTCCAC	GTGAGGTTGTAGGTGATGCCTTT	61.632	GTGGAGGTGTTGTACCACTCAAA	61.229	131
CL468.Contig2_All_352_4	GGAGGAGGAGGAGGA	GGA(3*5)	697	15	GTGAGGTTGTAGGTGATGCCTTTGGGACCGGGCGCCGAGGACAGCTGGACCCTCTCAACAGGGAAGTG[GGAGGAGGAGGAGGA]TGGGGTGCTGCCACTGTGGTGACGCTTTGAGTGGTACAACACCTCCA	GTGAGGTTGTAGGTGATGCCTT	60.424	TGGAGGTGTTGTACCACTCAAA	60.444	130
CL468.Contig2_All_352_5	GGAGGAGGAGGAGGA	GGA(3*5)	697	15	CTCAGGGTGAGGTTGTAGGTGATGCCTTTGGGACCGGGCGCCGAGGACAGCTGGACCCTCTCAACAGGGAAGTG[GGAGGAGGAGGAGGA]TGGGGTGCTGCCACTGTGGTGACGCTTTGAGTGGTACAACACCTCCAC	CTCAGGGTGAGGTTGTAGGTGAT	61.671	GTGGAGGTGTTGTACCACTCAAA	61.229	137
CL468.Contig3_All_353_1	CTCCTCCTCCTCCTCCTC	CTC(3*6)	562	18	GCTCCAACTACTCCACTCTGCTATATGCTTTGTCCTCAGCTGTGGTCATT[CTCCTCCTCCTCCTCCTC]CTTGGATTCGTGGTGATTTATAAAGGCAAAG	GCTCCAACTACTCCACTCTGCTA	60.089	CTTTGCCTTTATAAATCACCACG	59.911	99
CL468.Contig3_All_353_2	CTCCTCCTCCTCCTCCTC	CTC(3*6)	562	18	AATTCTTCCTCCTTGTTAATGGCGGAGGTCAGTGCGGCTGCTCCAACTACTCCACTCTGCTATATGCTTTGTCCTCAGCTGTGGTCATT[CTCCTCCTCCTCCTCCTC]CTTGGATTCGTGGTGATTTATAAAGGCAAAG	AATTCTTCCTCCTTGTTAATGGC	59.867	CTTTGCCTTTATAAATCACCACG	59.911	138
CL468.Contig3_All_353_3	CTCCTCCTCCTCCTCCTC	CTC(3*6)	562	18	CGGAATTCTTCCTCCTTGTTAATGGCGGAGGTCAGTGCGGCTGCTCCAACTACTCCACTCTGCTATATGCTTTGTCCTCAGCTGTGGTCATT[CTCCTCCTCCTCCTCCTC]CTTGGATTCGTGGTGATTTATAAAGGCAAAG	CGGAATTCTTCCTCCTTGTTAAT	59.861	CTTTGCCTTTATAAATCACCACG	59.911	141
CL468.Contig3_All_353_4	CTCCTCCTCCTCCTCCTC	CTC(3*6)	562	18	CCACTCTGCTATATGCTTTGTCCTCAGCTGTGGTCATT[CTCCTCCTCCTCCTCCTC]CTTGGATTCGTGGTGATTTATAAAGGCAAAG	CCACTCTGCTATATGCTTTGTCC	60.163	CTTTGCCTTTATAAATCACCACG	59.911	87
CL468.Contig3_All_353_5	CTCCTCCTCCTCCTCCTC	CTC(3*6)	562	18	GCTCCAACTACTCCACTCTGCTATATGCTTTGTCCTCAGCTGTGGTCATT[CTCCTCCTCCTCCTCCTC]CTTGGATTCGTGGTGATTTATAAAGGCA	GCTCCAACTACTCCACTCTGCTA	60.089	TGCCTTTATAAATCACCACGAAT	59.761	96
CL4701.Contig1_All_1707_1	TCCTCCTCCTCCTCCTCC	TCC(3*6)	935	18	ATCTCAGACGACCTCAGTGCTACTCTGACACCTCCGCTGGCTCCCTGTGATATCGCTCCTCCTCCTCTTCCTCCTG[TCCTCCTCCTCCTCCTCC]TCTGTCCTCTGATGGAGCGGGAGGAGGTCGCACCGCCTTACTGAGCTCCATCCAGTCCT	ATCTCAGACGACCTCAGTGCTAC	59.959	AGGACTGGATGGAGCTCAGTAAG	61.152	153
CL4701.Contig1_All_1707_2	TCCTCCTCCTCCTCCTCC	TCC(3*6)	935	18	ATCTCAGACGACCTCAGTGCTACTCTGACACCTCCGCTGGCTCCCTGTGATATCGCTCCTCCTCCTCTTCCTCCTG[TCCTCCTCCTCCTCCTCC]TCTGTCCTCTGATGGAGCGGGAGGAGGTCGCACCGCCTTACTGAGCTCCATCCAGTC	ATCTCAGACGACCTCAGTGCTAC	59.959	GACTGGATGGAGCTCAGTAAGG	60.268	151
CL4701.Contig1_All_1707_3	TCCTCCTCCTCCTCCTCC	TCC(3*6)	935	18	ATCTCAGACGACCTCAGTGCTACTCTGACACCTCCGCTGGCTCCCTGTGATATCGCTCCTCCTCCTCTTCCTCCTG[TCCTCCTCCTCCTCCTCC]TCTGTCCTCTGATGGAGCGGGAGGAGGTCGCACCGCCTTACTGAGCTCCATCCAGTCC	ATCTCAGACGACCTCAGTGCTAC	59.959	GGACTGGATGGAGCTCAGTAAG	60.268	152
CL4701.Contig1_All_1707_4	TCCTCCTCCTCCTCCTCC	TCC(3*6)	935	18	ATCTCAGACGACCTCAGTGCTACTCTGACACCTCCGCTGGCTCCCTGTGATATCGCTCCTCCTCCTCTTCCTCCTG[TCCTCCTCCTCCTCCTCC]TCTGTCCTCTGATGGAGCGGGAGGAGGTCGCACCGCCTTACTGAGCTCCATCCAGTCCT	ATCTCAGACGACCTCAGTGCTAC	59.959	AGGACTGGATGGAGCTCAGTAA	60.268	153
CL4701.Contig1_All_1707_5	TCCTCCTCCTCCTCCTCC	TCC(3*6)	935	18	ATCTCAGACGACCTCAGTGCTACTCTGACACCTCCGCTGGCTCCCTGTGATATCGCTCCTCCTCCTCTTCCTCCTG[TCCTCCTCCTCCTCCTCC]TCTGTCCTCTGATGGAGCGGGAGGAGGTCGCACCGCCTTACTGAGCTCCATCCAGTCCTT	ATCTCAGACGACCTCAGTGCTAC	59.959	AAGGACTGGATGGAGCTCAGTA	60.268	154
CL4765.Contig3_All_1709_1	ACACACACACAC	AC(2*6)	1004	12	AACCAGGCCCTCAAAGACTCGCCCTCAGAGGGCCACGGGGGCTGCGCCTGCTGAAGCATCTGCCCCAGTACCAGCTCCCGA[ACACACACACAC]TCACACACTCTCACACACACACGTATTTGAAAGTGTTGCCTT	AACCAGGCCCTCAAAGACTC	60.628	AAGGCAACACTTTCAAATACGTG	60.439	135
CL4765.Contig3_All_1709_2	ACACACACACAC	AC(2*6)	1004	12	GAACCAGGCCCTCAAAGACTCGCCCTCAGAGGGCCACGGGGGCTGCGCCTGCTGAAGCATCTGCCCCAGTACCAGCTCCCGA[ACACACACACAC]TCACACACTCTCACACACACACGTATTTGAAAGTGTTGCCTT	GAACCAGGCCCTCAAAGACT	60.628	AAGGCAACACTTTCAAATACGTG	60.439	136
CL4765.Contig3_All_1709_3	ACACACACACAC	AC(2*6)	1004	12	CTCAAAGACTCGCCCTCAGAGGGCCACGGGGGCTGCGCCTGCTGAAGCATCTGCCCCAGTACCAGCTCCCGA[ACACACACACAC]TCACACACTCTCACACACACACGTATTTGAAAGTGTTGCCTT	CTCAAAGACTCGCCCTCAGA	60.668	AAGGCAACACTTTCAAATACGTG	60.439	126
CL4765.Contig3_All_1709_4	ACACACACACAC	AC(2*6)	1004	12	AACCAGGCCCTCAAAGACTCGCCCTCAGAGGGCCACGGGGGCTGCGCCTGCTGAAGCATCTGCCCCAGTACCAGCTCCCGA[ACACACACACAC]TCACACACTCTCACACACACACGTATTTGAAAGTGTTGCCTTTGTCTCCACCTGATAGAAG	AACCAGGCCCTCAAAGACTC	60.628	CTTCTATCAGGTGGAGACAAAGG	59.287	154
CL4765.Contig3_All_1709_5	ACACACACACAC	AC(2*6)	1004	12	AACCAGGCCCTCAAAGACTCGCCCTCAGAGGGCCACGGGGGCTGCGCCTGCTGAAGCATCTGCCCCAGTACCAGCTCCCGA[ACACACACACAC]TCACACACTCTCACACACACACGTATTTGAAAGTGTTGCCTTTGTCTCCACCTGATAGAAGG	AACCAGGCCCTCAAAGACTC	60.628	CCTTCTATCAGGTGGAGACAAAG	59.287	155
CL4786.Contig1_All_1713_1	ATTATTATTATTATTATT	ATT(3*6)	3011	18	TTGTTGTGGCCTTTTACATTTTTTTTTTAAGTCTGTTTTACAC[ATTATTATTATTATTATT]GATCTAATTACCACCTGTGTACATTGTAACTGCTTGTTTGTTTAAAAGCACAACATTGGTCCGTTCCTCCGCACTTTGTATTTTGGTTGGTATGGAAGG	TTGTTGTGGCCTTTTACATTTTT	59.809	CCTTCCATACCAACCAAAATACA	59.991	160
CL4786.Contig1_All_1713_2	ATTATTATTATTATTATT	ATT(3*6)	3011	18	GCTTCTGTGCCTCTCAGTGTTATATTGTTGTGGCCTTTTACATTTTTTTTTTAAGTCTGTTTTACAC[ATTATTATTATTATTATT]GATCTAATTACCACCTGTGTACATTGTAACTGCTTGTTTGTTTAAAAGCACA	GCTTCTGTGCCTCTCAGTGTTAT	59.963	TGTGCTTTTAAACAAACAAGCAG	59.514	137
CL4786.Contig1_All_1713_3	ATTATTATTATTATTATT	ATT(3*6)	3011	18	GTTTCTTGTTTATGAATGGCGAGGAGATAAAAGGCTTCTGTGCCTCTCAGTGTTATATTGTTGTGGCCTTTTACATTTTTTTTTTAAGTCTGTTTTACAC[ATTATTATTATTATTATT]GATCTAATTACCACCTGTGTACATTGTAACTGC	GTTTCTTGTTTATGAATGGCGAG	60.017	GCAGTTACAATGTACACAGGTGG	59.479	151
CL4786.Contig1_All_1713_4	ATTATTATTATTATTATT	ATT(3*6)	3011	18	AGATAAAAGGCTTCTGTGCCTCTCAGTGTTATATTGTTGTGGCCTTTTACATTTTTTTTTTAAGTCTGTTTTACAC[ATTATTATTATTATTATT]GATCTAATTACCACCTGTGTACATTGTAACTGCTTGTTTGTTTAAAAGCACA	AGATAAAAGGCTTCTGTGCCTCT	59.934	TGTGCTTTTAAACAAACAAGCAG	59.514	146
CL4786.Contig1_All_1713_5	ATTATTATTATTATTATT	ATT(3*6)	3011	18	GCTTCTGTGCCTCTCAGTGTTATATTGTTGTGGCCTTTTACATTTTTTTTTTAAGTCTGTTTTACAC[ATTATTATTATTATTATT]GATCTAATTACCACCTGTGTACATTGTAACTGC	GCTTCTGTGCCTCTCAGTGTTAT	59.963	GCAGTTACAATGTACACAGGTGG	59.479	118
CL4790.Contig2_All_1715_1	AAGAAGAAGAAGAAG	AAG(3*5)	1495	15	CGAAGGGAGGAGAACTAGCTTTAAGAAAATAACAC[AAGAAGAAGAAGAAG]ACGAGAAGGAGTCCCTCTACTGAGGCTGGCGAGGGAAGACGGGAGGCGTACAAAGTGGCGCCGCGGCAGCGGTGTCAAACCAGCCACAAACTTGACAGACGGAGTG	CGAAGGGAGGAGAACTAGCTTTA	60.369	CACTCCGTCTGTCAAGTTTGTG	60.775	156
CL4790.Contig2_All_1715_2	AAGAAGAAGAAGAAG	AAG(3*5)	1495	15	CGAAGGGAGGAGAACTAGCTTTAAGAAAATAACAC[AAGAAGAAGAAGAAG]ACGAGAAGGAGTCCCTCTACTGAGGCTGGCGAGGGAAGACGGGAGGCGTACAAAGTGGCGCCGCGGCAGCGGTGTCAAACCAGCCACAAACTTGACAGACGGAGTGAGC	CGAAGGGAGGAGAACTAGCTTTA	60.369	GCTCACTCCGTCTGTCAAGTTT	60.857	159
CL4790.Contig2_All_1715_3	AAGAAGAAGAAGAAG	AAG(3*5)	1495	15	GACATCACAGATGAAAACAACGAAGGGAGGAGAACTAGCTTTAAGAAAATAACAC[AAGAAGAAGAAGAAG]ACGAGAAGGAGTCCCTCTACTGAGGCTG	GACATCACAGATGAAAACAACGA	60.03	CAGCCTCAGTAGAGGGACTCCT	61.303	98
CL4790.Contig2_All_1715_4	AAGAAGAAGAAGAAG	AAG(3*5)	1495	15	CATCACAGATGAAAACAACGAAGGGAGGAGAACTAGCTTTAAGAAAATAACAC[AAGAAGAAGAAGAAG]ACGAGAAGGAGTCCCTCTACTGAGGCTGGCGAGGGAAGACGGGAGGCGTACAAAGTGGCGCCGCGGCAGCGGTGTCAAACCAGCCACAAACT	CATCACAGATGAAAACAACGAAG	59.663	AGTTTGTGGCTGGTTTGACAC	60.066	160
CL4790.Contig2_All_1715_5	AAGAAGAAGAAGAAG	AAG(3*5)	1495	15	TGGACATCACAGATGAAAACAACGAAGGGAGGAGAACTAGCTTTAAGAAAATAACAC[AAGAAGAAGAAGAAG]ACGAGAAGGAGTCCCTCTACTGAGGCTG	TGGACATCACAGATGAAAACAAC	59.89	CAGCCTCAGTAGAGGGACTCCT	61.303	100
CL4800.Contig2_All_1726_2	GATGATGATGATGAT	GAT(3*5)	1189	15	GAGAAGTGAAGATTGGGGACTTTGGTCTGGTCACCAGA[GATGATGATGATGAT]TCTGCTTTGATGGAGAGAACAGAGAATGAAGGAACCA	GAGAAGTGAAGATTGGGGACTTT	59.995	TGGTTCCTTCATTCTCTGTTCTC	59.743	90
CL4800.Contig2_All_1726_3	GATGATGATGATGAT	GAT(3*5)	1189	15	GAGAAGTGAAGATTGGGGACTTTGGTCTGGTCACCAGA[GATGATGATGATGAT]TCTGCTTTGATGGAGAGAACAGAGAATGAAGGA	GAGAAGTGAAGATTGGGGACTTT	59.995	TCCTTCATTCTCTGTTCTCTCCA	60.368	86
CL4800.Contig2_All_1726_4	GATGATGATGATGAT	GAT(3*5)	1189	15	GAGAAGTGAAGATTGGGGACTTTGGTCTGGTCACCAGA[GATGATGATGATGAT]TCTGCTTTGATGGAGAGAACAGAGAATGAAGGAACCACATCT	GAGAAGTGAAGATTGGGGACTTT	59.995	AGATGTGGTTCCTTCATTCTCTG	59.63	95
CL4800.Contig2_All_1726_5	GATGATGATGATGAT	GAT(3*5)	1189	15	GAGAAGTGAAGATTGGGGACTTTGGTCTGGTCACCAGA[GATGATGATGATGAT]TCTGCTTTGATGGAGAGAACAGAGAATGAAGGAACCACATCTTACATGGCTCCTGAACAAACAGGAAGGACCTATG	GAGAAGTGAAGATTGGGGACTTT	59.995	CATAGGTCCTTCCTGTTTGTTCA	60.391	129
CL4821.Contig3_All_1730_1	ATATATATATATAT	AT(2*7)	4951	14	GAGGAAACCTGAAAGAAAAACCTATGGAAAC[ATATATATATATAT]ACTGTATATTAACATATTTCTTCTCCACTGTTGTTGTTGAGCACTTGTACACGTGAGATGTGGCAGCTGATCTTTGTAGTTT	GAGGAAACCTGAAAGAAAAACCT	59.205	AAACTACAAAGATCAGCTGCCAC	59.839	127
CL4821.Contig3_All_1730_2	ATATATATATATAT	AT(2*7)	4951	14	TTTTTCCAAAGCTAAAAACCCAGGCTCTCCTCAGGGAACACACAGCTGGGAGCACTTGTAGGTGCCGAGGAAACCTGAAAGAAAAACCTATGGAAAC[ATATATATATATAT]ACTGTATATTAACATATTTCTTCTCCACTGTTGTTGTTGA	TTTTTCCAAAGCTAAAAACCCAG	60.778	TCAACAACAACAGTGGAGAAGAA	59.805	151
CL4821.Contig3_All_1730_3	ATATATATATATAT	AT(2*7)	4951	14	GAGGAAACCTGAAAGAAAAACCTATGGAAAC[ATATATATATATAT]ACTGTATATTAACATATTTCTTCTCCACTGTTGTTGTTGA	GAGGAAACCTGAAAGAAAAACCT	59.205	TCAACAACAACAGTGGAGAAGAA	59.805	85
CL4821.Contig3_All_1730_4	ATATATATATATAT	AT(2*7)	4951	14	GAGGAAACCTGAAAGAAAAACCTATGGAAAC[ATATATATATATAT]ACTGTATATTAACATATTTCTTCTCCACTGTTGTTGTTGAGCACTTGTACACGTGAGATGTGGCAGCTGATCTTTGTAGT	GAGGAAACCTGAAAGAAAAACCT	59.205	ACTACAAAGATCAGCTGCCACAT	60.206	125
CL4821.Contig3_All_1730_5	ATATATATATATAT	AT(2*7)	4951	14	TTTTTCCAAAGCTAAAAACCCAGGCTCTCCTCAGGGAACACACAGCTGGGAGCACTTGTAGGTGCCGAGGAAACCTGAAAGAAAAACCTATGGAAAC[ATATATATATATAT]ACTGTATATTAACATATTTCTTCTCCACTGTTGTTGTTGAGCACTTGT	TTTTTCCAAAGCTAAAAACCCAG	60.778	ACAAGTGCTCAACAACAACAGTG	60.301	159
CL4824.Contig2_All_1731_1	CCTCCTCCTCCTCCTCCT	CCT(3*6)	1109	18	AGCTTCTTGGCTGTGATGAGTAGCGCCTCTCTGGTTCAGCCACCCTCAC[CCTCCTCCTCCTCCTCCT]CTTCTCTCTACCTCCTTCTCCCTT	AGCTTCTTGGCTGTGATGAGTAG	60.089	AAGGGAGAAGGAGGTAGAGAGAA	59.047	91
CL4824.Contig2_All_1731_2	CCTCCTCCTCCTCCTCCT	CCT(3*6)	1109	18	AGCTTCTTGGCTGTGATGAGTAGCGCCTCTCTGGTTCAGCCACCCTCAC[CCTCCTCCTCCTCCTCCT]CTTCTCTCTACCTCCTTCTCCCTTT	AGCTTCTTGGCTGTGATGAGTAG	60.089	AAAGGGAGAAGGAGGTAGAGAGA	59.047	92
CL4824.Contig2_All_1731_3	CCTCCTCCTCCTCCTCCT	CCT(3*6)	1109	18	AGCTTCTTGGCTGTGATGAGTAGCGCCTCTCTGGTTCAGCCACCCTCAC[CCTCCTCCTCCTCCTCCT]CTTCTCTCTACCTCCTTCTCCCTTTC	AGCTTCTTGGCTGTGATGAGTAG	60.089	GAAAGGGAGAAGGAGGTAGAGAG	59.047	93
CL4824.Contig2_All_1731_4	CCTCCTCCTCCTCCTCCT	CCT(3*6)	1109	18	AGCTTCTTGGCTGTGATGAGTAGCGCCTCTCTGGTTCAGCCACCCTCAC[CCTCCTCCTCCTCCTCCT]CTTCTCTCTACCTCCTTCTCCCTTT	AGCTTCTTGGCTGTGATGAGTAG	60.089	AAAGGGAGAAGGAGGTAGAGAGAA	60.241	92
CL4824.Contig2_All_1731_5	CCTCCTCCTCCTCCTCCT	CCT(3*6)	1109	18	AGCTTCTTGGCTGTGATGAGTAGCGCCTCTCTGGTTCAGCCACCCTCAC[CCTCCTCCTCCTCCTCCT]CTTCTCTCTACCTCCTTCTCCCTTTCC	AGCTTCTTGGCTGTGATGAGTAG	60.089	GGAAAGGGAGAAGGAGGTAGAG	59.725	94
CL4861.Contig2_All_1738_1	GAGGAGGAGGAGGAGGAG	GAG(3*6)	231	18	GTCTAGGTGATGACATGGACGTGGAGGACGAGCTGGATCTGGGTTTGGCCGGAGCT[GAGGAGGAGGAGGAGGAG]CTGGAGCTGGACGGAGACATGCAGGATGAAGCTCCAGCTGCACCTAAAACTCCACCCACACC	GTCTAGGTGATGACATGGACGTG	61.763	GGTGTGGGTGGAGTTTTAGGT	60.139	136
CL4861.Contig2_All_1738_2	GAGGAGGAGGAGGAGGAG	GAG(3*6)	231	18	TCTAGGTGATGACATGGACGTGGAGGACGAGCTGGATCTGGGTTTGGCCGGAGCT[GAGGAGGAGGAGGAGGAG]CTGGAGCTGGACGGAGACATGCAGGATGAAGCTCCAGCTGCACCTAAAACTCCACCCACACC	TCTAGGTGATGACATGGACGTG	60.975	GGTGTGGGTGGAGTTTTAGGT	60.139	135
CL4861.Contig2_All_1738_3	GAGGAGGAGGAGGAGGAG	GAG(3*6)	231	18	GTCTAGGTGATGACATGGACGTGGAGGACGAGCTGGATCTGGGTTTGGCCGGAGCT[GAGGAGGAGGAGGAGGAG]CTGGAGCTGGACGGAGACATGCAGGATGAAGCTCCAGCTGCACCTAAAACTCCACCCACAC	GTCTAGGTGATGACATGGACGTG	61.763	GTGTGGGTGGAGTTTTAGGTG	59.362	135
CL4861.Contig2_All_1738_4	GAGGAGGAGGAGGAGGAG	GAG(3*6)	231	18	GTGGAGGACGGTCTAGGTGATGACATGGACGTGGAGGACGAGCTGGATCTGGGTTTGGCCGGAGCT[GAGGAGGAGGAGGAGGAG]CTGGAGCTGGACGGAGACATGCAGGATGAAGCTC	GTGGAGGACGGTCTAGGTGAT	60.386	GAGCTTCATCCTGCATGTCTC	59.973	118
CL4861.Contig2_All_1738_5	GAGGAGGAGGAGGAGGAG	GAG(3*6)	231	18	GTGGAGGACGGTCTAGGTGATGACATGGACGTGGAGGACGAGCTGGATCTGGGTTTGGCCGGAGCT[GAGGAGGAGGAGGAGGAG]CTGGAGCTGGACGGAGACATGCAGGATGAAGCTCCAGCTGCACCTAAAACTCCACCCACACC	GTGGAGGACGGTCTAGGTGAT	60.386	GGTGTGGGTGGAGTTTTAGGT	60.139	146
CL4874.Contig1_All_1741_1	CTTCTTCTTCTTCTT	CTT(3*5)	1116	15	ACTGGACTTTCTTCAGTCAGACGTGCCTTCTTCTTCTTCTCCTCCTTTTCCTCCTCCTTCTCCTTCTTCTCCTTCTCCTCCTCCTTCTCCTTCTTCTTCTCCTCCTCCTTCTCCTC[CTTCTTCTTCTTCTT]CAGTTTCTGCCCTCTGTCTTCTTCT	ACTGGACTTTCTTCAGTCAGACG	59.967	AGAAGAAGACAGAGGGCAGAAAC	60.414	156
CL4874.Contig1_All_1741_4	CTTCTTCTTCTTCTT	CTT(3*5)	1116	15	TCCTTCTCCTTCTTCTTCTCCTCCTCCTTCTCCTC[CTTCTTCTTCTTCTT]CAGTTTCTGCCCTCTGTCTTCTTCTGATGACCTTGTTGCTATGGTAACTGAGAACATGGCGCTCTAT	TCCTTCTCCTTCTTCTTCTCCTC	59.608	ATAGAGCGCCATGTTCTCAGTTA	60.29	117
CL4878.Contig1_All_1743_1	AGAGAGAGAGAG	AG(2*6)	1197	12	TACAGCTCTCTACAACGGACTGCACCGCCCCCTGCTGGCCAGCATACCGTGCTGCGCTGGGATGGTGAGGACAGAGGAGGAGGACAGCCCTGC[AGAGAGAGAGAG]ACTGCTGAGTGACGGCAGGGTGCAGGCCGGAGATTACAGCTAAAACTT	TACAGCTCTCTACAACGGACTGC	60.984	AAGTTTTAGCTGTAATCTCCGGC	60.158	153
CL4878.Contig1_All_1743_2	AGAGAGAGAGAG	AG(2*6)	1197	12	GGTACAGCTCTCTACAACGGACTGCACCGCCCCCTGCTGGCCAGCATACCGTGCTGCGCTGGGATGGTGAGGACAGAGGAGGAGGACAGCCCTGC[AGAGAGAGAGAG]ACTGCTGAGTGACGGCAGGGTGCAGGCCGGAGATTACAGCTAAAACTT	GGTACAGCTCTCTACAACGGACT	59.002	AAGTTTTAGCTGTAATCTCCGGC	60.158	155
CL4878.Contig1_All_1743_3	AGAGAGAGAGAG	AG(2*6)	1197	12	TGGTGGGTACAGCTCTCTACAACGGACTGCACCGCCCCCTGCTGGCCAGCATACCGTGCTGCGCTGGGATGGTGAGGACAGAGGAGGAGGACAGCCCTGC[AGAGAGAGAGAG]ACTGCTGAGTGACGGCAGGGTGCAGGCCGGAGATTACAGCTAAAACTT	TGGTGGGTACAGCTCTCTACAA	59.797	AAGTTTTAGCTGTAATCTCCGGC	60.158	160
CL4878.Contig1_All_1743_4	AGAGAGAGAGAG	AG(2*6)	1197	12	GGGTACAGCTCTCTACAACGGACTGCACCGCCCCCTGCTGGCCAGCATACCGTGCTGCGCTGGGATGGTGAGGACAGAGGAGGAGGACAGCCCTGC[AGAGAGAGAGAG]ACTGCTGAGTGACGGCAGGGTGCAGGCCGGAGATTACAGCTAAAACTT	GGGTACAGCTCTCTACAACGGAC	61.42	AAGTTTTAGCTGTAATCTCCGGC	60.158	156
CL4878.Contig1_All_1743_5	AGAGAGAGAGAG	AG(2*6)	1197	12	GGGTACAGCTCTCTACAACGGACTGCACCGCCCCCTGCTGGCCAGCATACCGTGCTGCGCTGGGATGGTGAGGACAGAGGAGGAGGACAGCCCTGC[AGAGAGAGAGAG]ACTGCTGAGTGACGGCAGGGTGCAGGCCGGAGATTACAGCTAAAACTT	GGGTACAGCTCTCTACAACGGA	60.68	AAGTTTTAGCTGTAATCTCCGGC	60.158	156
CL4898.Contig1_All_1746_3	GAGAGAGAGAGAGAGA	GA(2*8)	578	16	TTAATTGACAGGACAGTGTGAGCATGAAAGGGG[GAGAGAGAGAGAGAGA]GGGAGACATGCAGCAAAGGTCGTGGCCAGATTAGAACCCATGGCCGCTGCGAGGACACAGCCTCTGTACTTGGGGCGCTGCTCTATCCACTGAGCCAC	TTAATTGACAGGACAGTGTGAGC	59.299	GTGGCTCAGTGGATAGAGCAG	60.028	147
CL4898.Contig1_All_1746_4	GAGAGAGAGAGAGAGA	GA(2*8)	578	16	TAATTGACAGGACAGTGTGAGCATGAAAGGGG[GAGAGAGAGAGAGAGA]GGGAGACATGCAGCAAAGGTCGTGGCCAGATTAGAACCCATGGCCGCTGCGAGGACACAGCCTCTGTACTTGGGGCGCTGCTCTATCCACTGAGCCAC	TAATTGACAGGACAGTGTGAGCA	60.736	GTGGCTCAGTGGATAGAGCAG	60.028	146
CL4898.Contig1_All_1746_5	GAGAGAGAGAGAGAGA	GA(2*8)	578	16	TTAATTGACAGGACAGTGTGAGCATGAAAGGGG[GAGAGAGAGAGAGAGA]GGGAGACATGCAGCAAAGGTCGTGGCCAGATTAGAACCCATGGCCGCTGCGAGGACACAGCCTCTGTACTTGGGGCGCTGCTCTATCCACTGAGCCACCAG	TTAATTGACAGGACAGTGTGAGC	59.299	CTGGTGGCTCAGTGGATAGAG	59.876	150
CL4898.Contig2_All_1747_1	GAGAGAGAGAGA	GA(2*6)	151	12	CAGGACAGTTTGAGAGTGAAAGGGG[GAGAGAGAGAGA]GGGTGACATGCAGCAAAGGACTGAGACCAGAATTGAACCCACGGCTAGGATACAGCCTCTGTATATGGGGCGCTGCTCTATCCACTGAGCCACCAGGCGCCCCGTGAAGTTAGTTTTAAGT	CAGGACAGTTTGAGAGTGAAAGG	60.321	ACTTAAAACTAACTTCACGGGGC	59.952	158
CL4898.Contig2_All_1747_5	GAGAGAGAGAGA	GA(2*6)	151	12	AGGACAGTTTGAGAGTGAAAGGGG[GAGAGAGAGAGA]GGGTGACATGCAGCAAAGGACTGAGACCAGAATTGAACCCACGGCTAGGATACAGCCTCTGTATATGGGGCGCTGCTCTATCCACTGAGCCACCAGGCGCCCCGTGAAGTTAGTTTTAAGT	AGGACAGTTTGAGAGTGAAAGGG	61.033	ACTTAAAACTAACTTCACGGGGC	59.952	157
CL4919.Contig2_All_1750_1	CCACCACCACCACCA	CCA(3*5)	432	15	ACACTGCAACTGACTACGGCTACCCTCAGCGCCAGCCTGAAGTCCCT[CCACCACCACCACCA]GTCACCTCACAAAACTACCAGGACTCCTACTCCTATGTCCGGTCTACAGC	ACACTGCAACTGACTACGGCTAC	60.783	GCTGTAGACCGGACATAGGAGTA	59.688	112
CL4919.Contig2_All_1750_2	CCACCACCACCACCA	CCA(3*5)	432	15	ACACTGCAACTGACTACGGCTACCCTCAGCGCCAGCCTGAAGTCCCT[CCACCACCACCACCA]GTCACCTCACAAAACTACCAGGACTCCTACTCCTATGTCC	ACACTGCAACTGACTACGGCTAC	60.783	GGACATAGGAGTAGGAGTCCTGG	60.375	102
CL4919.Contig2_All_1750_3	CCACCACCACCACCA	CCA(3*5)	432	15	ACACTGCAACTGACTACGGCTACCCTCAGCGCCAGCCTGAAGTCCCT[CCACCACCACCACCA]GTCACCTCACAAAACTACCAGGAC	ACACTGCAACTGACTACGGCTAC	60.783	GTCCTGGTAGTTTTGTGAGGTGA	60.442	86
CL4919.Contig2_All_1750_4	CCACCACCACCACCA	CCA(3*5)	432	15	ACACTGCAACTGACTACGGCTACCCTCAGCGCCAGCCTGAAGTCCCT[CCACCACCACCACCA]GTCACCTCACAAAACTACCAGGACTCCTACTCCTATGTCCGGTCTACA	ACACTGCAACTGACTACGGCTAC	60.783	TGTAGACCGGACATAGGAGTAGG	59.552	110
CL4919.Contig2_All_1750_5	CCACCACCACCACCA	CCA(3*5)	432	15	CACTGCAACTGACTACGGCTACCCTCAGCGCCAGCCTGAAGTCCCT[CCACCACCACCACCA]GTCACCTCACAAAACTACCAGGACTCCTACTCCTATGTCCGGTCTACAGC	CACTGCAACTGACTACGGCTAC	60.002	GCTGTAGACCGGACATAGGAGTA	59.688	111
CL4919.Contig2_All_1751_1	CAGCAGCAGCAGCAGCAG	CAG(3*6)	882	18	AGGCTATGAGGCAGCAGTTTATTCTGCAGCCTCCAGCTACTAT[CAGCAGCAGCAGCAGCAG]AAGCAGGCAGTGGCAGCTGTAGCAGCAACAGCAGCATGGACGGGGAACACTTTCACCAAGAAACCCCCTTTTCAGAGTAA	AGGCTATGAGGCAGCAGTTTATT	60.623	TTACTCTGAAAAGGGGGTTTCTT	59.551	141
CL4919.Contig2_All_1751_2	CAGCAGCAGCAGCAGCAG	CAG(3*6)	882	18	TGTCACCTACTCTGGAACCTCATACTCAGGCTATGAGGCAGCAGTTTATTCTGCAGCCTCCAGCTACTAT[CAGCAGCAGCAGCAGCAG]AAGCAGGCAGTGGCAGCTGTAGCAGCAACAGCAGCATGGACGGGGAACACTTTCACCAAGAAAC	TGTCACCTACTCTGGAACCTCAT	60.045	GTTTCTTGGTGAAAGTGTTCCC	59.886	152
CL4919.Contig2_All_1751_3	CAGCAGCAGCAGCAGCAG	CAG(3*6)	882	18	TGTCACCTACTCTGGAACCTCATACTCAGGCTATGAGGCAGCAGTTTATTCTGCAGCCTCCAGCTACTAT[CAGCAGCAGCAGCAGCAG]AAGCAGGCAGTGGCAGCTGTAGCAGCAACAGCAGCATGGACGGGGAACACTTTCACCAAGAAACC	TGTCACCTACTCTGGAACCTCAT	60.045	GGTTTCTTGGTGAAAGTGTTCC	59.886	153
CL4919.Contig2_All_1751_4	CAGCAGCAGCAGCAGCAG	CAG(3*6)	882	18	TGTCACCTACTCTGGAACCTCATACTCAGGCTATGAGGCAGCAGTTTATTCTGCAGCCTCCAGCTACTAT[CAGCAGCAGCAGCAGCAG]AAGCAGGCAGTGGCAGCTGTAGCAGCAACAGCAGCATGGACGGGGAACACTTTCACCAAGAAACCC	TGTCACCTACTCTGGAACCTCAT	60.045	GGGTTTCTTGGTGAAAGTGTTC	59.886	154
CL4919.Contig2_All_1751_5	CAGCAGCAGCAGCAGCAG	CAG(3*6)	882	18	ATTCTGCAGCCTCCAGCTACTAT[CAGCAGCAGCAGCAGCAG]AAGCAGGCAGTGGCAGCTGTAGCAGCAACAGCAGCATGGACGGGGAACACTTTCACCAAGAAACCCCCTTTTCAGAGTAA	ATTCTGCAGCCTCCAGCTACTAT	60.762	TTACTCTGAAAAGGGGGTTTCTT	59.551	121
CL4928.Contig1_All_1754_1	AGCAGCAGCAGCAGC	AGC(3*5)	687	15	GCTCCTACTTCCAGAAACACTGAAGAAGTCCAAGAAGGTCGGTAAGCTCCCGGGCAAGCTGCCGGTATGTTATGAGATCCTGACTCTGTCCCTGACGAGCAAGAAGA[AGCAGCAGCAGCAGC]AGAAGAAGAAGACGCGGTATAAACAAA	GCTCCTACTTCCAGAAACACTGA	59.936	TTTGTTTATACCGCGTCTTCTTC	59.692	149
CL4928.Contig1_All_1754_2	AGCAGCAGCAGCAGC	AGC(3*5)	687	15	TCTGCTCCTACTTCCAGAAACACTGAAGAAGTCCAAGAAGGTCGGTAAGCTCCCGGGCAAGCTGCCGGTATGTTATGAGATCCTGACTCTGTCCCTGACGAGCAAGAAGA[AGCAGCAGCAGCAGC]AGAAGAAGAAGACGCGGTATAAACAAA	TCTGCTCCTACTTCCAGAAACAC	59.936	TTTGTTTATACCGCGTCTTCTTC	59.692	152
CL4928.Contig1_All_1754_3	AGCAGCAGCAGCAGC	AGC(3*5)	687	15	TTATGAGATCCTGACTCTGTCCCTGACGAGCAAGAAGA[AGCAGCAGCAGCAGC]AGAAGAAGAAGACGCGGTATAAACAAACCGAAGCTAACAGCTAACGACAAACTGTCGTTAAATGTTGAATTTAAACGTTAAAGATGAAATAATAAGATGGCGACG	TTATGAGATCCTGACTCTGTCCC	59.59	CGTCGCCATCTTATTATTTCATC	59.85	158
CL4928.Contig1_All_1754_4	AGCAGCAGCAGCAGC	AGC(3*5)	687	15	AGAAGTCCAAGAAGGTCGGTAAGCTCCCGGGCAAGCTGCCGGTATGTTATGAGATCCTGACTCTGTCCCTGACGAGCAAGAAGA[AGCAGCAGCAGCAGC]AGAAGAAGAAGACGCGGTATAAACAAACCGAAGCTAACAGCT	AGAAGTCCAAGAAGGTCGGTAAG	60.168	AGCTGTTAGCTTCGGTTTGTTTA	59.523	141
CL4928.Contig1_All_1754_5	AGCAGCAGCAGCAGC	AGC(3*5)	687	15	AGAAGTCCAAGAAGGTCGGTAAGCTCCCGGGCAAGCTGCCGGTATGTTATGAGATCCTGACTCTGTCCCTGACGAGCAAGAAGA[AGCAGCAGCAGCAGC]AGAAGAAGAAGACGCGGTATAAACAAACCGAAGCTAACAGCTA	AGAAGTCCAAGAAGGTCGGTAAG	60.168	TAGCTGTTAGCTTCGGTTTGTTT	59.523	142
CL4948.Contig1_All_1759_1	ACACACACACACAC	AC(2*7)	360	14	ACACACAGTACAGCACCGTAAA[ACACACACACACAC]TCACAGGTACTACAACACTGAGGACTTGCTGTTGAGTGTCATGAGTCGTCTGGAGGATTACCTTT	ACACACAGTACAGCACCGTAAAA	59.655	AAAGGTAATCCTCCAGACGACTC	60.015	101
CL4948.Contig1_All_1759_2	ACACACACACACAC	AC(2*7)	360	14	AACACACAGTACAGCACCGTAAA[ACACACACACACAC]TCACAGGTACTACAACACTGAGGACTTGCTGTTGAGTGTCATGAGTCGTCTGGAGGATTACCTTT	AACACACAGTACAGCACCGTAAA	59.655	AAAGGTAATCCTCCAGACGACTC	60.015	102
CL4948.Contig1_All_1759_3	ACACACACACACAC	AC(2*7)	360	14	AAACACACAGTACAGCACCGTAAA[ACACACACACACAC]TCACAGGTACTACAACACTGAGGACTTGCTGTTGAGTGTCATGAGTCGTCTGGAGGATTACCTTT	AAACACACAGTACAGCACCGTAA	59.655	AAAGGTAATCCTCCAGACGACTC	60.015	103
CL4948.Contig1_All_1759_4	ACACACACACACAC	AC(2*7)	360	14	ACACACAGTACAGCACCGTAAA[ACACACACACACAC]TCACAGGTACTACAACACTGAGGACTTGCTGTTGAGTGTCATGAG	ACACACAGTACAGCACCGTAAAA	59.655	CTCATGACACTCAACAGCAAGTC	59.968	81
CL4948.Contig1_All_1759_5	ACACACACACACAC	AC(2*7)	360	14	ACACACAGTACAGCACCGTAAA[ACACACACACACAC]TCACAGGTACTACAACACTGAGGACTTGCTGTTGAGTGTCATGAGTC	ACACACAGTACAGCACCGTAAAA	59.655	GACTCATGACACTCAACAGCAAG	59.968	83
CL4961.Contig5_All_1763_1	CAGCAGCAGCAGCAGCAG	CAG(3*6)	824	18	TATCAGACAGACCTTGGAGGAAAACCT[CAGCAGCAGCAGCAGCAG]CAAACGTACCTGCGCTCCTCTCGCGGCCAGCTACGGGGAGGGAGCGGCCGGGGTCTGTCACGGCAAGACACCTTCGACTCTGAGAC	TATCAGACAGACCTTGGAGGAAA	60.116	GTCTCAGAGTCGAAGGTGTCTTG	60.475	131
CL4961.Contig5_All_1763_2	CAGCAGCAGCAGCAGCAG	CAG(3*6)	824	18	GTATCAGACAGACCTTGGAGGAAAACCT[CAGCAGCAGCAGCAGCAG]CAAACGTACCTGCGCTCCTCTCGCGGCCAGCTACGGGGAGGGAGCGGCCGGGGTCTGTCACGGCAAGACACCTTCGACTCTGAGAC	GTATCAGACAGACCTTGGAGGAA	59.63	GTCTCAGAGTCGAAGGTGTCTTG	60.475	132
CL4961.Contig5_All_1763_3	CAGCAGCAGCAGCAGCAG	CAG(3*6)	824	18	AGTATCAGACAGACCTTGGAGGAAAACCT[CAGCAGCAGCAGCAGCAG]CAAACGTACCTGCGCTCCTCTCGCGGCCAGCTACGGGGAGGGAGCGGCCGGGGTCTGTCACGGCAAGACACCTTCGACTCTGAGAC	AGTATCAGACAGACCTTGGAGGA	59.264	GTCTCAGAGTCGAAGGTGTCTTG	60.475	133
CL4961.Contig5_All_1763_4	CAGCAGCAGCAGCAGCAG	CAG(3*6)	824	18	TATCAGACAGACCTTGGAGGAAAACCT[CAGCAGCAGCAGCAGCAG]CAAACGTACCTGCGCTCCTCTCGCGGCCAGCTACGGGGAGGGAGCGGCCGGGGTCTGTCACGGCAAGACACCTTCGACTCTGAGA	TATCAGACAGACCTTGGAGGAAA	60.116	TCTCAGAGTCGAAGGTGTCTTG	59.64	130
CL4961.Contig5_All_1763_5	CAGCAGCAGCAGCAGCAG	CAG(3*6)	824	18	CCTGCATGAGTATCAGACAGACCTTGGAGGAAAACCT[CAGCAGCAGCAGCAGCAG]CAAACGTACCTGCGCTCCTCTCGCGGCCAGCTACGGGGAGGGAGCGGCCGGGGTCTGTCACGGCAAGACACCTTCGACTCTGAGAC	CCTGCATGAGTATCAGACAGACC	61.081	GTCTCAGAGTCGAAGGTGTCTTG	60.475	141
CL4988.Contig3_All_1767_1	TCTCTCTCTCTC	TC(2*6)	1442	12	TCAATCAATCATTTTCTGGTCCTTCTTTCTTTTTATCTCTTCTCTCTCT[TCTCTCTCTCTC]GGAGGTGAGGGGGGGAGGAGGTTCAGCATCACAGCTTACAGTTTGGGGGGGTTGATTTTGTGTTTTAAGCCA	TCAATCAATCATTTTCTGGTCCT	59.828	TGGCTTAAAACACAAAATCAACC	60.257	133
CL4988.Contig3_All_1767_2	TCTCTCTCTCTC	TC(2*6)	1442	12	TCAATCAATCATTTTCTGGTCCTTCTTTCTTTTTATCTCTTCTCTCTCT[TCTCTCTCTCTC]GGAGGTGAGGGGGGGAGGAGGTTCAGCATCACAGCTTACAGTTTG	TCAATCAATCATTTTCTGGTCCT	59.828	CAAACTGTAAGCTGTGATGCTGA	60.488	106
CL4988.Contig3_All_1767_3	TCTCTCTCTCTC	TC(2*6)	1442	12	CAATCAATCATTTTCTGGTCCTTCTTTCTTTTTATCTCTTCTCTCTCT[TCTCTCTCTCTC]GGAGGTGAGGGGGGGAGGAGGTTCAGCATCACAGCTTACAGTTTGGGGGGGTTGATTTTGTGTTTTAAGCCA	CAATCAATCATTTTCTGGTCCTT	59.363	TGGCTTAAAACACAAAATCAACC	60.257	132
CL4988.Contig3_All_1767_4	TCTCTCTCTCTC	TC(2*6)	1442	12	TCAATCAATCATTTTCTGGTCCTTCTTTCTTTTTATCTCTTCTCTCTCT[TCTCTCTCTCTC]GGAGGTGAGGGGGGGAGGAGGTTCAGCATCACAGCTTACAGT	TCAATCAATCATTTTCTGGTCCT	59.828	ACTGTAAGCTGTGATGCTGAACC	60.734	103
CL5021.Contig1_All_1768_1	CACACACACACA	CA(2*6)	684	12	GCTGAACTCTGCTCCATACTGTTTGGCATTTCCCAGCATTCCCTGCCTGGTCGCATTGCCTTCACAAACGCCTACTATGGAGGAGACAACC[CACACACACACA]GGGTCCTTTATGTCAATGGTGGAGTT	GCTGAACTCTGCTCCATACTGTT	59.963	AACTCCACCATTGACATAAAGGA	59.755	129
CL5021.Contig1_All_1768_2	CACACACACACA	CA(2*6)	684	12	GCTGAACTCTGCTCCATACTGTTTGGCATTTCCCAGCATTCCCTGCCTGGTCGCATTGCCTTCACAAACGCCTACTATGGAGGAGACAACC[CACACACACACA]GGGTCCTTTATGTCAATGGTGGAGTTG	GCTGAACTCTGCTCCATACTGTT	59.963	CAACTCCACCATTGACATAAAGG	60.628	130
CL5021.Contig1_All_1768_3	CACACACACACA	CA(2*6)	684	12	GCTGAACTCTGCTCCATACTGTTTGGCATTTCCCAGCATTCCCTGCCTGGTCGCATTGCCTTCACAAACGCCTACTATGGAGGAGACAACC[CACACACACACA]GGGTCCTTTATGTCAATGGTGGAGT	GCTGAACTCTGCTCCATACTGTT	59.963	ACTCCACCATTGACATAAAGGAC	59.272	128
CL5021.Contig1_All_1768_4	CACACACACACA	CA(2*6)	684	12	CTTCACAAACGCCTACTATGGAGGAGACAACC[CACACACACACA]GGGTCCTTTATGTCAATGGTGGAGTTGACCCATGGAGGGAGCTGTCAGTGATCCAGGAGTGGACTGAGGAAGGTGAAGAAGCCCAGACCATTTTCATTAAG	CTTCACAAACGCCTACTATGGAG	60.188	CTTAATGAAAATGGTCTGGGCTT	60.68	145
CL5021.Contig1_All_1768_5	CACACACACACA	CA(2*6)	684	12	GCTGAACTCTGCTCCATACTGTTTGGCATTTCCCAGCATTCCCTGCCTGGTCGCATTGCCTTCACAAACGCCTACTATGGAGGAGACAACC[CACACACACACA]GGGTCCTTTATGTCAATGGTGGAGTTGA	GCTGAACTCTGCTCCATACTGTT	59.963	TCAACTCCACCATTGACATAAAG	59.007	131
CL5078.Contig1_All_1771_1	GCTGCTGCTGCTGCT	GCT(3*5)	247	15	TGTCACACAGACACTGAACTTCCCGTCAAGACACAGCACTGGCGAAAAGA[GCTGCTGCTGCTGCT]CACAGAAAAAGGGGAACGACATCGGGGGTTGTCAAGAGGAGAGGACAC	TGTCACACAGACACTGAACTTCC	60.25	GTGTCCTCTCCTCTTGACAACC	60.155	113
CL5078.Contig1_All_1771_2	GCTGCTGCTGCTGCT	GCT(3*5)	247	15	GTCACACAGACACTGAACTTCCCGTCAAGACACAGCACTGGCGAAAAGA[GCTGCTGCTGCTGCT]CACAGAAAAAGGGGAACGACATCGGGGGTTGTCAAGAGGAGAGGACAC	GTCACACAGACACTGAACTTCCC	61.027	GTGTCCTCTCCTCTTGACAACC	60.155	112
CL5078.Contig1_All_1771_3	GCTGCTGCTGCTGCT	GCT(3*5)	247	15	TCACACAGACACTGAACTTCCCGTCAAGACACAGCACTGGCGAAAAGA[GCTGCTGCTGCTGCT]CACAGAAAAAGGGGAACGACATCGGGGGTTGTCAAGAGGAGAGGACAC	TCACACAGACACTGAACTTCCC	60.197	GTGTCCTCTCCTCTTGACAACC	60.155	111
CL5078.Contig1_All_1771_4	GCTGCTGCTGCTGCT	GCT(3*5)	247	15	TGTCACACAGACACTGAACTTCCCGTCAAGACACAGCACTGGCGAAAAGA[GCTGCTGCTGCTGCT]CACAGAAAAAGGGGAACGACATCGGGGGTTGTCAAGAGGAGAGGAC	TGTCACACAGACACTGAACTTCC	60.25	GTCCTCTCCTCTTGACAACCC	60.103	111
CL5078.Contig1_All_1771_5	GCTGCTGCTGCTGCT	GCT(3*5)	247	15	TGTCACACAGACACTGAACTTCCCGTCAAGACACAGCACTGGCGAAAAGA[GCTGCTGCTGCTGCT]CACAGAAAAAGGGGAACGACAT	TGTCACACAGACACTGAACTTCC	60.25	ATGTCGTTCCCCTTTTTCTGT	59.856	87
CL5083.Contig1_All_1773_1	GCGGCGGCGGCGGCGGCG	GCG(3*6)	192	18	ACATCTCAGATCCCACAGAGAAACTGACA[GCGGCGGCGGCGGCGGCG]GCAGTAATGACTATCCAACACTTCCTGTTAGCG	ACATCTCAGATCCCACAGAGAAA	60.125	CGCTAACAGGAAGTGTTGGATAG	60.188	80
CL5083.Contig1_All_1773_2	GCGGCGGCGGCGGCGGCG	GCG(3*6)	192	18	AACATCTCAGATCCCACAGAGAAACTGACA[GCGGCGGCGGCGGCGGCG]GCAGTAATGACTATCCAACACTTCCTGTTAGCG	AACATCTCAGATCCCACAGAGAA	60.125	CGCTAACAGGAAGTGTTGGATAG	60.188	81
CL5083.Contig1_All_1773_3	GCGGCGGCGGCGGCGGCG	GCG(3*6)	192	18	AAACATCTCAGATCCCACAGAGAAACTGACA[GCGGCGGCGGCGGCGGCG]GCAGTAATGACTATCCAACACTTCCTGTTAGCG	AAACATCTCAGATCCCACAGAGA	60.125	CGCTAACAGGAAGTGTTGGATAG	60.188	82
CL5083.Contig1_All_1773_4	GCGGCGGCGGCGGCGGCG	GCG(3*6)	192	18	GTCTGTGGAGAACAGGTCAAGTCCTCAGACGGTTTGTTCAAACATCTCAGATCCCACAGAGAAACTGACA[GCGGCGGCGGCGGCGGCG]GCAGTAATGACTATCCAACACTTCCTGTTAGCG	GTCTGTGGAGAACAGGTCAAGTC	60.207	CGCTAACAGGAAGTGTTGGATAG	60.188	121
CL5083.Contig1_All_1773_5	GCGGCGGCGGCGGCGGCG	GCG(3*6)	192	18	CATCTCAGATCCCACAGAGAAACTGACA[GCGGCGGCGGCGGCGGCG]GCAGTAATGACTATCCAACACTTCCTGTTAGCGAGAAAGA	CATCTCAGATCCCACAGAGAAAC	60.125	TCTTTCTCGCTAACAGGAAGTGT	59.595	86
CL5083.Contig1_All_1777_1	TCCTCCTCCTCCTCC	TCC(3*5)	3470	15	CTCTTCATGTTCAGCTCGCTCTCCCTCCTCCACCAACGCTCCACCCGTCATCGACAGCCCCGCCCCCTCAAAGATCCCCTCCTCCTCCTCG[TCCTCCTCCTCCTCC]TTTCTCACCTGCTGCTTTTTGTTTCCCTCTGAGGAAT	CTCTTCATGTTCAGCTCGCTCT	61.218	ATTCCTCAGAGGGAAACAAAAAG	59.992	143
CL5083.Contig1_All_1777_2	TCCTCCTCCTCCTCC	TCC(3*5)	3470	15	CTCCTCTTCATGTTCAGCTCGCTCTCCCTCCTCCACCAACGCTCCACCCGTCATCGACAGCCCCGCCCCCTCAAAGATCCCCTCCTCCTCCTCG[TCCTCCTCCTCCTCC]TTTCTCACCTGCTGCTTTTTGTTTCCCTCTGAGGAATCCAGAATGTCACT	CTCCTCTTCATGTTCAGCTCG	60.141	AGTGACATTCTGGATTCCTCAGA	60.125	159
CL5083.Contig1_All_1777_3	TCCTCCTCCTCCTCC	TCC(3*5)	3470	15	CTCCTCTTCATGTTCAGCTCGCTCTCCCTCCTCCACCAACGCTCCACCCGTCATCGACAGCCCCGCCCCCTCAAAGATCCCCTCCTCCTCCTCG[TCCTCCTCCTCCTCC]TTTCTCACCTGCTGCTTTTTGTTTCCCTCTGAGGAATCCAGAATGTCACTC	CTCCTCTTCATGTTCAGCTCG	60.141	GAGTGACATTCTGGATTCCTCAG	60.125	160
CL5083.Contig1_All_1777_4	TCCTCCTCCTCCTCC	TCC(3*5)	3470	15	CTTCATGTTCAGCTCGCTCTCCCTCCTCCACCAACGCTCCACCCGTCATCGACAGCCCCGCCCCCTCAAAGATCCCCTCCTCCTCCTCG[TCCTCCTCCTCCTCC]TTTCTCACCTGCTGCTTTTTGTTTCCCTCTGAGGAAT	CTTCATGTTCAGCTCGCTCTC	60.292	ATTCCTCAGAGGGAAACAAAAAG	59.992	141
CL5083.Contig1_All_1777_5	TCCTCCTCCTCCTCC	TCC(3*5)	3470	15	TCTTCATGTTCAGCTCGCTCTCCCTCCTCCACCAACGCTCCACCCGTCATCGACAGCCCCGCCCCCTCAAAGATCCCCTCCTCCTCCTCG[TCCTCCTCCTCCTCC]TTTCTCACCTGCTGCTTTTTGTTTCCCTCTGAGGAAT	TCTTCATGTTCAGCTCGCTCT	60.292	ATTCCTCAGAGGGAAACAAAAAG	59.992	142
CL5098.Contig2_All_1781_1	ACACACACACAC	AC(2*6)	3035	12	ACATTGCACATACAGCCATACACCCCCCCACACATACACACACAAACACATACACATTTACAGCCACACACAGTT[ACACACACACAC]ATCCACTTGCAGCCATAAGGACCCAGAGAGACTCTG	ACATTGCACATACAGCCATACAC	59.833	CAGAGTCTCTCTGGGTCCTTATG	59.397	123
CL5098.Contig2_All_1781_2	ACACACACACAC	AC(2*6)	3035	12	ACACATTGCACATACAGCCATACACCCCCCCACACATACACACACAAACACATACACATTTACAGCCACACACAGTT[ACACACACACAC]ATCCACTTGCAGCCATAAGGACCCAGAGAGACTCTG	ACACATTGCACATACAGCCATAC	59.833	CAGAGTCTCTCTGGGTCCTTATG	59.397	125
CL5098.Contig2_All_1781_3	ACACACACACAC	AC(2*6)	3035	12	CCGGTCAAGTTACACTCTCTCACACAAGCATATAAACACATTGCACATACAGCCATACACCCCCCCACACATACACACACAAACACATACACATTTACAGCCACACACAGTT[ACACACACACAC]ATCCACTTGCAGCCATAAGGACCCAGAGAGACTCTG	CCGGTCAAGTTACACTCTCTCAC	60.216	CAGAGTCTCTCTGGGTCCTTATG	59.397	160
CL5098.Contig2_All_1781_4	ACACACACACAC	AC(2*6)	3035	12	CGGTCAAGTTACACTCTCTCACACAAGCATATAAACACATTGCACATACAGCCATACACCCCCCCACACATACACACACAAACACATACACATTTACAGCCACACACAGTT[ACACACACACAC]ATCCACTTGCAGCCATAAGGACCCAGAGAGACTCTG	CGGTCAAGTTACACTCTCTCACA	59.453	CAGAGTCTCTCTGGGTCCTTATG	59.397	159
CL5098.Contig2_All_1781_5	ACACACACACAC	AC(2*6)	3035	12	ACATTGCACATACAGCCATACACCCCCCCACACATACACACACAAACACATACACATTTACAGCCACACACAGTT[ACACACACACAC]ATCCACTTGCAGCCATAAGGACCCAGAGAGACTCTGT	ACATTGCACATACAGCCATACAC	59.833	ACAGAGTCTCTCTGGGTCCTTATG	60.184	124
CL5115.Contig2_All_1785_1	AGCAGCAGCAGCAGCAGC	AGC(3*6)	465	18	GAAGATGATGGAGTATGACCCAACCAAACGCATCAGTCTGGAGCAGGCCCTCCGCCATTCCTTCTTCTCCTGTTTCCGCAAG[AGCAGCAGCAGCAGCAGC]AAAAGCACCAGGAGCACCAGCAGCAGAAGCAGCAGCAGTTGTAGCAAAAAGGACT	GAAGATGATGGAGTATGACCCAA	60.201	AGTCCTTTTTGCTACAACTGCTG	59.996	155
CL5115.Contig2_All_1785_2	AGCAGCAGCAGCAGCAGC	AGC(3*6)	465	18	GAAGATGATGGAGTATGACCCAACCAAACGCATCAGTCTGGAGCAGGCCCTCCGCCATTCCTTCTTCTCCTGTTTCCGCAAG[AGCAGCAGCAGCAGCAGC]AAAAGCACCAGGAGCACCAGCAGCAGAAGCAGCAGCAGTTGTAGCAAAAAGGACTG	GAAGATGATGGAGTATGACCCAA	60.201	CAGTCCTTTTTGCTACAACTGCT	59.996	156
CL5115.Contig2_All_1785_3	AGCAGCAGCAGCAGCAGC	AGC(3*6)	465	18	GAAGATGATGGAGTATGACCCAACCAAACGCATCAGTCTGGAGCAGGCCCTCCGCCATTCCTTCTTCTCCTGTTTCCGCAAG[AGCAGCAGCAGCAGCAGC]AAAAGCACCAGGAGCACCAGCAGCAGAAGCAGCAGCAGTTGTAGCAAAAAGGACTGA	GAAGATGATGGAGTATGACCCAA	60.201	TCAGTCCTTTTTGCTACAACTGC	60.811	157
CL5115.Contig2_All_1785_4	AGCAGCAGCAGCAGCAGC	AGC(3*6)	465	18	ATGGAGTATGACCCAACCAAACGCATCAGTCTGGAGCAGGCCCTCCGCCATTCCTTCTTCTCCTGTTTCCGCAAG[AGCAGCAGCAGCAGCAGC]AAAAGCACCAGGAGCACCAGCAGCAGAAGCAGCAGCAGTTGTAGCAAAAAGGACT	ATGGAGTATGACCCAACCAAAC	59.983	AGTCCTTTTTGCTACAACTGCTG	59.996	148
CL5115.Contig2_All_1785_5	AGCAGCAGCAGCAGCAGC	AGC(3*6)	465	18	ATGGAGTATGACCCAACCAAACGCATCAGTCTGGAGCAGGCCCTCCGCCATTCCTTCTTCTCCTGTTTCCGCAAG[AGCAGCAGCAGCAGCAGC]AAAAGCACCAGGAGCACCAGCAGCAGAAGCAGCAGCAGTTGTAGCAAAAAGGACTG	ATGGAGTATGACCCAACCAAAC	59.983	CAGTCCTTTTTGCTACAACTGCT	59.996	149
CL5138.Contig2_All_1796_1	CCTCCTCCTCCTCCT	CCT(3*5)	1468	15	GACCAGGAACTCTGGGTGCCCCGCCTCCGCCACCTCCTCCCACCCGAGGAGGTCACCAGCCGCCTCCTCCTCCCCACCATCACCATCACCATCACCAG[CCTCCTCCTCCTCCT]CCGCCACCTTCCTCTCACTCCTCCGTCT	GACCAGGAACTCTGGGTGC	60.672	AGACGGAGGAGTGAGAGGAAG	59.999	141
CL5138.Contig2_All_1796_2	CCTCCTCCTCCTCCT	CCT(3*5)	1468	15	CTCCCGACCAGGAACTCTGGGTGCCCCGCCTCCGCCACCTCCTCCCACCCGAGGAGGTCACCAGCCGCCTCCTCCTCCCCACCATCACCATCACCATCACCAG[CCTCCTCCTCCTCCT]CCGCCACCTTCCTCTCACTCCTCCGTCT	CTCCCGACCAGGAACTCTG	60.801	AGACGGAGGAGTGAGAGGAAG	59.999	146
CL5138.Contig2_All_1796_4	CCTCCTCCTCCTCCT	CCT(3*5)	1468	15	ACCATCACCATCACCATCACCAG[CCTCCTCCTCCTCCT]CCGCCACCTTCCTCTCACTCCTCCGTCTCCCCCCCAGCCCCTCCACCTCCGCCTCCCCCATTGTCCCAGCAGTCTCCAGT	ACCATCACCATCACCATCAC	59.025	ACTGGAGACTGCTGGGACAAT	61.097	118
CL5143.Contig1_All_1798_1	CCTCCTCCTCCTCCT	CCT(3*5)	902	15	CTACCAGCCCTTTCTCCTCCCCTCTCTCCCCCAGCCTGCCCTCTCTCCCCCCCAACCCTCAGCTCCACATGCATGGCACCTCCTCCTCTTCCTCCA[CCTCCTCCTCCTCCT]CACAGATGATGATGGGAAACACAAAC	CTACCAGCCCTTTCTCCTCC	60.204	GTTTGTGTTTCCCATCATCATCT	60.11	137
CL5143.Contig1_All_1798_2	CCTCCTCCTCCTCCT	CCT(3*5)	902	15	CCTACCAGCCCTTTCTCCTCCCCTCTCTCCCCCAGCCTGCCCTCTCTCCCCCCCAACCCTCAGCTCCACATGCATGGCACCTCCTCCTCTTCCTCCA[CCTCCTCCTCCTCCT]CACAGATGATGATGGGAAACACAAAC	CCTACCAGCCCTTTCTCCTC	60.204	GTTTGTGTTTCCCATCATCATCT	60.11	138
CL5143.Contig1_All_1798_3	CCTCCTCCTCCTCCT	CCT(3*5)	902	15	ACCTCCTCCTCTTCCTCCA[CCTCCTCCTCCTCCT]CACAGATGATGATGGGAAACACAAACATGATGGGCGGACAGTACGGGGCCGTACTCAGCCCCCAAATGCAGCACAGTGCCTTTCAGTTTCCCAACTCAGGTATGAG	ACCTCCTCCTCTTCCTCCAC	59.661	CTCATACCTGAGTTGGGAAACTG	60.04	140
CL5143.Contig1_All_1798_4	CCTCCTCCTCCTCCT	CCT(3*5)	902	15	CTACCAGCCCTTTCTCCTCCCCTCTCTCCCCCAGCCTGCCCTCTCTCCCCCCCAACCCTCAGCTCCACATGCATGGCACCTCCTCCTCTTCCTCCA[CCTCCTCCTCCTCCT]CACAGATGATGATGGGAAACACAAACATGAT	CTACCAGCCCTTTCTCCTCC	60.204	ATCATGTTTGTGTTTCCCATCAT	60.354	142
CL5143.Contig1_All_1798_5	CCTCCTCCTCCTCCT	CCT(3*5)	902	15	CCTACCAGCCCTTTCTCCTCCCCTCTCTCCCCCAGCCTGCCCTCTCTCCCCCCCAACCCTCAGCTCCACATGCATGGCACCTCCTCCTCTTCCTCCA[CCTCCTCCTCCTCCT]CACAGATGATGATGGGAAACACAAACATGAT	CCTACCAGCCCTTTCTCCTC	60.204	ATCATGTTTGTGTTTCCCATCAT	60.354	143
CL5151.Contig2_All_1806_1	GAGGAGGAGGAGGAG	GAG(3*5)	502	15	AAGTGTGGATGAGGAGGAAGTGGCTGCATCATCTGAA[GAGGAGGAGGAGGAG]ATAATCAAGGAAGGTGAGGAAGAAACAGAGGAGGAGATGAGTGAACCTCAGGGAGAAGTTACAG	AAGTGTGGATGAGGAGGAAGTG	60.544	CTGTAACTTCTCCCTGAGGTTCA	59.797	116
CL5151.Contig2_All_1806_2	GAGGAGGAGGAGGAG	GAG(3*5)	502	15	AAAGTGTGGATGAGGAGGAAGTGGCTGCATCATCTGAA[GAGGAGGAGGAGGAG]ATAATCAAGGAAGGTGAGGAAGAAACAGAGGAGGAGATGAGTGAACCTCAGGGAGAAGTTACAG	AAAGTGTGGATGAGGAGGAAGTG	61.78	CTGTAACTTCTCCCTGAGGTTCA	59.797	117
CL5151.Contig2_All_1806_3	GAGGAGGAGGAGGAG	GAG(3*5)	502	15	GCTGTGGATCAAAGTGTGGATGAGGAGGAAGTGGCTGCATCATCTGAA[GAGGAGGAGGAGGAG]ATAATCAAGGAAGGTGAGGAAGAAAC	GCTGTGGATCAAAGTGTGGAT	59.989	GTTTCTTCCTCACCTTCCTTGAT	59.995	89
CL5151.Contig2_All_1806_4	GAGGAGGAGGAGGAG	GAG(3*5)	502	15	CTGTGGATCAAAGTGTGGATGAGGAGGAAGTGGCTGCATCATCTGAA[GAGGAGGAGGAGGAG]ATAATCAAGGAAGGTGAGGAAGAAACAGAGGAGGAGATGAGTGAACCTCAGGGAGAAGTTACAG	CTGTGGATCAAAGTGTGGATGAG	61.863	CTGTAACTTCTCCCTGAGGTTCA	59.797	126
CL5151.Contig2_All_1806_5	GAGGAGGAGGAGGAG	GAG(3*5)	502	15	AAGTGTGGATGAGGAGGAAGTGGCTGCATCATCTGAA[GAGGAGGAGGAGGAG]ATAATCAAGGAAGGTGAGGAAGAAACAGAGGAGGAGATGAGTGAACCTCAGGGAGAAGT	AAGTGTGGATGAGGAGGAAGTG	60.544	ACTTCTCCCTGAGGTTCACTCAT	60.537	111
CL5151.Contig2_All_1807_1	GAGGAGGAGGAGGAG	GAG(3*5)	691	15	AAACTTCTGAGGCTGAAGAGGACGAAGACACTGGTGCTGGAGACGCAGCT[GAGGAGGAGGAGGAG]GCTGTGGAGGCTCAGTCGGAACCAGAAGCAGAACCAGCTGAGCCTCCTCAAACAGAAACGGAGGAGCCAGAAGTGACAGCAGAATCTGAGG	AAACTTCTGAGGCTGAAGAGGAC	60.414	CCTCAGATTCTGCTGTCACTTCT	60.067	156
CL5151.Contig2_All_1807_2	GAGGAGGAGGAGGAG	GAG(3*5)	691	15	AAACTTCTGAGGCTGAAGAGGACGAAGACACTGGTGCTGGAGACGCAGCT[GAGGAGGAGGAGGAG]GCTGTGGAGGCTCAGTCGGAACCAGAAGCAGAACCAGCTGAGCCTCCTCAAACAGAAACGGAGGAGCCAGAAGTGACAGCAGAATCTGAGG	AAACTTCTGAGGCTGAAGAGGA	59.638	CCTCAGATTCTGCTGTCACTTCT	60.067	156
CL5151.Contig2_All_1807_3	GAGGAGGAGGAGGAG	GAG(3*5)	691	15	GAAACTTCTGAGGCTGAAGAGGACGAAGACACTGGTGCTGGAGACGCAGCT[GAGGAGGAGGAGGAG]GCTGTGGAGGCTCAGTCGGAACCAGAAGCAGAACCAGCTGAGCCTCCTCAAACAGAAACGGAGGAGCCAGAAGTGACAGCAGAATCTGAGG	GAAACTTCTGAGGCTGAAGAGG	59.638	CCTCAGATTCTGCTGTCACTTCT	60.067	157
CL5151.Contig2_All_1807_4	GAGGAGGAGGAGGAG	GAG(3*5)	691	15	GGAAACTTCTGAGGCTGAAGAGGACGAAGACACTGGTGCTGGAGACGCAGCT[GAGGAGGAGGAGGAG]GCTGTGGAGGCTCAGTCGGAACCAGAAGCAGAACCAGCTGAGCCTCCTCAAACAGAAACGGAGGAGCCAGAAGTGACAGCAGAATCTGAGG	GGAAACTTCTGAGGCTGAAGAG	59.638	CCTCAGATTCTGCTGTCACTTCT	60.067	158
CL5151.Contig2_All_1807_5	GAGGAGGAGGAGGAG	GAG(3*5)	691	15	GAAACTTCTGAGGCTGAAGAGGACGAAGACACTGGTGCTGGAGACGCAGCT[GAGGAGGAGGAGGAG]GCTGTGGAGGCTCAGTCGGAACCAGAAGCAGAACCAGCTGAGCCTCCTCAAACAGAAACGGAGGAGCCAGAAGTGACAGCAGAATCTGAGG	GAAACTTCTGAGGCTGAAGAGGA	61.367	CCTCAGATTCTGCTGTCACTTCT	60.067	157
CL516.Contig4_All_400_1	GAGAGAGAGAGA	GA(2*6)	875	12	AGGATGGGGAAGATGAGGAGGAGGAGGGAG[GAGAGAGAGAGA]GGCCAATCAGGTTGACTAATCATACATGTGCAGCACCTC	AGGATGGGGAAGATGAGGAG	60.412	GAGGTGCTGCACATGTATGATTA	60.039	81
CL516.Contig4_All_400_2	GAGAGAGAGAGA	GA(2*6)	875	12	AGGAGGATGGGGAAGATGAGGAGGAGGAGGGAG[GAGAGAGAGAGA]GGCCAATCAGGTTGACTAATCATACATGTGCAGCACCTC	AGGAGGATGGGGAAGATGAG	60.412	GAGGTGCTGCACATGTATGATTA	60.039	84
CL516.Contig4_All_400_3	GAGAGAGAGAGA	GA(2*6)	875	12	ACGATGAGGAGGAGGATGGGGAAGATGAGGAGGAGGAGGGAG[GAGAGAGAGAGA]GGCCAATCAGGTTGACTAATCATACATGTGCAGCACCTC	ACGATGAGGAGGAGGATGG	60.016	GAGGTGCTGCACATGTATGATTA	60.039	93
CL516.Contig4_All_400_4	GAGAGAGAGAGA	GA(2*6)	875	12	ACGACGATGAGGAGGAGGATGGGGAAGATGAGGAGGAGGAGGGAG[GAGAGAGAGAGA]GGCCAATCAGGTTGACTAATCATACATGTGCAGCACCTC	ACGACGATGAGGAGGAGGAT	61.023	GAGGTGCTGCACATGTATGATTA	60.039	96
CL516.Contig4_All_400_5	GAGAGAGAGAGA	GA(2*6)	875	12	CGACGATGAGGAGGAGGATGGGGAAGATGAGGAGGAGGAGGGAG[GAGAGAGAGAGA]GGCCAATCAGGTTGACTAATCATACATGTGCAGCACCTC	CGACGATGAGGAGGAGGAT	60.168	GAGGTGCTGCACATGTATGATTA	60.039	95
CL5181.Contig1_All_1815_1	GAGGAGGAGGAGGAG	GAG(3*5)	187	15	ACCATGGTTTTTGAGAGGAAGATGATCACGTACGACGACCCAGACGACGAGGAGGAAGACGCACCTGCCGAGGAAGAAGAGGCGGAA[GAGGAGGAGGAGGAG]GAAGAAGAAGAGGAAGAAATGGTGGACCCTCTAGAAACAATACGA	ACCATGGTTTTTGAGAGGAAGAT	60.229	TCGTATTGTTTCTAGAGGGTCCA	60.008	147
CL5181.Contig1_All_1815_2	GAGGAGGAGGAGGAG	GAG(3*5)	187	15	ACCATGGTTTTTGAGAGGAAGATGATCACGTACGACGACCCAGACGACGAGGAGGAAGACGCACCTGCCGAGGAAGAAGAGGCGGAA[GAGGAGGAGGAGGAG]GAAGAAGAAGAGGAAGAAATGGTGGACCCTCTAGAAACAATACGAGCC	ACCATGGTTTTTGAGAGGAAGAT	60.229	GGCTCGTATTGTTTCTAGAGGGT	60.037	150
CL5181.Contig1_All_1815_3	GAGGAGGAGGAGGAG	GAG(3*5)	187	15	ACCATGGTTTTTGAGAGGAAGATGATCACGTACGACGACCCAGACGACGAGGAGGAAGACGCACCTGCCGAGGAAGAAGAGGCGGAA[GAGGAGGAGGAGGAG]GAAGAAGAAGAGGAAGAAATGGTGGACCCTCTAGAAACAATA	ACCATGGTTTTTGAGAGGAAGAT	60.229	TATTGTTTCTAGAGGGTCCACCA	59.879	144
CL5181.Contig1_All_1815_4	GAGGAGGAGGAGGAG	GAG(3*5)	187	15	AGAGGAAGATGATCACGTACGACGACCCAGACGACGAGGAGGAAGACGCACCTGCCGAGGAAGAAGAGGCGGAA[GAGGAGGAGGAGGAG]GAAGAAGAAGAGGAAGAAATGGTGGACCCTCTAGAAACAATACGA	AGAGGAAGATGATCACGTACGAC	59.657	TCGTATTGTTTCTAGAGGGTCCA	60.008	134
CL5181.Contig1_All_1815_5	GAGGAGGAGGAGGAG	GAG(3*5)	187	15	AGAGGAAGATGATCACGTACGACGACCCAGACGACGAGGAGGAAGACGCACCTGCCGAGGAAGAAGAGGCGGAA[GAGGAGGAGGAGGAG]GAAGAAGAAGAGGAAGAAATGGTGGACCCTCTAGAAACAATACGAGCC	AGAGGAAGATGATCACGTACGAC	59.657	GGCTCGTATTGTTTCTAGAGGGT	60.037	137
CL5181.Contig2_All_1816_1	GAGGAGGAGGAGGAG	GAG(3*5)	411	15	CCTGAAACAAATCCAGACAAGACTTCTTGCTACAGTAAATACACAGACCTGTATGCACCAGGTGTGGAGGAA[GAGGAGGAGGAGGAG]GAAGAAGAAGAGGAAGAAATGGTGGAC	CCTGAAACAAATCCAGACAAGAC	60.026	GTCCACCATTTCTTCCTCTTCTT	59.995	114
CL5181.Contig2_All_1816_2	GAGGAGGAGGAGGAG	GAG(3*5)	411	15	CCTGAAACAAATCCAGACAAGACTTCTTGCTACAGTAAATACACAGACCTGTATGCACCAGGTGTGGAGGAA[GAGGAGGAGGAGGAG]GAAGAAGAAGAGGAAGAAATGGTGGACCCTCTAGAAACAATACGA	CCTGAAACAAATCCAGACAAGAC	60.026	TCGTATTGTTTCTAGAGGGTCCA	60.008	132
CL5181.Contig2_All_1816_3	GAGGAGGAGGAGGAG	GAG(3*5)	411	15	ACCTGAAACAAATCCAGACAAGACTTCTTGCTACAGTAAATACACAGACCTGTATGCACCAGGTGTGGAGGAA[GAGGAGGAGGAGGAG]GAAGAAGAAGAGGAAGAAATGGTGGACCCTCTAGAAACAATACGA	ACCTGAAACAAATCCAGACAAGA	60.026	TCGTATTGTTTCTAGAGGGTCCA	60.008	133
CL5181.Contig2_All_1816_4	GAGGAGGAGGAGGAG	GAG(3*5)	411	15	CCTGAAACAAATCCAGACAAGACTTCTTGCTACAGTAAATACACAGACCTGTATGCACCAGGTGTGGAGGAA[GAGGAGGAGGAGGAG]GAAGAAGAAGAGGAAGAAATGGTGGACCCTCTAGAAACAATACGAGCC	CCTGAAACAAATCCAGACAAGAC	60.026	GGCTCGTATTGTTTCTAGAGGGT	60.037	135
CL5181.Contig2_All_1816_5	GAGGAGGAGGAGGAG	GAG(3*5)	411	15	ACCTGAAACAAATCCAGACAAGACTTCTTGCTACAGTAAATACACAGACCTGTATGCACCAGGTGTGGAGGAA[GAGGAGGAGGAGGAG]GAAGAAGAAGAGGAAGAAATGGTGGACCCTCTAGAAACAATACGAGCC	ACCTGAAACAAATCCAGACAAGA	60.026	GGCTCGTATTGTTTCTAGAGGGT	60.037	136
CL5181.Contig3_All_1817_1	GAGGAGGAGGAGGAG	GAG(3*5)	408	15	GAGTGAGATCAATCGAACCAAACTGTTACTGAATGCTGCTGTCGATTTTGATATGGAGGAA[GAGGAGGAGGAGGAG]GAAGAAGAAGAGGAAGAAATGGTGGAC	GAGTGAGATCAATCGAACCAAAC	59.997	GTCCACCATTTCTTCCTCTTCTT	59.995	103
CL5181.Contig3_All_1817_2	GAGGAGGAGGAGGAG	GAG(3*5)	408	15	GAGTGAGATCAATCGAACCAAACTGTTACTGAATGCTGCTGTCGATTTTGATATGGAGGAA[GAGGAGGAGGAGGAG]GAAGAAGAAGAGGAAGAAATGGTGGACCCTCTAGAAACAATACGA	GAGTGAGATCAATCGAACCAAAC	59.997	TCGTATTGTTTCTAGAGGGTCCA	60.008	121
CL5181.Contig3_All_1817_3	GAGGAGGAGGAGGAG	GAG(3*5)	408	15	CAAACTGTTACTGAATGCTGCTGTCGATTTTGATATGGAGGAA[GAGGAGGAGGAGGAG]GAAGAAGAAGAGGAAGAAATGGTGGAC	CAAACTGTTACTGAATGCTGCTG	59.991	GTCCACCATTTCTTCCTCTTCTT	59.995	85
CL5181.Contig3_All_1817_4	GAGGAGGAGGAGGAG	GAG(3*5)	408	15	CAAACTGTTACTGAATGCTGCTGTCGATTTTGATATGGAGGAA[GAGGAGGAGGAGGAG]GAAGAAGAAGAGGAAGAAATGGTGGACCCTCTAGAAACAATACGA	CAAACTGTTACTGAATGCTGCTG	59.991	TCGTATTGTTTCTAGAGGGTCCA	60.008	103
CL5181.Contig3_All_1817_5	GAGGAGGAGGAGGAG	GAG(3*5)	408	15	GAGTGAGATCAATCGAACCAAACTGTTACTGAATGCTGCTGTCGATTTTGATATGGAGGAA[GAGGAGGAGGAGGAG]GAAGAAGAAGAGGAAGAAATGGTGGACCCTCTAGAAACAATACGAGCC	GAGTGAGATCAATCGAACCAAAC	59.997	GGCTCGTATTGTTTCTAGAGGGT	60.037	124
CL5195.Contig2_All_1825_1	CAACAACAACAACAA	CAA(3*5)	1678	15	TTAAAAACTAGAAGTTGGGTGCGCTCTTAAACCCCGACAACC[CAACAACAACAACAA]AGAAAGTTAAGGAGAGCATCTGTCACAATATTTGAGTGTTTTTGCGTACGGTTGCGCAGTTTTCTGCTTTCAAAATAATGTTTCACAATGACGAACTTGA	TTAAAAACTAGAAGTTGGGTGCG	59.722	TCAAGTTCGTCATTGTGAAACAT	59.531	157
CL5195.Contig2_All_1825_2	CAACAACAACAACAA	CAA(3*5)	1678	15	TTAAAAACTAGAAGTTGGGTGCGCTCTTAAACCCCGACAACC[CAACAACAACAACAA]AGAAAGTTAAGGAGAGCATCTGTCACAATATTTGAGTGTTTTTGCGTACGGTTGCGCAGTTTTCTGCTTTCAAAATAATGTTTCACAATGACGAACTTGAA	TTAAAAACTAGAAGTTGGGTGCG	59.722	TTCAAGTTCGTCATTGTGAAACA	60.56	158
CL5195.Contig2_All_1825_3	CAACAACAACAACAA	CAA(3*5)	1678	15	TTAAAAACTAGAAGTTGGGTGCGCTCTTAAACCCCGACAACC[CAACAACAACAACAA]AGAAAGTTAAGGAGAGCATCTGTCACAATATTTGAGTGTTTTTGCGTACGGTTGCGCAGTTTTCTGCTTTCAAAATA	TTAAAAACTAGAAGTTGGGTGCG	59.722	TATTTTGAAAGCAGAAAACTGCG	60.732	134
CL5195.Contig2_All_1825_4	CAACAACAACAACAA	CAA(3*5)	1678	15	TTAAAAACTAGAAGTTGGGTGCGCTCTTAAACCCCGACAACC[CAACAACAACAACAA]AGAAAGTTAAGGAGAGCATCTGTCACAATATTTGAGTGTTTTTGCGTACGGTTGCGCAGTTTTCTGCTTTCAAAATAATGTTTCACAATGACGAACTTGAAA	TTAAAAACTAGAAGTTGGGTGCG	59.722	TTTCAAGTTCGTCATTGTGAAAC	59.167	159
CL5195.Contig2_All_1825_5	CAACAACAACAACAA	CAA(3*5)	1678	15	TTAAAAACTAGAAGTTGGGTGCGCTCTTAAACCCCGACAACC[CAACAACAACAACAA]AGAAAGTTAAGGAGAGCATCTGTCACAATATTTGAGTGTTTTTGCGTACGGTTGCGCAGTTTTCTGCTTTCAAAATAATGTTTCACAATGACGAACTTG	TTAAAAACTAGAAGTTGGGTGCG	59.722	CAAGTTCGTCATTGTGAAACATT	59.054	156
CL5206.Contig1_All_1835_1	GCAGCAGCAGCAGCAGCA	GCA(3*6)	239	18	ACAAAATCCACAACAAGTGACGCACCAACAGCTTCACCACCAACAGCAGATCCAGCAGCAGCAGCAACAGATGCAGATGCAGCACGAACAGATGCAGCAACAGCAGCAGCAGAT[GCAGCAGCAGCAGCAGCA]GATCCGCCAGCAGATCCAAGAGATGAG	ACAAAATCCACAACAAGTGACG	59.936	CTCATCTCTTGGATCTGCTGG	59.958	159
CL5206.Contig1_All_1835_2	GCAGCAGCAGCAGCAGCA	GCA(3*6)	239	18	AATCCACAACAAGTGACGCACCAACAGCTTCACCACCAACAGCAGATCCAGCAGCAGCAGCAACAGATGCAGATGCAGCACGAACAGATGCAGCAACAGCAGCAGCAGAT[GCAGCAGCAGCAGCAGCA]GATCCGCCAGCAGATCCAAGAGATGAGACAG	AATCCACAACAAGTGACGCA	60.16	CTGTCTCATCTCTTGGATCTGCT	60.031	159
CL5206.Contig1_All_1835_3	GCAGCAGCAGCAGCAGCA	GCA(3*6)	239	18	AACAAGTGACGCACCAACAGCTTCACCACCAACAGCAGATCCAGCAGCAGCAGCAACAGATGCAGATGCAGCACGAACAGATGCAGCAACAGCAGCAGCAGAT[GCAGCAGCAGCAGCAGCA]GATCCGCCAGCAGATCCAAGAGATGAGACAG	AACAAGTGACGCACCAACAG	59.794	CTGTCTCATCTCTTGGATCTGCT	60.031	152
CL5206.Contig1_All_1835_4	GCAGCAGCAGCAGCAGCA	GCA(3*6)	239	18	ACAACAAGTGACGCACCAACAGCTTCACCACCAACAGCAGATCCAGCAGCAGCAGCAACAGATGCAGATGCAGCACGAACAGATGCAGCAACAGCAGCAGCAGAT[GCAGCAGCAGCAGCAGCA]GATCCGCCAGCAGATCCAAGAGATGAGACAG	ACAACAAGTGACGCACCAAC	59.648	CTGTCTCATCTCTTGGATCTGCT	60.031	154
CL5206.Contig1_All_1835_5	GCAGCAGCAGCAGCAGCA	GCA(3*6)	239	18	ACAACAAGTGACGCACCAACAGCTTCACCACCAACAGCAGATCCAGCAGCAGCAGCAACAGATGCAGATGCAGCACGAACAGATGCAGCAACAGCAGCAGCAGAT[GCAGCAGCAGCAGCAGCA]GATCCGCCAGCAGATCCAAGAGATGAGACAGCAG	ACAACAAGTGACGCACCAAC	59.648	CTGCTGTCTCATCTCTTGGATCT	60.031	157
CL5206.Contig1_All_1836_5	CAGCAGCAGCAGCAG	CAG(3*5)	285	15	CAGCAGATCCAAGAGATGAGA[CAGCAGCAGCAGCAG]CTCCAGCAGCAGCACCAGCAGATCCAGCAACAACACCAACAGATGCAGAGGCAGCACCAACAGATGCAGCAGCAGCTGAAGATGCAGATGGTGCTGCCTCCACCTCCTACCGGCTAT	CAGCAGATCCAAGAGATGAGAC	59.043	ATAGCCGGTAGGAGGTGGAG	60.476	153
CL5206.Contig2_All_1837_1	GCAGCAGCAGCAGCAGCA	GCA(3*6)	792	18	AGATGATGAATGCTGCTCAAAACGGCAATCCCCAACTGTACCGCAGACAGCAGCTGTTCAGGATGCAGCAGAT[GCAGCAGCAGCAGCAGCA]GATCCGCCAGCAGATCCAAGAGATGAGACAG	AGATGATGAATGCTGCTCAAAAC	60.635	CTGTCTCATCTCTTGGATCTGCT	60.031	122
[truncated: 7,457 more rows]
