# Supplementary material for: In Silico Comparative Transcriptome Analysis of Two Color Morphs of the Common Coral Trout (Plectropomus Leopardus)
Source: PLoS One. 2015 Dec 29;10(12):e0145868. doi: 10.1371/journal.pone.0145868 (PMC4700983; doi:10.1371/journal.pone.0145868)
Supplement: S3 Table — (XLS) [file pone.0145868.s008.xls]

S3 Table 130 524 putative SNPs identified in the transcriptomes of black and red common coral trout.
Gene_id	pos	basic	Blue_grouper.All_chr_snp	Blue_grouper.All_chr_base	Blue_grouper.All_chr_reads	Blue_grouper.All_chr_quality	Red_grouper.All_chr_snp	Red_grouper.All_chr_base	Red_grouper.All_chr_reads	Red_grouper.All_chr_quality
CL10.Contig1_All	508	C	-	C;T	275;6	36;38	Y	C;T	83;71	37;37
CL100.Contig5_All	1819	T	C	C;T	53;4	34;24	Y	T;C	42;36	33;36
CL100.Contig5_All	1940	G	R	A;G	60;5	34;36	-	G	75	36
CL100.Contig5_All	1980	G	A	A;G	71;3	36;36	R	G;A	54;33	35;35
CL100.Contig5_All	2006	G	-	G;A	50;2	31;24	R	G;A	35;19	30;33
CL100.Contig5_All	2074	C	-	C;T	110;6	37;40	Y	C;T	60;47	36;35
CL100.Contig5_All	2091	T	Y	T;C	68;53	37;39	Y	T;C	73;54	35;37
CL100.Contig5_All	2129	T	-	T;A	114;5	38;40	W	T;A	74;62	37;36
CL100.Contig5_All	2170	C	-	T;C	6;2	33;33	Y	C;T	19;18	30;32
CL100.Contig7_All	170	T	Y	T;C	58;41	33;36	Y	T;C	69;55	36;37
CL100.Contig7_All	536	T	K	T;G	26;25	34;32	-	T;G	85;3	34;39
CL100.Contig7_All	1520	A	-	A;G	102;16	36;31	G	G;T	82;1	34;10
CL100.Contig7_All	2190	G	-	-	-	-	R	G;A	8;7	38;36
CL100.Contig8_All	96	T	-	-	-	-	Y	T;C	28;17	36;34
CL100.Contig8_All	152	A	-	-	-	-	W	T;A	23;14	28;31
CL100.Contig8_All	175	A	-	-	-	-	R	G;A	24;20	36;37
CL100.Contig9_All	529	G	-	G	1	0	R	G;A	58;7	33;30
CL100.Contig9_All	553	T	-	T	1	0	C	C;T	22;8	36;0
CL100.Contig9_All	638	A	-	-	-	-	G	G;A	15;4	37;0
CL1000.Contig4_All	151	T	K	T;G	18;13	34;33	G	G	21	30
CL1000.Contig4_All	214	C	-	C;T	35;1	33;36	T	T	22	33
CL1000.Contig4_All	511	A	R	G;A	14;8	34;35	G	G	13	30
CL1000.Contig4_All	1370	C	Y	T;C	21;21	33;33	-	C	93	34
CL1000.Contig4_All	2152	C	S	G;C	9;11	33;35	-	C	32	38
CL1000.Contig4_All	2419	C	-	C	14	32	S	C;G	10;5	35;29
CL1000.Contig5_All	379	C	Y	C;T	67;19	33;32	-	C	64	34
CL1000.Contig5_All	495	C	Y	C;T	31;11	37;29	-	C	46	35
CL1001.Contig1_All	684	A	G	G	12	28	-	A;C	23;1	32;2
CL1001.Contig1_All	836	A	R	G;A	80;7	28;25	-	A;C	85;2	25;2
CL1001.Contig1_All	1065	G	S	C;G	69;54	33;30	-	G;T	136;1	31;17
CL1001.Contig1_All	1103	A	R	G;A	63;62	37;33	-	A	137	33
CL1001.Contig1_All	1135	C	Y	T;C	70;67	36;37	-	C	137	37
CL1001.Contig1_All	1189	A	W	T;A	20;17	32;35	-	A	46	33
CL1001.Contig1_All	1216	C	M	A;C	40;34	38;37	-	C	68	34
CL1001.Contig1_All	1228	G	R	A;G	42;40	38;34	-	G	75	34
CL1001.Contig1_All	1432	A	R	A;G	57;56	37;37	-	A;C	88;1	37;2
CL1002.Contig2_All	254	G	-	G	55	33	R	G;A	30;20	34;29
CL1002.Contig2_All	331	G	-	G	31	39	R	G;A	21;13	37;38
CL1004.Contig1_All	782	G	R	G;A	103;95	35;37	-	G;A	170;1	36;40
CL1004.Contig1_All	908	T	Y	C;T	32;34	32;21	C	C;A	99;1	28;2
CL1004.Contig1_All	941	G	-	G;A	127;2	34;39	A	A	180	35
CL1005.Contig1_All	139	A	T	T	14	34	-	A;T	4;3	34;35
CL1006.Contig1_All	97	A	-	C;A	10;2	36;35	M	A;C	20;7	35;39
CL1006.Contig1_All	144	T	K	G;T	36;11	36;38	-	T	75	36
CL1006.Contig1_All	159	G	S	G;C	40;7	37;39	-	G	81	35
CL1006.Contig1_All	168	A	W	A;T	42;11	36;37	-	A;T	78;1	34;35
CL1006.Contig1_All	206	A	R	A;G	27;9	34;37	-	A	75	32
CL1006.Contig1_All	236	A	M	A;C	51;15	35;35	-	A	108	34
CL1006.Contig1_All	268	T	Y	T;C	50;12	38;36	-	T	97	38
CL1006.Contig1_All	311	G	R	G;A	53;9	35;37	-	G	87	37
CL1006.Contig1_All	330	T	K	T;G	21;6	36;36	-	T	43	36
CL1006.Contig1_All	1161	T	Y	C;T	28;8	36;33	-	T	44	35
CL1006.Contig1_All	1262	G	K	T;G	43;9	37;39	-	G;T	118;7	37;34
CL1006.Contig1_All	1267	C	M	A;C	44;9	37;39	-	C	125	38
CL1006.Contig1_All	1274	G	R	A;G	48;9	36;36	-	G	123	37
CL1006.Contig1_All	1318	A	R	G;A	22;9	33;28	-	A	69	34
CL1006.Contig1_All	1324	C	Y	T;C	17;7	33;29	-	C	50	33
CL1006.Contig1_All	1741	A	-	A	5	36	M	A;C	12;5	31;34
CL1006.Contig1_All	1755	C	-	C	5	36	Y	C;T	9;5	37;32
CL1006.Contig1_All	1950	T	-	T;C	34;2	30;36	Y	T;C	44;10	29;37
CL1006.Contig1_All	2213	A	R	G;A	56;25	38;37	-	A	94	38
CL1006.Contig1_All	2281	C	T	T	12	37	-	C	16	37
CL1006.Contig1_All	2336	C	-	C	13	37	M	C;A	13;6	36;38
CL1006.Contig1_All	2337	A	G	G	13	35	-	A	19	37
CL1006.Contig1_All	2631	G	K	T;G	7;27	40;40	-	G	59	37
CL1007.Contig2_All	85	G	-	G	66	35	R	A;G	15;13	38;36
CL1007.Contig2_All	130	C	-	C	43	31	Y	T;C	13;7	31;33
CL1008.Contig6_All	56	C	Y	C;T	13;8	38;35	-	C	26	36
CL1008.Contig6_All	179	T	-	T	28	36	Y	C;T	20;18	36;37
CL1009.Contig1_All	165	A	-	A;G	1;3	37;0	G	G;A	21;7	37;0
CL1009.Contig2_All	249	C	Y	T;C	22;17	30;35	-	C	19	32
CL1009.Contig2_All	272	T	W	A;T	26;10	36;38	-	T	20	36
CL1012.Contig2_All	36	A	-	-	-	-	R	G;A	11;5	36;39
CL1012.Contig2_All	89	G	-	-	-	-	R	G;A	14;5	34;35
CL1014.Contig1_All	677	C	-	T;C	353;8	39;39	Y	C;T	220;178	38;38
CL1014.Contig1_All	687	A	R	A;G	189;161	39;38	-	A;G	382;1	39;0
CL1014.Contig2_All	712	C	T	T;C	761;25	38;38	Y	C;T	410;384	38;39
CL1014.Contig2_All	722	A	R	A;G	418;358	39;38	-	A;G	783;1	39;0
CL1014.Contig4_All	215	G	R	A;G	453;235	37;37	R	G;A	353;210	37;35
CL1015.Contig1_All	196	A	R	A;G	62;11	35;34	G	G	20	38
CL1015.Contig3_All	718	A	C	C	24	27	-	A	44	31
CL1016.Contig1_All	112	A	-	A;T	58;32	36;39	W	T;A	22;7	32;32
CL1016.Contig1_All	117	G	-	G;A	87;17	36;35	R	G;A	14;17	34;36
CL1016.Contig1_All	217	C	-	C;G	93;2	37;38	S	C;G	25;5	38;35
CL1016.Contig1_All	250	G	-	G;A	138;2	37;33	R	G;A	24;8	37;34
CL1016.Contig1_All	256	A	R	A;G	126;15	37;38	R	A;G	21;14	37;37
CL1016.Contig2_All	112	A	T	T	37	31	-	T	21	29
CL1016.Contig2_All	117	G	-	A;G	24;15	31;33	R	A;G	13;7	36;35
CL1016.Contig2_All	136	A	R	G;A	35;15	34;32	-	A;G	15;4	34;39
CL1016.Contig2_All	257	C	-	C	77	35	S	C;G	14;9	36;35
CL1016.Contig3_All	112	A	W	T;A	46;10	37;33	-	T;A	15;2	0;0
CL1016.Contig3_All	231	T	Y	T;C	27;14	35;35	-	-	-	-
CL1016.Contig3_All	290	C	Y	T;C	32;23	30;37	-	C	8	38
CL1018.Contig2_All	936	C	M	A;C	22;26	37;37	-	C	43	37
CL1018.Contig2_All	1254	G	-	G;T	77;3	20;32	T	T;G	106;1	28;2
CL1018.Contig2_All	1353	T	-	T;A	124;3	36;31	A	A;C	139;1	33;38
CL1018.Contig2_All	1536	T	-	T;C	74;2	33;38	C	C;A	75;1	36;8
CL102.Contig3_All	1183	C	Y	C;T	17;11	37;35	-	C	31	35
CL102.Contig3_All	1442	G	R	A;G	31;21	32;31	-	G	33	34
CL102.Contig3_All	1618	G	A	A	35	35	-	G	25	37
CL102.Contig3_All	1653	G	R	G;A	25;25	32;31	-	G	25	35
CL102.Contig3_All	2054	C	-	C;G	15;3	32;36	G	G	35	35
CL102.Contig3_All	2078	C	-	C;T	18;3	34;35	T	T	31	38
CL102.Contig3_All	2339	G	R	G;A	67;57	34;35	-	G	56	33
CL1021.Contig2_All	324	A	R	A;G	73;14	36;35	R	A;G	56;10	35;34
CL1021.Contig2_All	361	A	R	A;G	83;21	36;38	R	A;G	86;9	36;33
CL1022.Contig2_All	52	C	Y	T;C	17;15	37;33	-	C	18	36
CL1022.Contig2_All	275	G	R	A;G	24;14	37;38	-	G	43	34
CL1024.Contig2_All	3232	T	Y	C;T	44;29	31;32	-	T;C	111;3	27;36
CL1025.Contig1_All	143	C	-	C;A	14;5	35;37	A	A	22	37
CL1025.Contig2_All	143	C	-	A;C	11;2	30;36	A	A	16	26
CL1025.Contig2_All	1700	T	-	T;C	47;70	36;40	Y	T;C	36;113	35;38
CL1026.Contig1_All	359	C	-	C	85	34	T	T;A	42;1	37;2
CL1026.Contig1_All	432	C	-	C;A	99;1	36;13	T	T	48	36
CL1026.Contig1_All	1613	G	R	G;A	36;39	33;37	-	G	30	24
CL1026.Contig2_All	338	C	-	C	56	37	T	T	71	35
CL1026.Contig2_All	351	G	-	G	61	38	R	A;G	44;22	37;38
CL1026.Contig2_All	411	C	-	C	38	36	T	T	61	37
CL1028.Contig1_All	185	T	-	T	20	0	Y	C;T	20;33	34;23
CL1028.Contig1_All	208	G	-	G	38	0	R	A;G	16;44	27;24
CL1028.Contig2_All	161	A	R	A;G	13;10	33;35	-	A	20	32
CL1029.Contig1_All	235	A	-	-	-	-	R	A;G	13;10	37;35
CL1029.Contig1_All	266	A	-	-	-	-	R	A;G	17;6	31;33
CL1029.Contig2_All	138	A	R	A;G	10;7	39;40	-	-	-	-
CL103.Contig2_All	493	T	Y	C;T	14;8	35;31	-	T;G	26;1	31;2
CL103.Contig2_All	556	G	A	A;G	20;1	35;40	R	A;G	18;19	32;30
CL1031.Contig1_All	163	G	-	G	13	34	K	G;T	15;11	35;35
CL1031.Contig1_All	286	C	-	C;T	7;2	36;34	Y	T;C	10;6	32;32
CL1034.Contig1_All	1183	G	-	G;A	15;2	34;37	R	G;A	10;5	35;33
CL1034.Contig1_All	1327	A	W	A;T	34;15	33;31	-	A;T	45;5	34;34
CL1034.Contig1_All	1563	A	R	A;G	40;22	36;37	R	A;G	39;23	36;36
CL1034.Contig1_All	1813	C	Y	C;T	19;9	34;36	-	C	39	38
CL1035.Contig3_All	390	C	Y	C;T	9;5	37;39	-	C	7	36
CL1037.Contig1_All	269	T	-	T	22	39	Y	T;C	15;7	38;33
CL1037.Contig2_All	433	T	-	T	100	36	Y	T;C	73;9	34;35
CL1037.Contig2_All	454	G	-	G	168	36	R	G;A	112;11	34;36
CL1038.Contig5_All	207	G	-	A	19	34	R	A;G	20;27	27;24
CL1038.Contig5_All	411	C	-	C	14	37	Y	C;T	11;10	35;34
CL1038.Contig5_All	444	C	-	C	22	36	Y	C;T	20;17	34;34
CL1039.Contig1_All	427	G	-	G;A	69;12	33;40	R	A;G	51;59	31;34
CL1039.Contig1_All	468	A	-	A;G	70;2	29;0	R	A;G	67;15	29;36
CL1039.Contig1_All	566	A	R	A;G	39;8	37;36	R	A;G	45;9	37;36
CL1039.Contig1_All	626	T	-	C;T	13;2	35;39	Y	T;C	9;8	33;37
CL1039.Contig1_All	941	G	-	G	11	35	S	G;C	13;8	34;37
CL1039.Contig2_All	295	G	S	G;C	37;37	37;36	-	G	97	37
CL1039.Contig3_All	119	G	-	A	3	33	R	G;A	14;6	32;38
CL1039.Contig4_All	239	A	-	A;T	49;4	35;37	W	A;T	38;13	34;37
CL1039.Contig4_All	247	C	-	C;A	49;1	35;32	M	C;A	42;10	33;38
CL1039.Contig4_All	263	A	-	A;T	37;3	34;32	W	A;T	33;12	33;37
CL1039.Contig4_All	308	C	Y	C;T	24;12	36;37	Y	C;T	42;12	37;37
CL1039.Contig4_All	376	G	R	G;A	36;13	34;35	R	A;G	42;18	36;35
CL1039.Contig4_All	389	T	-	T;C	42;21	31;33	Y	T;C	30;35	31;33
CL1039.Contig4_All	499	C	-	C;T	36;1	36;36	Y	T;C	20;29	37;37
CL1039.Contig4_All	619	A	R	A;G	18;16	35;32	R	A;G	26;22	33;31
CL1039.Contig4_All	710	T	-	T;C	45;2	34;39	Y	T;C	42;10	34;34
CL1039.Contig4_All	740	A	-	A;G	44;3	36;39	R	A;G	39;21	37;38
CL1039.Contig4_All	774	A	R	G;A	31;26	33;35	G	G;T	70;1	36;2
CL1039.Contig4_All	820	A	R	G;A	35;21	36;31	G	G;A	81;1	34;9
CL1039.Contig4_All	905	A	W	A;T	59;10	33;32	W	T;A	62;53	32;35
CL1039.Contig4_All	1245	G	K	T;G	13;9	37;38	K	G;T	24;17	36;36
CL1039.Contig4_All	1411	G	-	G	13	35	R	A;G	10;9	38;38
CL1039.Contig5_All	91	A	R	G;A	37;7	37;37	R	A;G	38;12	35;38
CL1039.Contig5_All	98	G	R	A;G	32;7	38;36	R	G;A	35;7	34;34
CL1039.Contig7_All	77	T	Y	T;C	30;6	35;39	Y	T;C	23;7	34;33
CL1039.Contig8_All	25	A	R	G;A	31;9	38;36	R	A;G	40;13	36;38
CL1039.Contig8_All	35	C	Y	C;T	28;12	38;37	-	C	63	37
CL1039.Contig8_All	194	G	-	G;A	11;6	36;19	R	G;A	20;8	29;30
CL1039.Contig8_All	235	C	Y	C;T	8;5	34;39	-	C	18	37
CL104.Contig1_All	655	C	Y	T;C	132;62	33;32	-	C;T	172;1	33;40
CL104.Contig1_All	676	G	R	G;A	52;24	32;26	R	G;A	51;34	27;28
CL104.Contig1_All	944	T	W	A;T	23;24	29;28	-	T	49	29
CL104.Contig1_All	1139	G	-	G;T	251;3	37;35	K	T;G	132;118	36;37
CL104.Contig1_All	1244	T	-	T;C	251;3	33;36	Y	T;C	127;111	34;33
CL104.Contig1_All	1274	A	R	G;A	130;114	37;37	R	A;G	134;101	36;37
CL104.Contig1_All	1301	A	-	A;T	246;5	36;32	W	A;T	127;101	36;36
CL104.Contig1_All	1308	G	-	G	208	36	R	G;A	100;92	36;38
CL104.Contig1_All	1418	A	G	G;A	34;1	35;38	R	G;A	21;17	35;32
CL104.Contig1_All	1474	A	R	G;A	31;28	35;33	-	A	48	34
CL104.Contig1_All	1541	T	-	T;C	49;2	32;33	Y	T;C	22;20	34;37
CL104.Contig1_All	1694	A	-	A;C	254;1	36;2	R	A;G	243;12	36;39
CL104.Contig1_All	1717	G	-	G	255	35	R	G;A	241;13	36;37
CL104.Contig1_All	1732	A	-	A	255	32	W	A;T	241;14	32;34
CL104.Contig1_All	1751	G	-	G;A	254;1	33;16	R	G;A	238;16	33;34
CL104.Contig1_All	1757	C	-	C;A	253;2	34;5	Y	C;T	233;10	35;35
CL104.Contig1_All	1869	A	M	C;A	98;78	35;36	M	C;A	90;84	35;36
CL104.Contig1_All	1905	C	M	C;A	50;18	36;38	-	C	51	35
CL104.Contig1_All	1913	C	-	T;C	49;20	37;37	Y	C;T	27;23	36;34
CL104.Contig1_All	1950	G	S	G;C	54;19	35;38	-	G	49	36
CL104.Contig1_All	1994	G	-	G;T	82;1	37;22	R	G;A	36;27	36;36
CL104.Contig1_All	2035	T	-	T	76	38	Y	T;C	32;24	35;36
CL104.Contig1_All	2053	A	W	T;A	44;14	38;38	-	A	39	35
CL1040.Contig1_All	199	T	Y	T;C	9;8	37;37	C	C	11	37
CL1044.Contig3_All	170	C	Y	C;T	21;5	34;37	-	T	2	36
CL1045.Contig1_All	234	C	Y	C;T	40;35	35;36	-	C;T	71;4	35;35
CL1045.Contig1_All	387	G	K	G;T	30;27	34;34	-	G;T	61;3	33;29
CL1045.Contig2_All	54	G	K	G;T	9;8	35;39	-	G	29	34
CL1046.Contig3_All	285	C	Y	C;T	68;36	35;35	-	C;A	103;2	32;31
CL1046.Contig3_All	292	C	Y	C;T	70;38	36;35	-	C	106	34
CL1046.Contig3_All	2244	A	C	C;A	29;239	29;0	C	C;A	28;160	28;0
CL1046.Contig3_All	2256	C	G	G;C	32;214	32;0	G	G;C	29;152	33;9
CL1046.Contig3_All	2337	T	C	C;T	17;1	36;37	-	T	39	32
CL1046.Contig3_All	3702	C	-	C;G	262;1	0;0	T	T;C	12;202	32;0
CL1046.Contig3_All	3711	A	-	A	261	0	G	G;A	12;204	33;0
CL1046.Contig4_All	55	C	Y	T;C	6;5	35;38	-	C	14	37
CL1046.Contig4_All	61	A	-	A	12	37	M	A;C	11;6	35;35
CL1046.Contig4_All	74	A	M	A;C	9;7	36;35	-	A	23	35
CL1046.Contig4_All	112	T	-	T;A	19;1	31;9	Y	T;C	22;5	33;28
CL1046.Contig4_All	121	T	-	T	17	33	Y	T;C	21;5	35;30
CL1046.Contig5_All	1244	C	-	C;G	46;1	36;37	G	G	72	33
CL1046.Contig5_All	1430	T	-	T;C	70;1	36;39	C	C	110	35
CL1046.Contig6_All	614	G	R	G;A	57;28	33;34	-	G	53	37
CL1046.Contig6_All	807	A	M	A;C	46;30	37;37	-	A;G	62;1	36;25
CL1046.Contig6_All	1286	G	-	G;A	128;3	35;38	R	G;A	50;39	35;36
CL1046.Contig6_All	1484	T	Y	T;C	86;63	33;34	-	T;C	97;1	35;2
CL1046.Contig6_All	1490	T	C	C;T	138;3	35;37	Y	T;C	56;44	35;34
CL1046.Contig6_All	3821	C	Y	C;T	148;109	37;35	-	C;T	102;81	37;32
CL1046.Contig6_All	3836	G	R	G;A	173;110	33;36	-	G	200	35
CL1046.Contig6_All	3977	C	-	C;T	45;1	32;34	Y	C;T	29;11	34;35
CL1046.Contig6_All	4118	T	Y	T;C	18;8	28;26	Y	C;T	18;19	26;29
CL1046.Contig6_All	5776	C	Y	T;C	50;75	33;29	-	C	93	0
CL1046.Contig7_All	46	T	-	T;C	31;1	36;27	C	C;T	36;1	37;41
CL1046.Contig7_All	103	G	-	G	57	33	R	G;A	33;31	34;35
CL1047.Contig1_All	355	G	K	T;G	36;39	37;33	-	G	47	39
CL1047.Contig2_All	355	G	K	T;G	39;42	34;40	-	G	54	36
CL1047.Contig2_All	574	T	Y	T;C	159;12	35;34	Y	T;C	87;68	36;35
CL1047.Contig2_All	1050	T	Y	T;C	246;8	34;34	C	C;T	229;2	33;8
CL1047.Contig2_All	1334	A	G	G;A	155;3	37;38	R	A;G	75;56	37;36
CL1047.Contig2_All	1343	C	T	T;C	169;3	34;39	Y	C;T	77;59	36;34
CL1047.Contig2_All	1561	G	-	G;A	211;3	39;37	R	G;A	66;56	39;37
CL1048.Contig1_All	889	G	R	G;A	32;24	34;36	-	G	51	33
CL1048.Contig1_All	1126	C	Y	C;T	15;6	34;34	-	C	35	33
CL1048.Contig1_All	1459	A	-	A;G	23;3	26;31	R	G;A	11;11	34;30
CL1048.Contig1_All	1486	C	Y	T;C	33;24	23;21	-	C	48	28
CL1048.Contig1_All	1489	G	-	G;A	55;2	26;24	R	G;A	26;22	31;22
CL1048.Contig1_All	2359	T	-	T	44	30	Y	T;C	44;9	33;32
CL1048.Contig1_All	3446	A	R	G;A	53;6	35;33	-	A	95	36
CL1049.Contig1_All	1531	T	K	G;T	27;22	24;28	-	T	91	23
CL1049.Contig2_All	1453	T	Y	C;T	25;27	36;37	-	T	61	36
CL1049.Contig2_All	1531	T	K	T;G	34;33	28;22	-	T;C	80;2	24;2
CL1049.Contig2_All	2614	T	Y	T;C	14;7	36;28	-	T	10	35
CL105.Contig1_All	648	A	R	A;G	16;14	37;36	G	G	18	34
CL105.Contig2_All	203	T	W	A;T	5;5	40;38	-	T	82	37
CL1050.Contig1_All	525	C	Y	C;T	48;45	36;35	T	T;C	43;2	36;0
CL1050.Contig2_All	98	A	R	A;G	16;5	36;35	R	A;G	23;5	33;35
CL1050.Contig2_All	587	A	R	G;A	15;11	37;39	-	A	17	37
CL1050.Contig2_All	593	T	Y	C;T	21;10	38;34	-	T	17	33
CL1050.Contig3_All	250	C	Y	C;T	130;125	34;33	Y	C;T	128;123	33;33
CL1050.Contig3_All	268	A	-	A	164	32	M	A;C	127;114	31;31
CL1052.Contig1_All	786	G	K	G;T	24;17	29;30	K	G;T	19;18	32;30
CL1052.Contig1_All	807	C	-	C;G	42;1	31;2	Y	C;T	18;17	32;32
CL1052.Contig1_All	843	G	-	G;T	36;1	35;34	R	A;G	25;20	36;33
CL1052.Contig1_All	849	G	-	G	36	35	R	A;G	26;22	35;34
CL1052.Contig1_All	1120	C	-	C	48	32	Y	C;T	26;28	33;29
CL1053.Contig1_All	112	A	R	G;A	8;6	38;36	-	A	15	38
CL1053.Contig1_All	188	T	-	C;T	20;2	33;36	Y	T;C	14;12	31;37
CL1053.Contig1_All	342	G	R	G;A	17;11	35;33	-	G	42	34
CL1053.Contig1_All	386	C	-	C	34	33	Y	C;T	23;20	32;36
CL1053.Contig1_All	506	A	R	G;A	26;44	39;37	-	A	82	38
CL1053.Contig2_All	566	C	-	C	89	34	Y	C;T	56;20	34;36
CL1053.Contig2_All	686	A	R	A;G	68;38	38;33	-	A	112	37
CL1053.Contig2_All	2425	A	R	G;A	47;62	37;37	G	G	80	37
CL1053.Contig2_All	2437	A	-	A;G	98;1	38;9	W	T;A	44;32	37;39
CL1053.Contig2_All	2469	T	Y	T;C	30;22	35;34	-	T	54	36
CL1053.Contig2_All	2559	G	-	G;T	70;5	38;39	K	G;T	31;28	39;39
CL1053.Contig2_All	2571	T	-	T;C	83;6	38;37	Y	T;C	38;34	37;35
CL1053.Contig2_All	2742	G	R	A;G	35;36	39;37	-	G	82	36
CL1053.Contig2_All	2748	T	Y	T;C	38;34	38;39	-	T;C	80;2	38;2
CL1053.Contig2_All	2965	T	-	T;G	93;4	37;39	K	G;T	46;47	37;36
CL1053.Contig2_All	3020	C	S	C;G	72;64	38;38	-	C	107	36
CL1053.Contig2_All	3098	A	-	A;T	16;4	35;33	W	A;T	10;10	38;36
CL1053.Contig2_All	3110	G	-	G	46	34	R	G;A	21;13	35;34
CL1053.Contig2_All	3328	T	Y	T;C	27;6	31;36	-	T	27	31
CL1053.Contig2_All	3378	A	W	A;T	33;11	33;38	-	A	40	28
CL1053.Contig2_All	3400	A	M	A;C	25;16	36;38	-	A	34	35
CL1053.Contig2_All	3412	A	M	A;C	23;17	37;39	C	C	34	34
CL1053.Contig2_All	3439	T	Y	T;C	31;17	33;37	C	C	47	35
CL1054.Contig2_All	400	T	-	T	42	34	Y	T;C	31;6	34;36
CL1054.Contig2_All	805	G	-	C	8	35	S	G;C	39;7	35;29
CL1054.Contig4_All	2821	T	Y	T;C	25;22	30;28	-	C	3	0
CL1055.Contig2_All	148	T	Y	T;C	141;114	21;23	-	T;C	253;1	29;26
CL1055.Contig2_All	164	C	-	C;A	252;1	31;35	M	C;A	156;98	32;33
CL1055.Contig2_All	1043	C	-	C;T	235;1	33;36	Y	T;C	106;106	34;33
CL1055.Contig2_All	1283	T	-	T;C	252;3	34;31	Y	C;T	150;105	29;29
CL1055.Contig2_All	1406	T	Y	T;C	160;94	33;35	C	C;T	253;1	31;35
CL1055.Contig2_All	1420	A	R	A;G	181;74	35;35	-	A	255	35
CL1055.Contig2_All	1537	C	Y	C;T	178;72	36;34	T	T;G	252;1	37;40
CL1055.Contig2_All	1563	T	-	C;T	179;76	34;36	C	C	255	32
CL1055.Contig2_All	1586	C	Y	C;T	164;89	32;32	Y	C;T	129;126	33;31
CL1055.Contig2_All	1627	C	S	C;G	167;87	33;34	-	C;G	254;1	33;33
CL1055.Contig2_All	1708	A	R	A;G	163;91	35;35	R	G;A	180;74	32;33
CL1055.Contig2_All	1713	C	S	C;G	116;99	35;34	-	C;G	251;2	35;37
CL1055.Contig2_All	1764	T	-	T;C	206;2	34;28	Y	C;T	110;101	37;35
CL1055.Contig2_All	2170	G	K	G;T	12;8	27;35	T	T	10	36
CL1057.Contig1_All	2302	T	C	C;T	42;32	38;0	C	C	69	39
CL1058.Contig2_All	440	C	-	C;T	13;5	35;33	Y	C;T	25;9	33;31
CL1058.Contig2_All	461	C	Y	C;T	16;12	35;33	Y	T;C	22;25	36;32
CL1059.Contig2_All	1104	C	Y	C;T	145;104	14;17	-	C;G	246;6	14;2
CL1059.Contig2_All	1128	G	R	G;A	146;102	19;21	-	G;C	251;4	21;2
CL1059.Contig2_All	1206	A	-	A;G	243;8	27;20	R	G;A	127;125	25;25
CL1059.Contig2_All	1463	G	-	G;T	250;5	37;35	K	G;T	135;120	37;36
CL1059.Contig2_All	1917	A	R	A;G	135;120	35;35	-	A	255	35
CL1059.Contig2_All	2092	T	Y	T;C	132;66	37;36	-	T;G	254;1	36;8
CL1059.Contig2_All	2106	A	R	G;A	245;10	37;36	R	A;G	131;122	37;37
CL1059.Contig2_All	2124	A	-	A;G	249;6	38;34	R	A;G	238;17	37;36
CL1059.Contig2_All	2128	C	Y	C;T	171;84	37;37	-	C	255	35
CL1059.Contig2_All	2156	A	R	A;G	219;36	35;34	R	A;G	218;37	34;34
CL1059.Contig2_All	2212	A	R	A;G	233;20	29;25	R	A;G	164;90	27;24
CL1059.Contig2_All	2353	C	M	C;A	142;113	35;35	-	C;A	254;1	36;8
CL106.Contig1_All	225	C	Y	T;C	31;19	33;29	Y	C;T	28;26	32;31
CL106.Contig1_All	315	T	C	C;A	108;1	34;22	Y	T;C	69;53	34;35
CL106.Contig1_All	618	A	-	A;C	8;3	38;34	M	A;C	5;6	39;32
CL106.Contig1_All	1159	G	R	G;A	53;43	34;30	-	G;C	154;3	34;2
CL106.Contig1_All	1288	C	Y	C;T	36;28	37;33	-	C;A	106;1	37;8
CL106.Contig1_All	2440	C	-	C;A	149;4	25;26	M	C;A	86;13	22;24
CL106.Contig9_All	241	C	-	C	80	34	S	G;C	35;22	33;31
CL106.Contig9_All	426	T	Y	T;C	27;21	35;36	Y	C;T	24;15	33;36
CL1060.Contig1_All	104	G	-	G;A	30;3	37;33	R	A;G	14;13	36;39
CL1060.Contig1_All	157	T	Y	T;C	13;13	33;28	Y	T;C	19;15	34;34
CL1060.Contig2_All	26	C	Y	C;T	11;9	39;37	-	C	33	35
CL1060.Contig2_All	75	G	-	G;C	43;2	35;30	S	G;C	28;21	35;34
CL1060.Contig2_All	196	C	M	C;A	28;25	38;40	A	A	58	39
CL1060.Contig2_All	436	A	R	A;G	31;19	36;37	G	G	27	34
CL1060.Contig2_All	569	T	W	A;T	45;46	36;35	-	T	94	35
CL1060.Contig2_All	665	G	-	G	15	39	R	G;A	18;17	34;34
CL1062.Contig1_All	485	T	Y	T;C	29;19	36;33	-	T	69	33
CL1062.Contig1_All	855	A	-	A;G	108;1	33;2	R	A;G	95;8	33;30
CL1062.Contig1_All	1200	G	R	A;G	34;31	37;36	-	G	40	37
CL1062.Contig1_All	1221	G	R	G;A	21;12	37;37	-	G	25	37
CL1062.Contig1_All	1779	A	R	A;G	67;54	36;35	G	G	101	34
CL1062.Contig1_All	2584	T	-	T	191	35	Y	T;C	150;13	35;34
CL1062.Contig1_All	2607	C	-	C	195	38	Y	C;T	142;13	37;37
CL1062.Contig1_All	2699	C	-	C	43	39	Y	C;T	28;5	37;37
CL1062.Contig1_All	3138	A	R	A;G	17;7	35;38	-	A	15	37
CL1062.Contig2_All	234	T	-	-	-	-	Y	T;C	15;13	35;35
CL1063.Contig1_All	1093	A	-	A;T	35;2	33;30	T	T	23	36
CL1063.Contig1_All	1965	C	Y	C;T	26;17	36;37	Y	C;T	24;16	37;36
CL1063.Contig1_All	2291	G	R	G;A	73;49	37;36	A	A	74	36
CL1063.Contig1_All	2328	C	Y	C;T	69;32	34;37	T	T;C	69;1	36;34
CL1063.Contig1_All	2905	T	K	G;T	35;24	35;37	-	T	40	36
CL1063.Contig1_All	3223	C	-	C;T	139;4	35;27	Y	T;C	49;39	33;35
CL1063.Contig2_All	208	T	-	-	-	-	W	T;A	20;7	37;32
CL1064.Contig2_All	1066	T	C	C	31	37	Y	T;C	16;12	38;40
CL1065.Contig1_All	478	T	K	G;T	12;10	33;29	-	G;T	18;1	0;0
CL1065.Contig2_All	870	T	-	T;G	11;10	28;35	G	G;T	28;1	36;0
CL1065.Contig2_All	1031	A	-	A;G	10;2	32;35	G	G	8	35
CL1066.Contig1_All	52	T	W	T;A	7;6	36;39	-	T	9	37
CL1066.Contig2_All	121	C	M	C;A	135;120	28;29	-	C;A	252;2	31;24
CL1066.Contig2_All	134	C	S	C;G	139;116	34;35	-	C;G	254;4	32;30
CL1066.Contig3_All	1209	G	R	A;G	10;25	38;22	-	G;A	19;12	36;39
CL1066.Contig4_All	1209	G	R	G;A	51;32	36;37	R	A;G	27;32	36;33
CL1066.Contig5_All	1209	G	R	G;A	26;8	37;35	R	A;G	15;18	35;35
CL1067.Contig1_All	79	A	-	-	-	-	M	A;C	15;10	38;38
CL1068.Contig1_All	253	C	Y	T;C	16;12	34;33	-	C	22	30
CL1068.Contig2_All	111	C	Y	C;T	17;16	30;23	-	C	23	26
CL1068.Contig4_All	105	C	Y	C;T	14;17	34;29	-	C	31	30
CL1069.Contig1_All	202	A	M	A;C	68;10	35;35	-	A;C	36;2	36;40
CL1069.Contig1_All	674	C	-	C;T	62;4	31;35	Y	C;T	23;8	35;30
CL1069.Contig1_All	1258	C	Y	C;T	18;6	33;31	-	C;T	16;1	34;34
CL1069.Contig1_All	1317	A	M	A;C	22;6	35;34	-	A;C	17;1	36;36
CL1069.Contig1_All	1572	A	R	A;G	58;44	33;31	R	A;G	27;22	34;34
CL1069.Contig1_All	1717	T	K	T;G	32;5	33;36	-	T;G	11;1	32;39
CL1069.Contig1_All	1744	T	Y	T;C	22;14	35;31	Y	T;C	7;5	36;36
CL107.Contig2_All	262	C	-	C;T	56;1	33;39	T	T	37	31
CL107.Contig2_All	280	G	-	G	63	34	K	G;T	24;26	34;30
CL107.Contig2_All	418	A	R	A;G	17;18	34;30	-	G	7	36
CL1070.Contig2_All	2760	G	R	G;A	33;28	34;33	-	G	49	33
CL1071.Contig1_All	25	T	-	G;T	3;2	34;34	G	G	19	35
CL1071.Contig1_All	109	C	-	C;T	62;1	34;34	Y	C;T	67;58	33;34
CL1071.Contig1_All	380	A	-	A	59	35	M	A;C	32;19	33;38
CL1071.Contig2_All	587	T	Y	T;C	19;16	35;37	Y	T;C	30;28	35;33
CL1071.Contig2_All	803	C	Y	C;T	65;68	34;32	-	C	172	35
CL1071.Contig2_All	827	C	Y	C;T	71;59	36;36	Y	C;T	89;85	36;36
CL1071.Contig2_All	983	A	G	G	22	28	R	A;G	31;12	33;31
CL1071.Contig2_All	1516	A	R	A;G	39;22	34;29	R	G;A	54;48	31;33
CL1072.Contig3_All	644	G	R	A;G	9;10	37;38	-	G	12	34
CL1077.Contig1_All	696	A	G	G;A	45;2	35;39	-	A;G	64;1	35;40
CL1077.Contig1_All	813	C	Y	C;T	40;27	35;35	-	C;T	104;3	34;27
CL1077.Contig1_All	1281	G	R	G;A	145;110	38;36	-	G;C	253;2	37;34
CL1078.Contig1_All	133	G	-	G;A	12;2	28;34	R	G;A	17;6	29;31
CL1078.Contig1_All	205	A	-	A	23	35	R	G;A	14;15	36;34
CL1078.Contig1_All	237	C	Y	C;T	19;5	36;35	Y	C;T	24;10	36;36
CL1078.Contig1_All	249	C	S	C;G	15;11	36;35	S	C;G	32;10	34;37
CL1078.Contig1_All	381	T	-	T;C	33;4	38;36	Y	C;T	31;10	35;36
CL1078.Contig1_All	433	G	-	G;A	21;4	35;34	R	G;A	35;8	34;36
CL1078.Contig1_All	440	C	-	C;T	12;4	36;35	Y	C;T	30;7	34;35
CL1078.Contig3_All	510	C	S	G;C	12;7	35;33	S	G;C	19;17	35;29
CL1078.Contig3_All	547	A	R	A;G	19;11	31;30	R	A;G	32;22	35;33
CL1078.Contig3_All	602	T	C	C;T	34;1	36;35	Y	T;C	32;26	31;33
CL1079.Contig1_All	96	G	C	C;A	233;1	36;10	-	G;C	224;1	36;41
CL1079.Contig1_All	342	T	K	T;G	30;19	34;39	-	T;G	122;1	34;0
CL1079.Contig2_All	354	C	G	G	55	34	S	C;G	38;28	35;35
CL1079.Contig2_All	1017	T	Y	T;C	46;37	33;34	Y	C;T	51;29	35;34
CL1080.Contig1_All	220	A	G	G	16	35	R	A;G	11;7	29;30
CL1080.Contig1_All	328	C	Y	C;T	10;6	33;37	-	C	25	32
CL1080.Contig1_All	337	C	Y	C;T	11;7	34;37	-	C;T	30;1	32;34
CL1080.Contig1_All	1459	C	-	C	18	36	Y	T;C	17;10	34;36
CL1082.Contig1_All	436	A	-	A;G	32;1	34;0	C	C	41	34
CL1082.Contig1_All	625	A	-	A;G	12;9	36;30	G	G	24	30
CL1082.Contig2_All	350	A	R	G;A	8;6	33;35	-	A	20	36
CL1083.Contig1_All	334	A	-	A;T	251;1	31;8	M	A;C	229;19	31;33
CL1083.Contig1_All	385	G	-	G;A	252;2	34;31	R	G;A	233;19	34;33
CL1083.Contig1_All	499	C	-	C;G	251;2	27;4	Y	C;T	233;18	28;25
CL1083.Contig1_All	526	C	-	C;A	252;3	27;3	M	C;A	232;23	29;21
CL1083.Contig1_All	829	G	-	G;A	248;7	38;39	R	G;A	133;122	38;39
CL1084.Contig2_All	2902	G	S	G;C	14;11	31;27	-	G	18	34
CL1084.Contig2_All	2923	T	C	C	24	32	Y	C;T	14;10	32;32
CL1085.Contig1_All	34	A	T	T	12	31	-	T;A	5;3	31;34
CL1085.Contig1_All	314	A	G	G;A	90;3	28;32	-	A;C	112;2	29;2
CL1085.Contig1_All	547	C	Y	C;T	126;69	36;35	-	C;T	253;2	36;37
CL1085.Contig1_All	658	T	-	T;C	252;3	34;4	W	T;A	249;6	35;34
CL1085.Contig1_All	1294	C	Y	C;T	80;72	35;36	-	C;T	145;1	35;39
CL1085.Contig1_All	1537	C	Y	C;T	138;117	37;36	-	C	255	36
CL1085.Contig1_All	1549	C	-	C	255	37	Y	C;T	244;11	36;35
CL1085.Contig1_All	1603	T	Y	T;C	66;43	30;28	-	T;C	170;7	33;35
CL1085.Contig1_All	1848	T	K	T;G	71;60	35;35	-	T;G	100;1	35;40
CL1087.Contig1_All	193	T	Y	T;C	25;20	38;38	C	C;T	18;1	38;39
CL1087.Contig1_All	217	C	Y	C;T	28;22	36;37	Y	C;T	10;10	35;33
CL1087.Contig1_All	225	T	-	T;C	45;1	36;41	Y	C;T	10;9	36;36
CL1087.Contig1_All	692	G	-	C;G	6;4	34;37	C	C	9	32
CL1087.Contig1_All	998	T	Y	C;T	16;11	37;31	C	C	21	36
CL1087.Contig1_All	1115	T	K	T;G	19;5	37;36	K	G;T	12;9	38;38
CL1087.Contig1_All	1234	A	-	A	21	34	M	C;A	7;6	37;38
CL1087.Contig1_All	1315	T	Y	C;T	23;17	33;30	-	T;G	14;1	29;2
CL1088.Contig2_All	871	G	-	G;T	91;1	34;11	R	A;G	45;42	38;39
CL1088.Contig2_All	880	A	M	A;C	59;47	36;35	C	C	107	35
CL1088.Contig2_All	1123	G	R	G;A	47;33	36;38	-	G	80	37
CL1088.Contig2_All	1214	T	Y	C;T	16;10	33;34	C	C	23	34
CL1088.Contig2_All	1280	A	-	A	46	38	M	A;C	21;17	36;37
CL1088.Contig2_All	1299	A	R	A;G	23;21	37;35	-	A	33	37
CL1088.Contig2_All	1310	C	-	C	34	37	S	G;C	19;11	38;37
CL109.Contig1_All	832	G	-	G	41	35	S	C;G	44;32	37;34
CL109.Contig1_All	1039	C	-	C	95	31	Y	C;T	47;42	35;33
CL109.Contig2_All	836	G	-	G	46	35	S	G;C	41;48	36;35
CL109.Contig2_All	1082	C	-	C	169	34	Y	C;T	106;46	34;32
CL109.Contig2_All	1882	T	-	T	73	37	K	T;G	48;42	39;36
CL109.Contig2_All	2705	T	K	T;G	92;61	38;38	-	T	173	38
CL109.Contig2_All	2755	C	-	C;G	73;1	35;7	T	T	63	37
CL109.Contig2_All	3148	C	-	C;T	254;1	37;41	G	G	255	38
CL109.Contig3_All	133	G	-	G;A	62;1	30;9	R	G;A	32;17	29;31
CL109.Contig3_All	192	C	-	C;G	115;1	37;40	G	G;A	95;1	37;9
CL109.Contig3_All	263	T	Y	C;T	14;16	33;25	C	C	39	31
CL109.Contig3_All	584	T	Y	T;C	30;23	33;31	C	C	44	31
CL109.Contig3_All	740	C	Y	C;T	24;8	30;33	-	C	27	35
CL109.Contig3_All	1262	A	-	A	97	36	G	G	113	36
CL109.Contig3_All	1626	C	-	C;G	6;2	36;34	G	G	12	36
CL1090.Contig1_All	210	A	M	C;A	35;32	36;37	C	C	78	37
CL1090.Contig1_All	325	T	C	C	18	31	Y	T;C	16;14	29;34
CL1090.Contig1_All	417	C	S	C;G	24;8	33;34	-	C	38	34
CL1090.Contig1_All	468	A	R	G;A	23;15	35;35	-	A	36	36
CL1092.Contig1_All	26	C	-	-	-	-	Y	C;T	22;6	34;37
CL1092.Contig1_All	49	T	-	-	-	-	K	T;G	20;10	35;38
CL1092.Contig1_All	388	G	-	-	-	-	K	G;T	53;7	35;37
CL1092.Contig1_All	522	G	-	G	1	40	R	G;A	27;20	37;34
CL1092.Contig1_All	669	T	-	-	-	-	W	T;A	117;44	34;36
CL1092.Contig1_All	709	C	-	C	1	41	S	C;G	115;115	33;33
CL1092.Contig1_All	791	C	-	C	95	0	Y	C;T	163;62	35;33
CL1092.Contig2_All	107	T	W	T;A	136;118	36;35	-	T;G	254;1	36;8
CL1092.Contig2_All	332	C	Y	C;T	244;9	33;33	Y	C;T	120;126	33;31
CL1092.Contig2_All	935	T	Y	T;C	295;220	35;38	-	T	309	35
CL1093.Contig4_All	86	T	Y	C;T	9;7	36;36	C	C	8	35
CL1094.Contig1_All	249	T	-	A;T	23;2	33;21	W	T;A	44;25	33;35
CL1094.Contig2_All	54	C	Y	T;C	17;8	38;31	-	C	32	36
CL1094.Contig2_All	81	C	Y	T;C	20;10	32;36	Y	C;T	22;18	35;28
CL1094.Contig2_All	188	G	R	G;A	26;16	36;36	-	G	59	36
CL1094.Contig2_All	442	T	C	C;T	29;1	33;39	Y	T;C	23;17	34;33
CL1094.Contig2_All	1084	C	T	T;C	23;1	31;35	Y	C;T	15;11	31;30
CL1095.Contig1_All	366	A	-	A;T	106;2	36;37	W	T;A	15;10	36;35
CL1095.Contig1_All	435	G	-	G;A	73;10	31;26	A	A	30	30
CL1095.Contig1_All	726	T	W	T;A	15;11	33;37	-	T	5	37
CL1095.Contig1_All	739	T	W	T;A	13;10	38;37	-	T	6	36
CL1095.Contig1_All	800	T	Y	T;C	16;19	37;38	-	T	7	36
CL1095.Contig2_All	191	C	-	C;A	31;5	35;38	M	C;A	24;19	31;36
CL1095.Contig2_All	283	T	-	A;T	64;4	35;40	W	A;T	33;28	37;38
CL1095.Contig2_All	340	A	T	T;A	46;2	35;41	W	T;A	20;23	35;31
CL1096.Contig2_All	125	C	-	-	-	-	S	C;G	74;62	37;36
CL1096.Contig2_All	308	A	-	-	-	-	R	A;G	34;33	36;36
CL1096.Contig2_All	632	C	-	-	-	-	Y	C;T	12;9	29;36
CL1096.Contig2_All	647	C	-	-	-	-	Y	C;T	11;9	30;34
CL1096.Contig2_All	655	A	-	-	-	-	R	G;A	16;9	35;24
CL1096.Contig2_All	710	G	-	-	-	-	R	G;A	29;14	35;30
CL1097.Contig1_All	477	G	R	G;A	45;28	34;35	R	A;G	49;48	36;36
CL1097.Contig1_All	484	T	Y	C;T	61;14	35;36	Y	C;T	53;47	35;36
CL1097.Contig1_All	494	T	Y	T;C	53;14	32;34	Y	C;T	46;48	35;33
CL1097.Contig1_All	508	C	M	C;A	40;7	32;35	M	A;C	44;25	32;32
CL1097.Contig1_All	687	T	-	T;C	7;1	27;36	Y	T;C	15;6	34;35
CL1097.Contig1_All	718	C	-	C;T	11;1	38;39	Y	C;T	21;9	34;32
CL1097.Contig1_All	796	C	-	C;T	12;3	33;30	Y	T;C	16;10	34;38
CL1097.Contig1_All	917	C	G	G	9	30	S	C;G	13;14	33;27
CL1097.Contig1_All	1100	A	W	T;A	8;6	37;35	-	A	26	36
CL1097.Contig2_All	1184	A	M	C;A	5;8	39;37	-	A	23	41
CL1097.Contig3_All	120	T	-	T	19	28	G	G;T	16;6	31;0
CL1097.Contig3_All	1138	T	-	T;C	5;3	38;37	Y	T;C	14;6	35;32
CL1097.Contig3_All	1145	G	-	G;T	7;2	38;39	K	G;T	14;6	35;33
CL1097.Contig3_All	2862	T	C	C;T	10;6	35;0	C	C;A	7;1	39;32
CL1098.Contig3_All	977	A	W	A;T	6;5	39;40	-	A	30	37
CL1098.Contig3_All	1012	G	A	A;G	14;2	40;0	A	A;G	22;6	36;0
CL1099.Contig1_All	420	T	W	T;A	11;5	33;27	-	T	22	35
CL1099.Contig1_All	534	C	Y	T;C	8;6	37;31	-	C	32	34
CL1099.Contig1_All	651	A	R	A;G	12;7	36;33	-	A;G	42;2	34;34
CL1099.Contig1_All	1218	A	M	C;A	6;5	31;34	-	A	27	31
CL1099.Contig1_All	1802	A	-	A;G	10;3	36;39	R	A;G	20;6	37;36
CL1099.Contig1_All	2233	C	Y	T;C	19;12	31;30	-	C;T	23;1	35;39
CL1099.Contig1_All	2273	T	C	C;T	45;2	33;23	Y	C;T	13;12	34;27
CL1099.Contig1_All	2290	T	Y	C;T	28;21	34;31	-	T	35	28
CL1099.Contig1_All	2316	G	R	G;A	35;27	34;35	-	G	68	33
CL1099.Contig1_All	2351	A	C	C;A	61;1	33;31	M	A;C	36;33	34;34
CL1099.Contig2_All	275	A	-	A;C	63;1	34;2	R	A;G	39;40	36;35
CL1099.Contig2_All	351	G	R	G;A	35;22	37;37	A	A	54	37
CL1099.Contig3_All	571	A	R	A;G	14;6	39;36	-	G;A	3;1	0;0
CL11.Contig1_All	85	T	W	T;A	56;44	20;26	W	T;A	71;24	24;24
CL11.Contig1_All	91	C	-	C;T	107;1	28;2	Y	C;T	93;10	31;33
CL11.Contig1_All	118	T	Y	T;C	76;28	32;31	Y	T;C	97;9	32;29
CL11.Contig1_All	124	A	-	A	113	33	R	A;G	95;20	34;33
CL11.Contig1_All	172	G	-	G	160	35	R	G;A	159;11	36;38
CL11.Contig1_All	187	C	Y	C;T	99;84	36;37	Y	C;T	114;82	36;37
CL11.Contig1_All	199	C	-	C	216	36	Y	C;T	210;13	36;39
CL11.Contig1_All	208	T	Y	T;C	132;75	36;36	Y	T;C	145;70	37;36
CL11.Contig1_All	271	T	-	T	255	35	Y	T;C	245;10	35;36
CL11.Contig1_All	286	A	M	C;A	157;97	36;36	M	A;C	164;91	36;35
CL11.Contig1_All	298	G	-	G;A	254;1	36;2	R	G;A	245;10	35;38
CL11.Contig1_All	307	G	-	G	255	36	R	G;A	244;10	37;37
CL11.Contig1_All	328	C	-	C;A	253;2	35;2	Y	C;T	242;12	35;31
CL11.Contig1_All	339	A	M	A;C	144;111	35;37	M	A;C	161;93	36;36
CL11.Contig1_All	388	G	R	G;A	239;16	36;35	-	G;A	245;10	36;34
CL11.Contig1_All	406	G	R	G;A	239;15	36;38	-	G;A	250;5	36;38
CL11.Contig1_All	416	A	-	A;C	252;3	36;37	M	A;C	171;84	37;37
CL11.Contig1_All	472	A	R	A;G	130;23	36;36	-	A;G	160;1	33;31
CL11.Contig1_All	478	A	R	A;G	67;63	36;35	R	A;G	82;52	35;32
CL11.Contig1_All	490	G	K	G;T	144;23	31;31	-	G;A	155;2	32;2
CL11.Contig1_All	505	A	W	A;T	120;45	34;33	W	A;T	107;70	34;33
CL11.Contig1_All	522	A	-	A	164	34	R	A;G	171;9	34;35
CL11.Contig1_All	535	G	-	G;A	161;8	35;30	R	G;A	136;49	35;37
CL11.Contig1_All	648	A	-	A	78	36	R	A;G	58;11	36;38
CL11.Contig1_All	667	C	Y	C;T	69;13	35;36	Y	C;T	49;33	36;38
CL11.Contig1_All	713	G	R	G;A	66;21	36;35	R	G;A	86;20	36;34
CL11.Contig1_All	721	T	-	T	107	35	Y	T;C	124;7	34;35
CL11.Contig1_All	807	A	-	A;C	111;2	35;27	M	A;C	154;24	36;36
CL11.Contig1_All	813	A	R	G;A	60;56	38;36	R	A;G	101;63	37;37
CL11.Contig1_All	829	A	-	A;G	105;9	35;31	R	A;G	137;13	36;33
CL11.Contig1_All	841	T	W	A;T	71;12	37;31	W	A;T	79;35	37;32
CL11.Contig1_All	881	A	M	A;C	52;20	29;34	-	A;G	68;1	32;34
CL11.Contig1_All	907	A	M	A;C	58;19	34;35	-	A;C	64;11	34;34
CL11.Contig1_All	1034	C	S	C;G	224;24	32;29	S	C;G	224;31	32;35
CL11.Contig1_All	1059	G	K	G;T	215;14	34;37	S	G;C	243;8	34;38
CL11.Contig1_All	1068	A	R	A;G	165;90	35;36	R	A;G	177;78	36;37
CL11.Contig1_All	1082	T	Y	T;C	238;16	36;36	-	T;C	252;3	36;33
CL11.Contig1_All	1088	T	K	T;G	237;18	37;35	-	T;G	242;13	37;34
CL11.Contig1_All	1106	G	-	G	255	38	R	G;A	235;20	38;35
CL11.Contig1_All	1131	C	S	C;G	222;33	38;37	S	C;G	237;16	37;38
CL11.Contig1_All	1143	G	-	G	255	37	R	G;A	241;13	38;36
CL11.Contig1_All	1183	G	K	G;T	178;24	32;36	K	G;T	144;18	31;33
CL11.Contig1_All	1220	A	R	A;G	199;33	32;30	R	A;G	162;17	31;31
CL11.Contig1_All	1349	A	-	A;G	253;2	36;35	R	A;G	243;12	36;35
CL11.Contig1_All	1451	C	-	C;A	141;9	34;29	M	C;A	70;53	35;36
CL11.Contig1_All	1532	A	R	A;G	215;21	37;38	R	A;G	107;79	37;37
CL11.Contig1_All	1547	C	Y	C;T	226;23	35;35	-	C;T	177;7	36;34
CL11.Contig1_All	1557	C	M	C;A	221;30	36;34	-	C;A	184;6	36;38
CL11.Contig1_All	1627	G	K	T;G	209;45	32;34	K	G;T	95;88	34;31
CL11.Contig1_All	1787	C	Y	C;T	85;17	37;33	-	C	95	37
CL11.Contig1_All	1793	G	-	G;T	97;3	36;32	K	G;T	68;24	36;34
CL11.Contig1_All	1804	T	C	C;T	91;3	36;38	Y	C;T	60;28	35;33
CL11.Contig1_All	1824	A	R	A;G	36;15	34;34	-	A;G	45;8	37;26
CL11.Contig1_All	1876	C	G	G	27	35	S	C;G	99;29	35;34
CL11.Contig1_All	1900	G	-	G	28	37	K	G;T	120;13	38;34
CL11.Contig1_All	1914	T	-	C;T	22;1	36;0	Y	T;C	105;24	38;39
CL11.Contig1_All	2955	T	-	C;T	4;5	30;0	C	C;A	38;3	33;8
CL11.Contig2_All	130	T	Y	C;T	30;21	34;34	-	T;C	31;7	37;36
CL11.Contig2_All	180	G	R	G;A	25;19	34;37	-	G	54	31
CL11.Contig2_All	205	A	R	A;G	37;13	36;38	R	A;G	33;15	36;39
CL11.Contig2_All	239	G	-	G;A	101;6	37;37	R	G;A	72;12	37;38
CL11.Contig2_All	335	C	-	C;G	146;4	36;35	S	C;G	135;10	37;36
CL11.Contig2_All	343	T	W	T;A	155;49	37;34	W	T;A	109;67	37;38
CL11.Contig2_All	380	G	K	G;T	194;11	37;39	K	T;G	109;75	38;37
CL11.Contig2_All	445	T	Y	T;C	80;14	34;35	Y	T;C	50;8	35;38
CL11.Contig2_All	454	T	K	T;G	82;19	34;36	K	T;G	38;18	33;34
CL11.Contig2_All	592	T	Y	T;C	137;74	37;37	Y	T;C	134;113	35;37
CL11.Contig2_All	604	T	W	T;A	210;7	36;39	-	T;A	251;4	36;38
CL11.Contig2_All	721	T	Y	T;C	138;84	37;37	Y	T;C	153;102	36;37
CL11.Contig2_All	772	T	-	T;C	58;19	34;35	Y	T;C	67;29	34;34
CL11.Contig2_All	888	A	-	A	87	36	W	A;T	59;33	36;36
CL11.Contig2_All	1018	T	-	T;A	95;2	37;37	W	T;A	64;33	36;36
CL11.Contig2_All	1069	G	-	G;A	80;3	32;31	R	G;A	62;36	34;37
CL11.Contig3_All	115	C	-	C;G	47;7	31;33	S	G;C	24;21	32;30
CL11.Contig3_All	120	T	-	T;C	74;26	35;33	Y	C;T	51;37	34;34
CL11.Contig3_All	179	G	R	G;A	86;32	38;37	R	A;G	93;51	37;37
CL11.Contig3_All	184	G	S	G;C	78;48	38;36	S	C;G	112;54	37;37
CL11.Contig3_All	210	G	R	A;G	41;24	33;38	R	A;G	69;34	34;34
CL11.Contig3_All	235	A	-	A;C	49;45	34;35	M	A;C	85;46	33;33
CL11.Contig3_All	249	G	K	G;T	77;12	36;36	K	G;T	96;27	35;37
CL11.Contig3_All	262	C	M	C;A	72;10	35;35	-	C	107	34
CL11.Contig3_All	279	C	Y	C;T	51;33	34;39	Y	C;T	77;37	35;38
CL11.Contig3_All	295	C	Y	C;T	51;26	36;37	Y	C;T	81;35	37;38
CL11.Contig3_All	384	A	W	A;T	41;10	38;38	-	A	66	35
CL11.Contig3_All	424	A	W	A;T	24;26	36;32	W	T;A	42;30	34;32
CL11.Contig3_All	481	T	-	T	59	36	Y	T;C	45;8	36;37
CL11.Contig3_All	506	C	-	C	48	35	M	C;A	21;10	34;31
CL11.Contig5_All	140	G	T	T;G	54;1	36;0	K	G;T	27;11	39;33
CL11.Contig5_All	243	T	-	C	15	37	Y	T;C	19;8	36;36
CL11.Contig5_All	281	T	C	C	30	39	Y	T;C	16;5	39;39
CL11.Contig5_All	333	G	T	T	32	36	-	G;T	21;4	36;37
CL11.Contig5_All	345	A	-	G;A	29;3	36;31	R	A;G	17;7	36;36
CL11.Contig5_All	350	C	T	T;C	19;1	38;35	-	C	25	37
CL11.Contig5_All	418	C	T	T;C	26;1	36;29	-	C;T	18;1	36;37
CL11.Contig7_All	137	A	-	-	-	-	R	A;G	14;6	36;31
CL110.Contig2_All	154	A	W	T;A	16;14	34;35	-	A	17	36
CL110.Contig2_All	224	C	Y	T;C	35;30	37;35	Y	C;T	48;28	36;38
CL110.Contig2_All	406	A	-	A	54	36	M	A;C	32;12	34;37
CL110.Contig2_All	581	T	C	C	120	37	Y	T;C	50;48	36;36
CL110.Contig2_All	708	A	R	A;G	143;12	38;39	-	A;G	125;1	37;38
CL110.Contig2_All	718	A	R	A;G	144;9	38;39	-	A;G	118;5	38;36
CL110.Contig2_All	1068	G	T	T;G	142;1	33;8	K	T;G	34;23	32;33
CL110.Contig2_All	1121	G	-	G;A	110;7	35;35	R	G;A	38;6	32;37
CL110.Contig2_All	1145	T	W	A;T	39;8	32;33	-	A;T	22;6	29;36
CL110.Contig2_All	1280	T	Y	T;C	50;14	33;38	-	T;C	4;2	39;40
CL1100.Contig1_All	123	T	-	T;G	115;8	28;15	K	T;G	56;45	30;33
CL1100.Contig1_All	156	T	Y	C;T	61;70	33;31	C	C	115	33
CL1103.Contig4_All	351	A	-	-	-	-	G	G	11	34
CL1103.Contig5_All	2087	C	-	C	21	37	Y	T;C	6;6	40;29
CL1104.Contig1_All	314	T	K	T;G	34;15	38;38	K	T;G	35;26	37;37
CL1106.Contig2_All	3497	T	-	T;G	57;1	0;0	C	C;T	11;49	35;0
CL1106.Contig4_All	125	G	R	A;G	6;5	35;39	-	A	2	39
CL1107.Contig2_All	155	T	W	A;T	39;17	35;32	-	T	78	35
CL1107.Contig2_All	159	T	-	T	55	31	W	T;A	62;14	31;30
CL1107.Contig3_All	1294	C	Y	C;T	63;50	31;25	T	T;C	42;1	27;2
CL1107.Contig3_All	1396	G	R	G;A	30;16	34;36	-	G;A	17;5	35;35
CL1107.Contig3_All	1456	T	Y	C;T	14;14	35;34	-	C	9	38
CL1107.Contig3_All	1934	T	Y	T;C	80;58	34;35	-	T;C	59;1	35;36
CL1108.Contig1_All	1858	G	-	G;C	53;1	35;35	S	G;C	37;20	35;35
CL1108.Contig5_All	1664	C	-	C	78	29	Y	T;C	35;25	30;31
CL1108.Contig5_All	1866	A	-	A;G	19;1	37;0	R	G;A	6;7	39;37
CL1109.Contig2_All	43	T	Y	T;C	23;11	34;33	Y	T;C	28;10	36;34
CL1110.Contig1_All	124	T	Y	C;T	35;20	29;30	-	T;C	70;1	31;32
CL1110.Contig1_All	147	A	G	G	84	31	R	G;A	45;47	34;32
CL1110.Contig1_All	204	G	R	A;G	76;43	34;35	-	G;A	140;2	35;38
CL1110.Contig1_All	222	A	R	G;A	98;61	33;29	-	A;G	163;2	31;40
CL1110.Contig1_All	300	G	R	A;G	90;92	33;37	-	G	177	37
CL1110.Contig2_All	2317	A	R	A;G	101;82	35;34	-	A	222	34
CL1110.Contig5_All	1012	G	R	G;A	10;7	33;33	-	G	12	35
CL1110.Contig5_All	1105	G	R	G;A	15;9	36;34	-	G	13	38
CL1110.Contig5_All	1276	T	K	T;G	18;17	35;34	-	T	33	34
CL1112.Contig3_All	211	C	Y	C;T	25;24	34;31	-	C	59	36
CL1114.Contig2_All	4491	C	-	C	46	36	Y	T;C	38;32	37;37
CL1114.Contig5_All	147	A	T	T;A	30;5	30;35	-	A	10	0
CL1114.Contig8_All	696	G	R	G;A	28;34	34;34	-	G	54	32
CL1114.Contig8_All	756	A	G	G;A	156;1	34;34	R	A;G	64;62	35;35
CL1114.Contig8_All	780	A	G	G;A	156;1	33;41	R	A;G	80;72	35;33
CL1114.Contig8_All	1017	C	Y	T;C	30;31	36;33	-	C	48	34
CL1114.Contig8_All	1539	C	Y	C;T	13;8	26;29	-	C	26	30
CL1114.Contig8_All	1800	G	K	G;T	22;20	36;36	-	G	35	36
CL1114.Contig8_All	1854	G	A	A;G	24;17	27;0	A	A;G	16;19	26;0
CL1114.Contig8_All	3667	T	-	T;C	108;76	30;33	Y	T;C	130;91	31;33
CL1114.Contig8_All	3690	G	K	G;T	124;44	32;34	-	G	202	34
CL1114.Contig8_All	3696	T	K	G;T	106;63	32;29	K	T;G	135;77	30;34
CL1114.Contig8_All	3726	G	R	G;A	118;21	28;30	R	G;A	181;15	27;37
CL1114.Contig8_All	4467	C	S	C;G	24;23	34;33	S	C;G	44;29	34;28
CL1114.Contig8_All	4587	G	K	G;T	15;14	31;32	-	G	58	35
CL1114.Contig8_All	4728	T	Y	T;C	22;12	35;32	Y	T;C	26;15	35;34
CL1115.Contig2_All	89	T	Y	T;C	17;11	35;33	-	T;C	15;3	35;36
CL1115.Contig2_All	158	A	R	A;G	44;8	33;33	R	A;G	16;10	33;35
CL1115.Contig2_All	194	G	-	G;A	36;2	32;27	R	G;A	20;5	33;30
CL1115.Contig2_All	231	C	Y	C;T	33;11	27;35	-	C;T	30;4	31;28
CL1115.Contig2_All	236	C	-	T;C	21;22	30;28	Y	C;T	17;18	31;32
CL1115.Contig2_All	268	C	-	C	32	29	Y	C;T	27;5	36;38
CL1115.Contig2_All	287	A	R	G;A	31;16	29;33	-	A;G	25;19	33;29
CL1115.Contig2_All	293	T	Y	C;T	38;12	35;26	-	C;T	32;14	32;35
CL1115.Contig2_All	326	G	-	G;A	46;5	36;28	R	G;A	28;10	36;35
CL1115.Contig2_All	337	T	Y	T;C	34;17	34;31	Y	C;T	21;12	36;36
CL1115.Contig2_All	346	G	-	G	58	34	R	G;A	29;6	34;37
CL1115.Contig2_All	422	T	-	T;C	48;13	30;19	Y	T;C	44;5	33;34
CL1115.Contig2_All	469	T	-	T;C	28;5	32;36	Y	C;T	8;12	36;18
CL1115.Contig2_All	712	G	-	G;A	54;11	36;35	R	G;A	50;15	32;35
CL1115.Contig2_All	854	G	R	G;A	33;10	35;34	R	G;A	34;20	35;36
CL1115.Contig3_All	362	G	-	A;G	16;10	38;34	R	A;G	6;16	36;37
CL1115.Contig3_All	457	C	T	T	23	28	-	C	14	34
CL1117.Contig1_All	84	T	G	G	12	32	-	T	10	30
CL1117.Contig2_All	108	C	S	C;G	24;11	32;37	-	C	18	34
CL1117.Contig2_All	220	G	R	A;G	18;11	31;32	-	G	16	32
CL1117.Contig2_All	242	A	W	T;A	21;8	28;36	T	T	14	32
CL112.Contig1_All	1031	C	Y	C;T	18;12	35;34	-	C	17	34
CL112.Contig1_All	1089	G	R	A;G	6;13	35;38	-	G;A	25;4	30;33
CL112.Contig1_All	1409	G	-	G	22	34	A	A	18	36
CL112.Contig1_All	1505	G	R	G;A	13;7	34;37	R	G;A	14;9	32;38
CL112.Contig1_All	1667	G	-	G;C	25;3	37;38	S	G;C	13;12	37;34
CL112.Contig1_All	1964	C	Y	C;T	27;17	36;37	T	T;A	34;1	35;2
CL112.Contig1_All	2185	A	-	A;T	59;2	34;35	W	A;T	26;19	34;30
CL112.Contig1_All	2502	C	Y	C;T	11;7	32;34	T	T	8	33
CL112.Contig1_All	2606	A	-	A	22	27	R	G;A	10;5	32;27
CL112.Contig1_All	2799	T	-	T;G	34;2	35;27	K	T;G	20;16	33;36
CL112.Contig1_All	2905	C	-	C;T	19;4	36;38	T	T	24	36
CL112.Contig1_All	2931	C	-	C;A	29;1	36;38	M	C;A	17;15	35;35
CL112.Contig1_All	2996	A	-	A;C	16;1	32;2	R	G;A	11;8	35;35
CL112.Contig1_All	3084	A	M	A;C	42;18	36;34	M	C;A	17;15	36;35
CL112.Contig5_All	1708	T	Y	T;C	16;7	35;37	-	T;C	33;11	36;37
CL112.Contig5_All	1730	G	R	G;A	17;11	35;37	R	G;A	37;13	36;31
CL112.Contig5_All	1770	T	Y	T;C	18;7	33;38	-	T;C	25;1	31;33
CL112.Contig5_All	1787	A	R	A;G	18;8	27;38	R	G;A	10;9	37;27
CL112.Contig5_All	2331	G	-	G	33	35	R	G;A	19;11	34;39
CL112.Contig5_All	2418	G	-	A;G	8;1	38;0	A	A;G	16;2	36;0
CL112.Contig7_All	437	G	-	G	15	0	R	G;A	75;7	36;39
CL112.Contig7_All	550	A	-	T;A	6;7	38;0	W	A;T	52;17	33;36
CL112.Contig7_All	563	G	-	A;G	5;2	37;39	R	G;A	26;16	37;32
CL112.Contig7_All	589	T	Y	C;T	8;6	31;29	Y	T;C	42;22	35;34
CL112.Contig8_All	281	G	-	G;A	4;4	0;0	A	A;G	28;2	33;0
CL1120.Contig2_All	777	G	-	G;A	46;5	30;34	R	A;G	20;37	36;31
CL1120.Contig2_All	1149	G	-	G;A	45;1	35;29	R	G;A	15;12	32;33
CL1120.Contig2_All	1182	G	-	G;A	45;2	35;32	R	G;A	15;12	36;38
CL1120.Contig2_All	1271	T	-	T;C	35;2	36;35	Y	T;C	14;8	36;35
CL1120.Contig2_All	1450	A	-	A	46	37	R	G;A	19;14	38;36
CL1120.Contig2_All	1834	A	R	G;A	108;9	36;35	R	A;G	89;25	38;35
CL1120.Contig2_All	1912	A	R	A;G	41;41	37;35	R	A;G	48;30	38;38
CL1120.Contig2_All	1919	G	R	G;A	46;35	34;37	-	G	79	36
CL1121.Contig1_All	607	C	-	C	220	33	Y	C;T	244;11	32;32
CL1121.Contig1_All	733	G	-	G;T	236;1	30;11	S	G;C	245;10	27;28
CL1121.Contig1_All	823	C	-	C	255	37	Y	C;T	244;11	36;35
CL1122.Contig1_All	165	T	Y	T;C	42;38	36;34	C	C	56	36
CL1122.Contig1_All	343	A	W	A;T	13;5	39;38	T	T	13	37
CL1122.Contig1_All	387	A	R	G;A	15;7	35;36	-	A	21	35
CL1122.Contig1_All	667	T	K	T;G	10;9	37;38	-	T	31	36
CL1122.Contig1_All	699	T	K	T;G	18;7	35;38	-	T	46	34
CL1122.Contig1_All	709	C	S	C;G	17;6	39;38	-	C	49	38
CL1123.Contig1_All	98	G	-	G	16	28	S	C;G	12;13	35;24
CL1123.Contig1_All	402	T	Y	T;C	83;7	37;35	-	C;A	13;3	32;33
CL1123.Contig2_All	129	T	-	C	6	37	Y	T;C	8;7	37;33
CL1125.Contig2_All	1110	T	-	T;C	31;2	29;19	Y	T;C	26;21	31;31
CL1125.Contig2_All	2095	T	K	T;G	17;5	35;39	-	T;G	13;5	30;32
CL1126.Contig5_All	459	A	R	G;A	7;7	31;29	-	A	21	33
CL1126.Contig5_All	1026	C	Y	C;T	32;22	35;36	-	C	28	36
CL1126.Contig5_All	1233	T	-	T;C	38;33	33;30	Y	T;C	34;23	33;36
CL1127.Contig1_All	48	T	-	T;C	12;4	33;31	C	C	14	32
CL1128.Contig2_All	95	A	M	C;A	11;44	37;37	-	A	45	35
CL1128.Contig2_All	297	A	R	A;G	30;11	34;34	G	G	27	35
CL1128.Contig2_All	329	G	S	G;C	24;6	33;36	C	C	17	35
CL1128.Contig2_All	401	T	K	T;G	30;10	31;36	G	G	26	35
CL1129.Contig1_All	192	C	-	C	65	30	M	C;A	35;25	32;35
CL1129.Contig2_All	236	C	-	C	55	29	M	C;A	24;18	30;25
CL113.Contig1_All	53	A	-	G	31	35	R	A;G	16;8	33;36
CL113.Contig1_All	170	T	Y	C;T	163;91	30;31	-	T	255	31
CL113.Contig1_All	200	C	Y	C;T	125;129	34;33	-	C;A	254;1	36;7
CL113.Contig1_All	249	T	W	A;T	168;86	30;23	-	T;A	248;3	26;2
CL113.Contig1_All	357	A	R	A;G	161;93	34;33	-	A;T	253;1	34;37
CL113.Contig1_All	371	A	W	A;T	180;72	33;31	-	A;C	253;2	31;34
CL113.Contig1_All	476	G	K	G;T	204;50	32;30	-	G;A	251;3	30;35
CL113.Contig1_All	587	A	R	A;G	174;80	36;32	-	A;G	251;2	35;17
CL113.Contig1_All	596	T	Y	T;C	194;61	35;32	-	T;C	248;5	35;20
CL113.Contig1_All	611	G	R	G;A	224;30	34;32	-	G;C	252;2	33;6
CL113.Contig1_All	616	T	W	T;A	141;114	31;33	-	T;G	254;1	31;25
CL113.Contig1_All	642	G	S	G;C	152;103	29;33	-	G;C	254;1	31;2
CL113.Contig1_All	675	T	Y	T;C	233;22	29;34	-	T;C	253;1	28;2
CL113.Contig1_All	745	T	K	T;G	194;61	37;35	-	T	255	35
CL113.Contig1_All	973	G	-	G;T	248;7	29;32	K	G;T	140;115	32;36
CL113.Contig1_All	1077	T	W	T;A	143;112	38;38	-	T;A	250;4	37;34
CL113.Contig2_All	49	C	-	-	-	-	Y	C;T	133;122	37;36
CL1130.Contig2_All	71	G	-	G;A	12;1	39;40	R	A;G	15;11	38;38
CL1130.Contig2_All	185	T	Y	C;T	19;15	35;31	-	T	32	34
CL1130.Contig2_All	233	T	Y	C;T	21;14	30;22	-	T;C	30;7	28;8
CL1130.Contig2_All	245	A	R	G;A	15;13	34;28	-	A	32	35
CL1131.Contig3_All	403	T	Y	C;T	27;34	35;37	C	C	43	33
CL1131.Contig3_All	1207	C	-	C	23	35	Y	T;C	8;7	35;36
CL1131.Contig3_All	1462	G	S	C;G	7;7	36;34	S	C;G	13;6	38;38
CL1131.Contig3_All	1717	C	Y	C;T	6;5	32;37	-	C	16	31
CL1131.Contig3_All	1942	G	R	A;G	13;8	33;36	-	G	32	35
CL1131.Contig3_All	2359	C	Y	C;T	21;14	37;37	-	C	20	37
CL1132.Contig1_All	104	C	-	C;T	4;2	34;40	Y	T;C	8;7	36;31
CL1132.Contig1_All	122	C	-	C	15	36	Y	C;T	16;7	33;33
CL1132.Contig1_All	129	T	-	T;C	18;3	36;38	Y	T;C	21;6	35;38
CL1132.Contig1_All	157	A	-	G;A	12;10	37;37	R	G;A	24;11	35;37
CL1132.Contig1_All	170	A	M	A;C	17;5	39;37	-	A;C	28;4	38;39
CL1132.Contig1_All	191	C	-	C;T	14;4	32;28	Y	C;T	20;11	32;28
CL1132.Contig1_All	214	C	-	T;C	8;1	17;30	Y	T;C	14;8	20;26
CL1133.Contig2_All	853	C	-	C;T	160;3	35;30	Y	C;T	66;62	35;33
CL1133.Contig6_All	647	A	R	A;G	144;111	32;32	G	G;A	253;2	33;2
CL1133.Contig6_All	806	C	Y	T;C	51;43	33;31	-	T;C	120;4	31;33
CL1133.Contig6_All	911	T	Y	T;C	46;42	33;33	C	C;T	138;4	35;39
CL1133.Contig6_All	1178	C	-	C	77	33	M	A;C	40;40	33;29
CL1133.Contig6_All	1501	C	Y	C;T	52;48	35;36	-	C;G	95;1	36;10
CL1133.Contig6_All	1736	A	R	A;G	123;131	36;34	-	A;G	148;1	36;34
CL1133.Contig6_All	2308	G	-	G;A	203;3	36;37	R	G;A	98;93	36;36
CL1133.Contig6_All	2674	A	R	G;A	49;48	36;36	-	A;G	74;1	37;38
CL1133.Contig6_All	2775	T	-	G	5	34	K	T;G	8;5	38;39
CL1134.Contig2_All	867	A	R	G;A	13;7	35;32	R	A;G	12;12	35;34
CL1134.Contig2_All	882	C	Y	T;C	21;13	33;33	-	C;T	32;1	33;31
CL1134.Contig2_All	964	G	R	G;A	29;18	30;33	-	G;T	55;1	32;2
CL1134.Contig2_All	984	G	R	G;A	12;11	33;31	-	G;T	41;1	34;16
CL1134.Contig2_All	1254	G	S	G;C	27;6	35;36	-	G	40	36
CL1134.Contig2_All	1353	T	W	T;A	31;7	37;40	-	T	41	38
CL1134.Contig2_All	1510	A	R	A;G	6;5	38;35	-	A	13	38
CL1134.Contig2_All	1520	A	R	G;A	8;7	36;37	-	A	15	33
CL1134.Contig2_All	2055	C	S	C;G	14;14	39;36	G	G	34	37
CL1135.Contig1_All	315	A	C	C;G	85;1	37;8	-	C;A	117;3	36;22
CL1135.Contig1_All	321	T	C	C;T	120;1	34;33	C	C;T	162;2	33;8
CL1135.Contig1_All	330	A	T	T	186	34	T	T;C	249;6	34;29
CL1135.Contig1_All	348	C	Y	C;T	180;75	32;30	Y	C;T	169;86	32;29
CL1135.Contig1_All	471	G	-	G;T	256;2	31;0	R	G;A	235;22	31;29
CL1135.Contig1_All	483	C	-	C;A	254;1	30;2	Y	C;T	238;17	29;22
CL1135.Contig1_All	501	G	R	G;A	127;108	27;21	-	G;C	254;1	31;2
CL1135.Contig1_All	691	T	-	T	31	38	Y	T;C	33;13	36;31
CL1135.Contig1_All	733	A	-	A	18	38	R	G;A	29;20	36;34
CL1136.Contig2_All	1107	C	Y	T;C	29;26	34;33	-	C	33	33
CL1136.Contig2_All	1380	A	C	C	45	33	M	C;A	25;20	34;34
CL1136.Contig2_All	1653	A	R	A;G	13;12	32;27	R	A;G	17;11	29;30
CL1136.Contig3_All	295	A	R	G;A	16;11	36;33	R	A;G	12;11	36;36
CL1138.Contig1_All	693	G	-	-	-	-	R	G;A	9;6	36;36
CL1138.Contig3_All	294	A	-	-	-	-	M	A;C	28;22	34;35
CL1138.Contig3_All	326	A	-	-	-	-	M	A;C	34;23	29;34
CL114.Contig5_All	1014	A	M	C;A	6;7	37;30	-	A;C	6;3	38;37
CL114.Contig5_All	1083	C	S	G;C	7;5	35;20	S	C;G	9;6	33;35
CL1140.Contig1_All	642	C	M	C;A	32;17	36;37	M	A;C	19;17	35;35
CL1140.Contig2_All	2007	G	R	A;G	9;5	28;25	-	G	16	30
CL1141.Contig2_All	60	C	-	T	3	39	Y	T;C	9;9	39;36
CL1141.Contig2_All	72	A	-	A	3	38	R	G;A	9;10	38;33
CL1142.Contig1_All	368	G	R	A;G	15;13	34;32	-	G	25	31
CL1143.Contig1_All	453	C	-	C;T	24;1	37;34	Y	C;T	13;14	37;29
CL1143.Contig1_All	1008	T	Y	T;C	5;5	39;36	-	T;A	30;1	36;32
CL1143.Contig1_All	1188	C	-	C	8	35	M	A;C	6;5	31;36
CL1143.Contig1_All	1509	A	-	G;A	7;4	32;24	G	G	11	36
CL1143.Contig1_All	1749	A	-	A	30	36	W	A;T	21;20	39;36
CL1143.Contig1_All	2242	G	-	G	29	35	R	G;A	11;9	37;35
CL1143.Contig1_All	2373	A	-	A;G	32;1	37;37	G	G	28	37
CL1143.Contig1_All	2398	A	-	A;C	37;1	35;34	C	C	30	36
CL1143.Contig1_All	2459	A	-	A	11	34	M	C;A	8;5	33;35
CL1143.Contig1_All	2465	C	-	C;T	14;1	28;25	Y	C;T	12;9	26;31
CL1143.Contig1_All	2586	A	G	G	8	35	-	A	13	29
CL1143.Contig1_All	2604	C	T	T	11	28	-	C	17	33
CL1143.Contig1_All	2798	C	S	G;C	9;9	37;37	-	C	17	32
CL1143.Contig1_All	2871	G	R	A;G	9;7	37;36	-	G	20	33
CL1143.Contig1_All	2913	A	-	A	16	38	W	A;T	9;6	34;37
CL1144.Contig1_All	149	C	Y	C;T	23;19	35;37	-	C;T	45;1	34;31
CL1144.Contig1_All	943	G	-	G	41	31	R	A;G	25;25	35;31
CL1144.Contig1_All	1177	T	-	T;C	65;2	30;18	K	T;G	24;18	29;36
CL1145.Contig2_All	1028	T	W	A;T	16;5	33;35	-	T;A	24;1	35;37
CL1145.Contig2_All	1199	C	M	A;C	16;14	29;32	-	C;T	68;3	30;2
CL1145.Contig2_All	1275	G	R	G;A	33;21	36;35	-	G	97	34
CL1145.Contig2_All	1308	A	R	A;G	40;26	30;36	-	A;G	102;1	28;7
CL1145.Contig2_All	1400	C	Y	C;T	14;11	37;32	-	C	29	34
CL1145.Contig2_All	1538	C	-	C;T	34;1	33;40	Y	T;C	29;23	32;34
CL1145.Contig2_All	1723	C	Y	C;T	28;26	33;31	-	C	98	33
CL1145.Contig2_All	1820	T	C	C;T	63;2	33;35	-	T;C	82;1	32;7
CL1147.Contig4_All	1101	C	Y	T;C	10;7	34;36	-	C	16	32
CL1148.Contig1_All	33	C	Y	C;T	11;5	28;38	-	C	18	31
CL115.Contig2_All	199	T	C	C	12	36	Y	T;C	11;6	35;33
CL115.Contig3_All	205	C	Y	C;T	24;21	35;33	Y	C;T	16;14	33;37
CL115.Contig3_All	214	C	-	C	46	35	Y	C;T	19;14	34;35
CL115.Contig4_All	386	A	-	A	43	34	W	T;A	21;10	36;35
CL115.Contig5_All	294	G	A	A	45	36	R	G;A	34;26	35;35
CL115.Contig5_All	335	T	C	C;T	73;2	35;36	-	T;G	79;1	34;8
CL115.Contig5_All	1238	T	W	T;A	12;10	29;36	-	T;G	28;1	31;5
CL1150.Contig1_All	44	G	A	A	36	35	-	-	-	-
CL1150.Contig1_All	416	T	Y	T;C	58;34	29;35	Y	C;T	47;35	33;33
CL1150.Contig1_All	518	G	R	G;A	65;26	35;32	-	G	79	35
CL1150.Contig1_All	596	C	M	C;A	32;25	32;28	A	A	48	31
CL1150.Contig1_All	1262	C	Y	C;T	78;57	36;36	-	C	119	36
CL1150.Contig1_All	1269	C	S	C;G	76;56	38;37	-	C	113	37
CL1150.Contig1_All	1334	C	M	C;A	36;14	36;37	A	A	42	37
CL1150.Contig1_All	1384	A	R	A;G	24;16	36;36	R	A;G	30;12	36;35
CL1150.Contig1_All	1407	G	S	G;C	16;10	36;37	C	C	26	35
CL1150.Contig1_All	1414	A	-	A	22	38	W	T;A	9;6	38;33
CL1150.Contig1_All	1449	T	Y	T;C	25;8	37;38	Y	T;C	28;13	38;35
CL1152.Contig1_All	170	A	-	-	-	-	R	G;A	11;10	33;36
CL1152.Contig2_All	65	C	Y	C;T	59;45	36;34	T	T	55	34
CL1152.Contig2_All	188	G	-	G	255	32	S	C;G	129;126	32;32
CL1152.Contig2_All	432	A	R	G;A	50;44	38;38	-	A	42	38
CL1153.Contig1_All	81	G	A	A	16	35	-	G;A	15;1	36;36
CL1154.Contig1_All	157	C	Y	C;T	100;94	28;29	Y	T;C	94;84	29;30
CL1154.Contig1_All	422	C	-	C;T	201;4	30;34	Y	T;C	109;85	27;31
CL1154.Contig1_All	427	A	-	A;G	156;1	30;40	R	G;A	97;59	29;30
CL1154.Contig1_All	438	C	Y	C;T	63;46	32;22	-	C;A	118;1	27;7
CL1154.Contig1_All	467	G	R	G;A	110;81	32;32	-	G	183	32
CL1154.Contig1_All	473	A	R	A;G	109;83	33;32	-	A	186	32
CL1154.Contig1_All	540	T	Y	T;C	60;60	35;33	-	T;A	130;4	35;28
CL1154.Contig1_All	591	G	-	G;A	41;2	36;40	R	A;G	14;9	38;35
CL1154.Contig1_All	873	A	-	A	22	37	R	A;G	14;10	34;34
CL1154.Contig1_All	1000	T	Y	T;C	19;14	34;36	-	T	32	36
CL1154.Contig1_All	1113	C	Y	C;T	132;98	34;36	-	C;A	179;1	34;2
CL1154.Contig1_All	1119	T	Y	T;C	127;104	34;34	Y	T;C	99;79	34;35
CL1154.Contig1_All	1455	A	M	A;C	36;25	33;36	M	A;C	26;20	35;36
CL1154.Contig1_All	1724	A	W	A;T	28;24	30;31	T	T;A	35;2	31;18
CL1154.Contig1_All	1777	T	-	T;C	58;6	33;30	C	C;T	52;1	32;37
CL1154.Contig1_All	2012	G	-	G;A	54;1	36;41	A	A;G	56;2	37;20
CL1154.Contig1_All	2316	G	-	G;A	55;2	33;37	R	G;A	31;19	31;29
CL1155.Contig2_All	1194	A	-	A;G	65;4	34;36	R	A;G	51;42	31;32
CL1156.Contig1_All	489	A	W	A;T	146;81	37;37	W	A;T	138;93	37;37
CL1156.Contig2_All	169	G	-	G;A	8;3	34;31	R	G;A	45;16	34;35
CL1156.Contig2_All	406	C	M	C;A	8;6	35;30	-	A;C	104;32	35;37
CL1158.Contig1_All	236	A	-	A;G	27;4	35;38	G	G	34	35
CL116.Contig1_All	390	A	-	G;A	9;8	35;37	R	A;G	116;25	36;37
CL116.Contig1_All	469	T	-	T	4	38	Y	T;C	26;8	36;37
CL116.Contig1_All	533	A	-	G;A	2;1	35;39	R	G;A	15;6	34;38
CL116.Contig1_All	666	A	-	G;A	3;2	38;41	R	A;G	17;16	37;38
CL116.Contig1_All	979	A	-	A;C	9;2	30;36	M	A;C	57;27	36;38
CL116.Contig1_All	998	G	-	G;A	6;2	39;35	R	G;A	61;11	35;38
CL116.Contig1_All	1067	C	-	A;C	6;1	36;30	M	C;A	20;15	36;30
CL116.Contig1_All	1477	T	K	G;T	22;8	37;38	K	G;T	87;95	35;36
CL116.Contig1_All	1491	A	R	A;G	36;7	37;38	R	A;G	153;110	36;36
CL116.Contig1_All	1566	G	-	G;C	42;1	35;40	S	G;C	229;25	34;35
CL116.Contig1_All	1610	T	-	T;C	49;1	38;41	Y	T;C	215;40	36;37
CL116.Contig1_All	1622	A	R	A;G	52;8	38;37	-	A	255	37
CL116.Contig1_All	1662	A	R	A;G	61;16	37;38	R	A;G	139;116	39;37
CL116.Contig1_All	1680	T	Y	T;C	70;18	37;36	Y	C;T	202;53	35;36
CL116.Contig1_All	1697	A	-	A;T	71;3	37;40	W	A;T	275;14	37;39
CL116.Contig1_All	1755	G	R	G;A	14;6	37;37	R	A;G	29;44	37;35
CL116.Contig2_All	83	T	-	-	-	-	Y	T;C	9;6	37;32
CL116.Contig2_All	669	A	-	-	-	-	G	G	21	38
CL116.Contig2_All	680	A	-	-	-	-	R	A;G	33;8	36;38
CL116.Contig2_All	703	A	-	-	-	-	M	A;C	39;39	37;36
CL116.Contig2_All	716	A	-	-	-	-	R	A;G	82;23	37;38
CL116.Contig2_All	762	G	-	-	-	-	R	G;A	124;47	35;37
CL116.Contig2_All	774	G	-	-	-	-	R	G;A	126;41	36;37
CL116.Contig2_All	815	C	-	-	-	-	Y	C;T	174;15	36;36
CL116.Contig2_All	825	G	-	-	-	-	R	G;A	139;25	37;35
CL116.Contig2_All	875	A	-	-	-	-	R	A;G	245;10	36;37
CL116.Contig2_All	912	A	-	T	1	41	W	A;T	220;35	34;33
CL116.Contig2_All	931	A	-	A	1	40	R	A;G	241;13	35;32
CL116.Contig2_All	941	G	-	G	1	41	R	G;A	243;12	32;28
CL116.Contig2_All	1026	T	-	C	1	41	Y	C;T	144;38	31;35
CL116.Contig2_All	1045	T	-	A	1	37	W	A;T	64;35	33;35
CL116.Contig3_All	60	A	-	-	-	-	R	A;G	242;13	38;38
CL116.Contig3_All	104	A	-	-	-	-	R	A;G	244;10	37;35
CL116.Contig3_All	118	C	-	-	-	-	S	C;G	240;15	37;36
CL116.Contig3_All	167	T	-	-	-	-	A	A	78	30
CL116.Contig3_All	178	G	-	-	-	-	C	C;G	42;1	31;34
CL116.Contig4_All	238	G	R	G;A	14;6	36;29	R	A;G	27;23	34;33
CL116.Contig6_All	202	G	S	C;G	12;10	38;38	S	G;C	34;33	37;38
CL116.Contig8_All	113	C	-	C;T	7;2	28;38	Y	C;T	30;21	35;34
CL116.Contig9_All	237	T	W	A;T	6;10	36;29	-	T;A	78;10	32;32
CL116.Contig9_All	333	A	-	A	16	37	R	A;G	68;19	38;38
CL116.Contig9_All	345	T	W	A;T	7;5	40;36	W	T;A	46;34	37;39
CL116.Contig9_All	374	G	A	A	10	38	A	A;G	41;19	34;0
CL1160.Contig1_All	925	G	K	G;T	13;7	33;34	K	G;T	18;15	35;38
CL1160.Contig1_All	1031	G	K	G;T	12;5	35;31	K	G;T	25;14	37;30
CL1160.Contig1_All	1151	A	R	G;A	13;8	35;36	R	A;G	24;22	35;36
CL1160.Contig1_All	1759	A	W	A;T	11;11	39;37	-	A	44	38
CL1160.Contig1_All	1829	A	T	T;A	126;1	37;33	-	A	127	37
CL1160.Contig1_All	1855	T	A	A;T	142;1	33;31	-	T;G	147;1	34;27
CL1160.Contig1_All	2059	T	-	T	9	37	Y	T;C	23;18	37;35
CL1160.Contig1_All	2144	T	C	C	9	32	Y	T;C	15;17	35;30
CL1160.Contig2_All	679	T	C	C;T	23;5	34;0	C	C;T	52;24	35;0
CL1160.Contig2_All	884	A	-	G	10	37	G	G	8	36
CL1161.Contig2_All	691	G	R	A;G	47;57	36;35	A	A	90	35
CL1162.Contig1_All	167	T	-	T;C	3;1	27;34	Y	T;C	21;5	35;32
CL1162.Contig1_All	306	A	-	C;A	3;1	39;37	M	C;A	16;9	35;35
CL1162.Contig1_All	455	A	M	C;A	80;24	36;38	M	C;A	60;41	35;36
CL1162.Contig1_All	464	C	Y	T;C	82;25	28;31	Y	T;C	61;42	30;30
CL1162.Contig1_All	489	A	-	A	118	34	M	A;C	94;13	34;34
CL1162.Contig1_All	504	A	W	A;T	111;11	33;35	W	A;T	101;7	33;33
CL1162.Contig1_All	512	A	-	A	118	31	R	A;G	91;14	33;27
CL1162.Contig1_All	559	G	R	G;A	131;26	35;29	-	G	158	34
CL1162.Contig1_All	583	C	S	G;C	107;59	36;36	S	C;G	133;35	36;34
CL1162.Contig1_All	737	G	R	G;A	181;17	31;34	-	G	221	32
CL1164.Contig2_All	50	A	-	A;T	6;3	39;40	W	A;T	6;5	38;36
CL1167.Contig2_All	741	C	Y	C;T	14;13	30;29	-	C	23	30
CL1167.Contig2_All	960	C	-	C;T	27;1	34;30	M	C;A	13;5	34;34
CL1167.Contig2_All	1353	T	Y	T;C	22;16	35;31	C	C	26	33
CL1167.Contig2_All	1449	T	Y	T;C	26;18	32;32	-	C;T	49;1	30;31
CL1167.Contig2_All	1572	G	R	G;A	28;10	36;31	-	G	50	35
CL1167.Contig2_All	1642	T	-	T	13	33	Y	T;C	15;7	37;33
CL1167.Contig2_All	1839	A	M	A;C	30;20	28;28	-	A	73	30
CL1167.Contig2_All	2988	C	Y	C;T	11;6	35;35	-	C	13	31
CL1167.Contig2_All	3075	C	Y	C;T	25;10	33;26	-	C	37	34
CL1167.Contig2_All	3282	T	W	T;A	27;14	34;38	-	T	37	33
CL1167.Contig2_All	3363	A	R	A;G	22;12	27;33	-	A;C	45;1	29;8
CL1167.Contig2_All	4080	G	K	G;T	19;13	34;35	T	T	40	34
CL1167.Contig2_All	4153	G	R	G;A	40;9	34;36	-	G	35	35
CL1167.Contig2_All	4250	G	R	G;A	37;19	36;35	A	A	31	34
CL1167.Contig2_All	4345	C	M	C;A	9;9	38;35	A	A	17	38
CL1167.Contig2_All	4468	G	R	G;A	12;8	38;37	R	G;A	10;6	37;37
CL1167.Contig2_All	4547	C	Y	T;C	17;15	34;33	-	C	24	33
CL1167.Contig2_All	4793	T	Y	T;C	13;10	35;30	C	C	17	38
CL1167.Contig2_All	4824	T	K	T;G	16;11	36;33	-	T	19	31
CL1167.Contig2_All	4956	G	R	G;A	8;5	32;36	-	G	27	33
CL1167.Contig2_All	4971	T	-	T	16	37	A	A	30	31
CL1167.Contig2_All	5002	A	M	A;C	10;5	38;38	-	A	35	35
CL1167.Contig2_All	5012	A	R	A;G	10;5	37;38	G	G	35	37
CL1167.Contig2_All	5159	A	R	A;G	24;18	35;33	G	G	66	34
CL1167.Contig2_All	5178	A	W	A;T	25;8	36;33	-	A	49	33
CL1167.Contig2_All	5225	C	Y	T;C	35;31	32;34	T	T	69	33
CL1167.Contig2_All	5237	G	-	G;T	64;3	35;33	K	T;G	35;34	34;34
CL1167.Contig2_All	5356	A	R	A;G	44;22	33;33	G	G	43	29
CL1167.Contig2_All	5372	C	-	C;T	68;2	34;40	T	T	44	29
CL1167.Contig2_All	5434	C	-	C;T	62;1	36;40	Y	C;T	50;41	37;36
CL1167.Contig2_All	5558	C	Y	C;T	43;28	34;31	-	C;T	144;1	36;2
CL1167.Contig2_All	5580	T	K	T;G	41;31	35;34	G	G	140	36
CL1167.Contig2_All	5608	T	W	T;A	20;11	33;36	A	A	55	34
CL1167.Contig2_All	5635	A	R	A;G	50;18	29;29	-	A;G	74;10	27;29
CL1167.Contig2_All	5679	G	K	G;T	62;55	35;33	-	G	135	36
CL1167.Contig2_All	5984	T	K	T;G	22;9	40;39	K	G;T	15;10	38;36
CL1168.Contig1_All	48	A	R	A;G	6;7	36;39	R	A;G	7;5	39;38
CL1168.Contig1_All	204	T	K	G;T	17;13	33;36	K	T;G	15;12	38;37
CL1168.Contig1_All	1326	G	-	A;G	42;44	32;22	R	A;G	49;58	31;23
CL1171.Contig3_All	330	G	S	G;C	9;9	32;31	-	C;G	9;4	34;0
CL1173.Contig1_All	132	G	R	G;A	32;14	33;36	R	A;G	28;20	38;36
CL1173.Contig1_All	145	C	Y	C;T	29;17	34;36	Y	T;C	34;18	35;37
CL1173.Contig1_All	277	C	Y	C;T	33;21	34;35	-	C	72	34
CL1173.Contig1_All	357	G	-	G;A	10;3	33;36	R	G;A	20;10	32;35
CL1173.Contig1_All	506	G	-	G;A	5;2	38;35	R	G;A	14;9	38;37
CL1173.Contig1_All	757	G	R	A;G	23;10	34;33	R	A;G	34;32	34;34
CL1173.Contig2_All	76	G	A	A	26	36	R	G;A	10;10	33;33
CL1174.Contig3_All	1711	C	Y	T;C	199;155	35;33	-	C;A	459;2	34;22
CL1174.Contig3_All	1789	T	Y	T;C	153;180	34;37	C	C;A	234;2	34;2
CL1174.Contig3_All	1896	C	T	T	255	37	Y	T;C	202;53	38;36
CL1174.Contig3_All	1982	C	Y	C;T	213;42	30;27	-	C;T	216;38	32;28
CL1174.Contig3_All	2364	G	R	G;A	170;78	26;28	-	G;T	253;1	28;2
CL1174.Contig3_All	2707	G	-	G;T	158;2	34;27	K	G;T	55;49	35;31
CL1175.Contig1_All	1142	C	M	C;A	106;55	36;38	A	A	125	36
CL1175.Contig1_All	1305	A	R	A;G	52;27	37;28	R	A;G	38;22	30;25
CL1175.Contig2_All	1678	G	-	G	35	36	K	G;T	50;35	34;36
CL1176.Contig2_All	1109	T	Y	C;T	14;11	33;35	-	T	57	32
CL1176.Contig2_All	2098	C	Y	C;T	28;7	33;30	-	C	34	31
CL1176.Contig2_All	2164	C	Y	C;T	37;29	36;35	-	C;A	52;1	33;9
CL1176.Contig2_All	2222	T	Y	T;C	59;44	33;34	-	T;C	81;1	32;2
CL1177.Contig1_All	522	T	Y	T;C	22;12	34;36	C	C	25	36
CL1177.Contig1_All	630	A	R	A;G	13;8	36;33	G	G;T	20;1	30;34
CL1177.Contig1_All	642	T	Y	T;C	12;8	36;35	C	C	15	32
CL1177.Contig1_All	903	C	M	A;C	8;8	37;34	-	C	20	33
CL1177.Contig1_All	1188	T	Y	C;T	22;20	31;33	-	T	39	29
CL1177.Contig1_All	1477	A	R	G;A	31;31	34;33	R	G;A	21;20	35;30
CL1177.Contig1_All	1819	C	Y	T;C	18;17	32;28	-	C	39	33
CL1177.Contig1_All	1912	C	Y	T;C	47;33	33;33	-	C	56	35
CL1179.Contig1_All	75	C	Y	T;C	44;17	34;35	-	C;A	66;1	33;8
CL1179.Contig1_All	93	T	Y	C;T	51;5	35;37	Y	T;C	41;23	31;36
CL1179.Contig1_All	150	G	R	A;G	16;9	36;39	-	G	96	35
CL1179.Contig1_All	243	G	K	T;G	5;5	38;35	K	G;T	16;16	35;34
CL1179.Contig1_All	292	C	-	C	14	32	Y	C;T	31;25	31;33
CL1179.Contig1_All	298	T	-	T	13	36	K	T;G	26;25	32;33
CL1179.Contig2_All	82	C	G	G	28	37	S	C;G	134;15	33;36
CL1179.Contig2_All	131	G	-	G	88	33	S	G;C	232;15	35;34
CL1179.Contig2_All	133	G	R	G;A	68;19	33;27	-	G;A	245;4	34;32
CL1179.Contig2_All	150	T	W	T;A	65;14	37;34	-	T;A	241;6	37;39
CL1179.Contig2_All	194	C	-	C;T	21;1	36;37	Y	C;T	103;12	34;34
CL1179.Contig2_All	363	T	C	C	40	39	-	T;C	153;6	35;40
CL1179.Contig2_All	420	G	-	G	29	31	R	G;A	52;12	31;28
CL1179.Contig2_All	511	G	-	-	-	-	R	G;A	229;24	32;32
CL1179.Contig2_All	588	C	-	C	1	31	Y	C;T	240;15	36;37
CL1179.Contig2_All	687	A	-	A	7	0	M	A;C	262;23	30;29
CL1179.Contig2_All	695	A	-	A	7	0	R	G;A	227;48	32;29
CL1179.Contig2_All	767	A	-	A	1	0	R	A;G	219;36	39;39
CL1179.Contig2_All	784	C	-	A	2	0	M	C;A	214;41	34;32
CL1179.Contig3_All	25	A	G	G	28	37	-	A;G	31;4	37;35
CL1179.Contig3_All	39	C	Y	T;C	18;14	37;35	-	C	50	36
CL1179.Contig3_All	49	G	A	A	40	36	R	A;G	70;8	37;38
CL1179.Contig3_All	74	C	Y	C;T	36;29	37;34	Y	C;T	80;67	35;33
CL1179.Contig3_All	89	A	R	A;G	44;29	37;29	-	A;G	180;4	34;29
CL1179.Contig3_All	98	T	W	T;A	41;28	34;35	-	T;G	180;5	36;28
CL1179.Contig3_All	114	C	-	C;T	56;1	36;38	S	C;G	140;34	35;33
CL1179.Contig3_All	133	C	-	C;T	53;1	34;40	Y	C;T	103;52	33;34
CL1179.Contig3_All	156	G	-	G	67	34	S	G;C	129;17	32;34
CL1179.Contig3_All	170	C	-	C	62	34	M	C;A	105;16	34;34
CL1179.Contig3_All	199	C	M	A;C	80;24	35;32	-	C;A	164;34	33;37
CL1179.Contig3_All	323	C	T	T;C	45;27	36;0	-	T;C	30;59	38;39
CL1179.Contig3_All	335	A	T	T;A	57;27	33;0	-	T;A	46;59	38;39
CL1179.Contig4_All	58	T	-	-	-	-	Y	T;C	16;5	39;37
CL1179.Contig4_All	109	C	-	C	10	0	M	C;A	58;12	36;38
CL1179.Contig4_All	133	A	-	A	37	0	R	A;G	81;12	37;35
CL1179.Contig4_All	160	C	-	C	46	0	M	A;C	34;54	29;40
CL1179.Contig4_All	423	G	-	-	-	-	R	G;A	46;9	36;36
CL1179.Contig5_All	115	A	W	T;A	10;8	36;29	T	T	49	39
CL1179.Contig5_All	145	T	K	G;T	9;9	34;17	G	G;T	20;42	34;0
CL1179.Contig6_All	22	T	-	T;C	189;21	36;34	Y	T;C	98;21	36;35
CL1179.Contig6_All	40	T	-	T;A	217;8	36;37	W	T;A	103;17	37;39
CL1179.Contig6_All	54	G	-	G;C	217;7	36;40	S	G;C	71;46	35;38
CL1179.Contig6_All	81	C	-	C;G	271;1	29;0	Y	C;T	86;42	32;36
CL1179.Contig6_All	335	A	R	G;A	168;527	36;35	-	A;G	206;4	35;41
CL1179.Contig6_All	341	T	W	T;A	260;282	36;35	W	A;T	96;89	35;39
CL1179.Contig6_All	375	G	R	A;G	181;207	34;31	-	G;A	144;11	29;29
CL1179.Contig6_All	443	T	Y	T;C	177;78	35;36	Y	T;C	42;36	36;35
CL1179.Contig6_All	502	C	Y	C;T	657;500	36;35	Y	T;C	125;135	36;35
CL1179.Contig7_All	89	A	-	A	312	37	R	A;G	108;11	38;35
CL1179.Contig7_All	131	G	-	G	314	34	R	G;A	67;33	36;30
CL1179.Contig7_All	272	T	Y	T;C	612;123	37;37	Y	T;C	162;44	39;36
CL1179.Contig7_All	281	C	S	C;G	595;154	35;36	-	C;G	211;6	34;34
CL1179.Contig7_All	295	C	-	C;T	671;5	36;36	Y	C;T	186;29	35;37
CL1179.Contig7_All	335	A	R	A;G	683;50	36;36	R	A;G	312;20	36;34
CL1179.Contig7_All	341	T	W	A;T	348;226	36;35	W	T;A	243;71	36;36
CL1179.Contig7_All	346	A	R	A;G	451;34	36;36	R	A;G	208;96	35;37
CL1179.Contig7_All	375	G	R	G;A	315;138	32;34	R	G;A	198;81	30;34
CL1179.Contig7_All	411	G	-	G;T	160;37	33;35	R	G;A	65;16	31;35
CL1179.Contig7_All	437	T	-	T;A	174;3	34;26	W	T;A	20;9	28;35
CL1179.Contig7_All	461	C	-	C;T	169;37	35;37	T	T;G	42;1	38;2
CL1179.Contig7_All	524	T	W	T;A	102;24	37;38	-	T	35	38
CL1179.Contig7_All	529	T	-	T	125	37	Y	T;C	26;11	38;35
CL1179.Contig7_All	538	C	Y	C;T	115;19	37;38	-	T;C	30;3	37;38
CL1179.Contig7_All	560	A	-	A	117	36	W	A;T	23;6	37;38
CL1179.Contig7_All	650	G	-	G;A	256;2	36;39	R	G;A	84;14	36;38
CL1179.Contig7_All	666	G	R	G;A	235;22	34;32	-	G;A	90;5	36;36
CL1179.Contig7_All	704	C	S	C;G	183;27	35;36	-	C;G	54;11	34;37
CL1179.Contig7_All	728	G	-	G;A	259;1	34;40	R	G;A	64;30	34;35
CL1179.Contig7_All	781	C	-	C	255	37	Y	C;T	233;41	36;36
CL1179.Contig7_All	803	A	M	A;C	272;14	30;23	-	A;C	330;112	28;34
CL1179.Contig7_All	818	C	Y	T;C	231;314	34;31	Y	C;T	249;167	31;34
CL1179.Contig7_All	827	T	-	T;C	1107;18	29;19	Y	T;C	344;70	29;27
CL1179.Contig7_All	851	C	Y	C;T	861;130	30;28	-	C;T	193;78	34;27
CL1179.Contig7_All	907	C	-	C;G	1363;9	34;36	S	C;G	343;66	34;31
CL1179.Contig7_All	962	T	Y	T;C	1204;134	37;36	-	T;G	463;1	37;0
CL1179.Contig7_All	983	C	Y	C;T	286;159	38;36	-	C	216	38
CL1179.Contig7_All	1104	A	R	G;A	180;132	38;36	-	G;A	216;4	36;0
CL1179.Contig7_All	1223	T	Y	T;C	64;6	38;39	-	C;T	22;1	39;0
CL1180.Contig1_All	443	T	-	T;G	36;1	33;2	C	C	31	35
CL1181.Contig2_All	845	G	-	G	25	31	R	G;A	20;10	28;32
CL1182.Contig1_All	193	A	R	G;A	9;6	31;36	R	A;G	17;6	32;39
CL1184.Contig1_All	388	A	M	A;C	156;98	34;35	-	A	119	35
CL1184.Contig1_All	408	G	S	G;C	178;76	35;33	S	C;G	46;40	35;36
CL1184.Contig1_All	439	C	Y	C;T	176;78	34;35	T	T	114	36
CL1184.Contig1_All	479	T	-	T	255	38	K	T;G	150;63	36;37
CL1184.Contig1_All	520	C	Y	C;T	660;350	38;37	T	T	188	35
CL1184.Contig1_All	536	T	Y	T;C	661;343	38;37	C	C	188	37
CL1184.Contig2_All	358	T	-	T;A	242;2	31;16	K	T;G	172;78	35;38
CL1184.Contig2_All	399	C	Y	C;T	413;185	37;36	T	T	389	36
CL1184.Contig2_All	415	T	Y	T;C	460;210	38;37	C	C	374	38
CL1187.Contig1_All	277	G	R	A;G	14;9	31;34	-	G	19	29
CL1187.Contig1_All	292	C	-	C;T	9;4	33;35	Y	C;T	11;8	31;29
CL1187.Contig1_All	343	G	-	G	17	37	R	G;A	12;8	33;28
CL1187.Contig1_All	645	G	C	C	17	34	S	G;C	18;6	34;33
CL1187.Contig1_All	961	C	-	C	48	32	Y	C;T	30;26	32;32
CL1187.Contig1_All	1114	G	T	T	27	31	K	G;T	26;12	36;32
CL1187.Contig1_All	1121	A	G	G	31	34	R	A;G	24;12	34;30
CL1187.Contig1_All	1187	C	Y	T;C	25;25	35;34	-	C;T	34;1	35;30
CL1187.Contig1_All	1356	G	R	G;A	30;12	35;34	R	G;A	21;12	35;31
CL1187.Contig1_All	1523	T	Y	T;C	54;21	31;36	Y	T;C	38;24	33;32
CL1187.Contig1_All	1598	G	S	C;G	48;13	35;31	-	G;T	61;1	34;2
CL1187.Contig1_All	1673	G	R	G;A	19;12	32;34	R	A;G	24;12	34;38
CL1187.Contig2_All	42	T	Y	C;T	22;9	30;33	Y	T;C	13;21	35;33
CL1187.Contig2_All	74	T	C	C;T	47;3	35;41	Y	T;C	38;12	33;26
CL1187.Contig2_All	106	T	Y	C;T	26;22	37;34	Y	T;C	29;18	37;29
CL1187.Contig2_All	196	G	K	G;T	16;11	34;34	-	G;T	26;16	36;37
CL1188.Contig1_All	115	A	M	C;A	6;6	29;25	-	A	11	27
CL119.Contig1_All	400	G	R	G;A	24;7	36;38	-	G;A	26;4	38;35
CL119.Contig1_All	409	T	Y	T;C	24;9	33;36	-	T;C	24;4	34;33
CL119.Contig1_All	421	T	W	A;T	24;9	37;37	-	A;T	22;4	36;35
CL119.Contig2_All	148	G	-	G	29	36	R	G;A	32;18	32;36
CL119.Contig2_All	310	T	Y	T;C	28;15	35;33	C	C	44	35
CL119.Contig2_All	351	C	Y	T;C	8;8	39;31	-	C	12	36
CL119.Contig3_All	143	G	-	G	74	32	R	G;A	104;41	32;31
CL119.Contig3_All	165	A	-	A	77	37	M	A;C	141;18	35;36
CL119.Contig4_All	135	A	-	A	43	34	W	A;T	25;14	33;32
CL119.Contig4_All	213	G	R	A;G	42;37	36;34	R	A;G	39;41	37;34
CL119.Contig4_All	218	G	-	G	85	35	R	G;A	43;39	33;36
CL119.Contig4_All	392	G	-	G	76	35	R	G;A	36;29	34;37
CL1190.Contig2_All	469	G	S	C;G	22;15	36;36	-	G	41	35
CL1190.Contig2_All	536	C	M	A;C	25;25	36;35	-	C	47	35
CL1190.Contig2_All	645	A	R	G;A	22;16	36;34	-	A	29	35
CL1190.Contig2_All	667	G	R	A;G	23;16	38;37	-	G	32	37
CL1190.Contig2_All	710	T	W	A;T	26;17	35;37	-	T	27	36
CL1190.Contig2_All	1169	G	R	A;G	19;14	36;36	-	G	28	38
CL1190.Contig2_All	1280	G	-	G	19	37	A	A	22	37
CL1190.Contig2_All	1421	T	Y	T;C	56;31	38;37	C	C	78	37
CL1190.Contig2_All	1505	A	R	A;G	60;34	35;33	-	G	67	32
CL1190.Contig2_All	1550	C	Y	C;T	59;37	37;36	T	T;C	86;2	35;20
CL1190.Contig2_All	1610	T	-	T	15	36	A	A;T	31;1	34;36
CL1190.Contig2_All	1682	A	M	A;C	70;33	36;38	C	C;A	105;2	37;34
CL1190.Contig2_All	1962	A	M	A;C	35;25	37;38	-	A	52	38
CL1190.Contig2_All	2277	C	S	C;G	46;33	36;35	G	G	78	35
CL1190.Contig2_All	2297	C	-	C;A	65;1	29;2	T	T;G	69;2	27;2
CL1190.Contig2_All	2364	C	Y	C;T	50;34	34;33	T	T;G	70;1	32;2
CL1190.Contig2_All	2420	T	-	T;C	43;28	36;35	C	C	58	35
CL1190.Contig2_All	3197	T	C	C	30	37	-	T	20	36
CL1190.Contig2_All	3335	G	T	T	35	33	-	G	31	30
CL1190.Contig2_All	3518	A	-	A	22	32	G	G	19	38
CL1190.Contig2_All	3584	T	Y	C;T	11;7	30;37	C	C	14	34
CL1190.Contig2_All	3644	C	Y	C;T	14;10	33;35	-	C	30	36
CL1190.Contig2_All	3746	C	Y	T;C	29;15	33;35	-	C	69	33
CL1190.Contig2_All	3825	G	R	G;A	33;21	30;33	-	G	97	33
CL1190.Contig2_All	3842	A	G	G;C	53;1	31;2	-	A	105	35
CL1190.Contig2_All	4105	G	R	A;G	52;45	33;35	-	G	88	34
CL1190.Contig2_All	4138	C	Y	T;C	33;32	37;36	-	C;T	44;3	35;35
CL1190.Contig2_All	4149	G	A	A	61	35	-	G;A	53;2	34;35
CL1190.Contig2_All	4191	G	R	G;A	9;6	36;37	-	G	40	36
CL1190.Contig2_All	4229	A	R	G;A	10;7	36;39	-	A;T	28;1	34;10
CL1191.Contig2_All	89	T	W	A;T	50;35	36;36	-	T	76	36
CL1191.Contig2_All	206	C	Y	T;C	62;55	34;33	-	C;T	122;1	35;39
CL1191.Contig2_All	449	C	Y	T;C	55;33	28;30	-	C	59	30
CL1191.Contig2_All	554	C	Y	C;T	27;11	33;31	-	C	64	33
CL1191.Contig2_All	617	C	Y	T;C	22;13	37;31	-	C;T	21;1	35;39
CL1192.Contig1_All	571	G	R	A;G	227;26	33;33	-	G;A	254;1	34;37
CL1192.Contig1_All	609	C	-	T;C	247;8	35;28	Y	C;T	64;42	35;35
CL1193.Contig1_All	766	C	Y	T;C	20;19	33;33	-	C	35	33
CL1193.Contig1_All	925	T	Y	C;T	19;6	34;32	-	T	15	38
CL1195.Contig1_All	373	C	-	G	10	39	G	G	13	36
CL1196.Contig4_All	149	G	-	G;A	28;1	35;41	R	G;A	14;7	36;35
CL1196.Contig4_All	224	A	G	G	23	35	R	A;G	18;6	32;34
CL1196.Contig4_All	945	T	-	C;T	16;1	34;35	Y	T;C	10;9	33;31
CL1196.Contig7_All	243	A	R	G;A	60;51	24;29	-	A;G	117;3	27;12
CL1198.Contig4_All	247	T	Y	T;C	13;5	29;35	-	T	29	33
CL1198.Contig5_All	273	A	-	A;T	5;4	30;35	W	A;T	10;6	34;34
CL12.Contig1_All	56	C	-	C;A	17;1	34;37	A	A	14	36
CL12.Contig1_All	79	T	-	T;C	16;1	36;38	C	C	16	37
CL12.Contig1_All	94	T	-	T;C	19;1	34;38	Y	T;C	7;9	38;23
CL12.Contig1_All	302	A	-	A;T	10;2	34;39	T	T	13	31
CL12.Contig1_All	605	C	A	A	10	38	M	C;A	18;18	37;37
CL12.Contig1_All	986	T	Y	T;C	50;24	31;28	-	T	85	31
CL12.Contig1_All	1031	T	K	T;G	46;18	34;28	-	T	72	33
CL12.Contig3_All	271	G	-	-	-	-	K	T;G	7;16	36;34
CL120.Contig2_All	123	G	-	G	41	37	R	G;A	29;26	37;38
CL1200.Contig1_All	463	C	-	C;T	59;1	36;37	Y	T;C	20;14	33;35
CL1200.Contig1_All	891	G	-	G;A	251;4	36;32	A	A;G	252;2	32;18
CL1200.Contig1_All	1066	G	-	G;A	247;8	34;29	A	A;C	250;4	34;37
CL1200.Contig1_All	1477	C	-	C;A	60;1	31;37	A	A	71	33
CL1200.Contig1_All	1735	T	K	T;G	239;15	35;34	G	G;T	254;1	35;32
CL1200.Contig1_All	2050	G	-	G;A	250;5	34;33	R	G;A	130;123	33;35
CL1200.Contig1_All	2257	G	K	G;T	110;6	34;35	T	T	123	35
CL1200.Contig1_All	2587	A	-	A	14	34	M	C;A	10;5	27;35
CL1200.Contig1_All	2667	T	-	T	181	35	Y	T;C	143;10	36;39
CL1200.Contig1_All	2740	A	G	G	76	34	R	G;A	52;15	30;33
CL1200.Contig1_All	2745	A	G	G	64	34	R	G;A	46;14	30;34
CL1200.Contig1_All	2801	G	A	A	21	35	-	G;A	17;3	33;20
CL1200.Contig1_All	2822	C	T	T	214	32	Y	T;C	148;17	31;30
CL1200.Contig1_All	2858	A	-	A	255	34	R	A;G	245;10	33;35
CL1200.Contig1_All	2867	A	-	A	255	35	R	A;G	245;10	35;38
CL1200.Contig1_All	3053	C	-	C;T	194;1	37;27	M	C;A	130;17	38;36
CL1200.Contig1_All	3076	C	-	C	155	37	Y	C;T	131;24	37;38
CL1200.Contig1_All	3105	A	-	A	95	33	M	A;C	79;19	35;37
CL1200.Contig1_All	3435	G	C	C;G	44;1	36;27	-	G	20	33
CL1201.Contig1_All	785	C	T	T;C	74;3	36;32	Y	C;T	36;13	35;37
CL1201.Contig1_All	2348	C	Y	C;T	23;162	32;32	-	C	318	32
CL1201.Contig1_All	2545	A	M	A;C	215;6	29;35	M	A;C	173;127	31;32
CL1201.Contig1_All	2557	A	-	A;G	202;6	26;37	R	A;G	173;129	29;32
CL1201.Contig1_All	2604	T	Y	C;T	133;18	29;33	-	T;G	303;2	31;0
CL1201.Contig2_All	58	A	-	A;T	51;5	34;32	T	T	52	37
CL1201.Contig2_All	60	C	Y	C;T	36;20	35;35	-	C	52	37
CL1201.Contig2_All	516	G	R	G;A	43;47	31;36	-	G;T	82;8	40;0
CL1201.Contig2_All	933	G	R	G;A	109;97	35;36	-	G	142	31
CL1201.Contig2_All	2016	T	Y	T;C	194;137	34;34	-	C;T	38;1	0;0
CL1202.Contig1_All	197	G	A	A	22	38	-	-	-	-
CL1202.Contig2_All	239	A	G	G	33	33	R	A;G	47;42	33;30
CL1202.Contig2_All	247	C	-	C;T	31;2	34;38	Y	C;T	43;41	35;33
CL1203.Contig1_All	130	G	K	T;G	34;24	34;30	-	G	72	32
CL1203.Contig1_All	145	G	A	A	49	34	R	G;A	37;25	32;33
CL1204.Contig1_All	546	C	-	C;T	251;4	35;37	Y	T;C	126;127	36;36
CL1204.Contig1_All	1079	T	-	T;C	249;4	35;38	Y	C;T	126;115	35;34
CL1204.Contig1_All	1322	C	-	C	26	35	Y	C;T	12;12	38;35
CL1204.Contig1_All	1338	T	W	T;A	17;11	35;36	-	T	26	37
CL1204.Contig1_All	1788	A	-	A;C	37;1	35;40	C	C	29	37
CL1204.Contig1_All	2034	T	W	T;A	180;41	38;38	A	A;T	254;1	37;41
CL1204.Contig1_All	2062	G	-	G;A	169;3	37;34	R	A;G	119;106	37;37
CL1205.Contig3_All	796	G	-	G	150	36	R	G;A	64;34	36;37
CL1206.Contig1_All	489	A	M	C;A	27;26	37;37	-	A;C	51;1	38;32
CL1206.Contig1_All	544	G	T	T	27	38	K	G;T	17;14	39;37
CL1206.Contig2_All	491	A	R	A;G	7;6	40;35	-	A	9	34
CL1207.Contig2_All	276	G	R	A;G	13;44	41;39	-	G	72	40
CL1208.Contig1_All	553	G	K	G;T	34;27	37;37	K	G;T	22;16	36;32
CL1208.Contig1_All	692	A	R	G;A	36;32	33;29	-	A	56	32
CL1210.Contig1_All	630	C	-	C;G	46;1	31;2	Y	C;T	21;15	33;35
CL1210.Contig1_All	736	T	-	T	48	33	K	G;T	13;14	35;31
CL1210.Contig1_All	1055	G	-	G	37	37	A	A;G	12;2	38;0
CL1210.Contig1_All	1112	G	K	G;T	15;15	36;36	-	G;T	31;1	33;10
CL1210.Contig1_All	1354	T	Y	T;C	7;5	37;35	-	C;T	4;4	34;28
CL1211.Contig1_All	57	G	K	G;T	5;5	37;31	-	G	2	34
CL1211.Contig1_All	147	A	M	C;A	10;10	38;38	M	A;C	12;6	38;37
CL1211.Contig1_All	180	C	-	C;A	9;1	34;16	S	G;C	9;6	32;31
CL1211.Contig2_All	129	C	Y	C;T	51;8	36;39	-	C	10	37
CL1211.Contig2_All	162	T	Y	T;C	38;8	38;39	-	T;C	3;3	39;38
CL1211.Contig3_All	50	G	S	G;C	8;9	37;33	S	G;C	10;9	34;33
CL1211.Contig3_All	114	C	Y	C;T	33;17	37;34	Y	T;C	18;13	37;37
CL1211.Contig3_All	158	C	Y	C;T	29;9	32;33	-	C;T	16;4	36;27
CL1213.Contig1_All	507	T	K	T;G	19;13	29;32	-	T	35	28
CL1213.Contig1_All	518	C	Y	C;T	18;14	26;27	T	T	33	28
CL1213.Contig1_All	557	C	-	C;T	32;2	29;34	Y	T;C	28;19	32;31
CL1213.Contig1_All	654	C	M	A;C	13;12	36;35	A	A	53	31
CL1213.Contig1_All	743	C	Y	C;T	16;11	34;36	-	C;T	63;1	33;8
CL1213.Contig1_All	920	A	M	A;C	18;14	32;29	-	A	43	33
CL1213.Contig1_All	984	C	-	C	27	35	M	C;A	13;12	34;35
CL1213.Contig1_All	1052	C	Y	C;T	44;27	31;34	-	C	81	34
CL1213.Contig1_All	1061	C	Y	C;T	42;31	33;33	-	C;T	86;1	34;17
CL1213.Contig1_All	1379	T	K	T;G	11;10	29;29	G	G	49	33
CL1213.Contig1_All	1394	G	-	G	28	34	R	A;G	33;28	32;30
CL1213.Contig1_All	1667	C	-	C	44	32	Y	C;T	20;13	28;24
CL1213.Contig1_All	1727	A	M	A;C	14;10	32;34	C	C	32	35
CL1214.Contig1_All	232	G	-	G;C	25;3	35;41	S	G;C	60;11	36;33
CL1214.Contig1_All	238	A	M	A;C	15;13	35;37	M	C;A	57;11	36;35
CL1214.Contig1_All	251	T	-	T	19	34	Y	T;C	33;11	34;34
CL1214.Contig1_All	525	G	S	G;C	45;15	34;37	-	G	83	37
CL1214.Contig1_All	568	G	-	G	71	36	R	G;A	51;11	36;33
CL1215.Contig1_All	187	T	-	T;C	1453;6	28;36	C	C;A	248;1	27;30
CL1215.Contig1_All	258	G	S	C;G	338;14	37;29	-	G;C	442;4	30;18
CL1215.Contig1_All	287	A	W	A;T	30;46	34;37	-	A;T	277;9	27;2
CL1215.Contig1_All	289	A	-	A	66	35	M	A;C	239;72	29;25
CL1215.Contig1_All	364	G	R	A;G	1296;21	35;18	-	G;A	255;27	25;26
CL1215.Contig1_All	1028	T	K	T;G	2525;1023	16;9	-	T;G	1739;821	12;9
CL1215.Contig1_All	1296	G	R	G;A	679;449	31;32	-	G;A	305;8	29;27
CL1215.Contig2_All	98	G	K	G;T	241;45	37;36	K	T;G	280;9	35;31
CL1215.Contig2_All	337	C	-	C	342	31	S	G;C	710;62	35;34
CL1215.Contig2_All	444	A	-	A;C	250;6	25;2	R	A;G	287;58	29;33
CL1215.Contig3_All	98	G	K	G;T	184;72	36;35	T	T	163	36
CL1215.Contig3_All	177	A	-	A;C	6814;4	30;2	R	A;G	3400;526	28;30
CL1217.Contig2_All	225	G	-	G;A	19;1	35;40	R	G;A	14;7	38;30
CL1218.Contig1_All	173	A	-	A;G	110;4	36;40	R	A;G	58;32	36;35
CL1218.Contig1_All	204	G	-	G;A	124;3	34;39	R	G;A	64;22	35;33
CL1218.Contig1_All	268	C	Y	C;T	147;63	37;34	-	C	122	36
CL1218.Contig1_All	665	C	Y	C;T	98;64	36;36	Y	C;T	54;13	36;36
CL1218.Contig1_All	861	A	R	G;A	103;26	33;36	-	A;C	41;1	32;34
CL1218.Contig1_All	884	A	M	A;C	45;16	37;36	M	A;C	20;9	37;31
CL1218.Contig1_All	937	T	Y	C;T	12;8	32;37	-	T;C	10;7	36;34
CL1218.Contig1_All	1225	C	Y	C;T	37;16	37;37	-	C	34	36
CL1219.Contig3_All	162	G	R	A;G	44;35	34;21	-	G;T	62;1	30;0
CL1219.Contig4_All	441	G	R	A;G	50;39	31;26	-	G;T	95;1	25;0
CL1220.Contig1_All	284	C	-	C;G	8;3	38;27	S	G;C	5;5	40;37
CL1221.Contig2_All	489	A	R	A;G	68;53	36;36	R	A;G	88;55	33;35
CL1221.Contig3_All	426	T	W	T;A	63;57	30;33	W	T;A	85;58	31;32
CL1221.Contig3_All	489	A	R	G;A	67;62	29;31	R	A;G	93;58	29;32
CL1222.Contig4_All	249	C	Y	C;T	17;13	36;36	-	C	19	35
CL1222.Contig5_All	657	T	Y	C;T	34;26	39;37	-	T	52	37
CL1222.Contig5_All	1384	A	R	A;G	62;15	37;36	R	A;G	91;19	34;38
CL1222.Contig6_All	154	A	R	A;G	13;7	38;38	-	A;G	32;2	36;35
CL1222.Contig6_All	238	T	Y	C;T	16;13	39;36	C	C	11	35
CL1222.Contig6_All	290	C	T	T;G	14;1	30;2	T	T;C	9;4	33;0
CL1224.Contig1_All	137	A	-	A;G	112;2	30;31	R	A;G	88;58	31;32
CL1224.Contig1_All	1212	C	Y	C;T	78;84	35;30	-	C	201	34
CL1224.Contig1_All	1785	G	A	A;G	48;2	33;31	-	G;A	72;3	32;39
CL1224.Contig1_All	1845	G	-	G;T	253;2	36;36	K	G;T	140;115	36;37
CL1225.Contig2_All	545	G	-	-	-	-	S	G;C	26;21	30;33
CL1225.Contig2_All	1122	G	-	-	-	-	S	G;C	23;18	38;34
CL1225.Contig3_All	77	C	Y	C;T	160;38	36;35	-	C	245	37
CL1225.Contig3_All	225	A	-	A;G	253;1	35;8	W	A;T	242;13	35;37
CL1225.Contig3_All	345	G	R	A;G	167;86	35;32	-	G;A	253;1	36;24
CL1225.Contig3_All	375	C	Y	C;T	189;65	34;36	Y	C;T	168;87	36;36
CL1225.Contig3_All	918	G	R	A;G	133;121	36;35	-	G;A	233;1	36;33
CL1225.Contig3_All	1227	A	R	A;G	180;75	36;33	-	A;G	211;4	36;22
CL1225.Contig3_All	1239	G	S	C;G	135;120	35;31	-	G;A	167;1	34;2
CL1225.Contig3_All	1263	A	R	G;A	131;124	35;32	R	A;G	76;72	32;33
CL1225.Contig3_All	1598	A	R	A;G	111;90	37;37	R	A;G	111;57	39;36
CL1225.Contig3_All	2314	A	W	A;T	20;13	35;37	-	T	7	37
CL1226.Contig1_All	227	T	Y	C;T	15;16	29;30	-	T	39	33
CL1226.Contig1_All	235	A	R	A;G	19;14	30;28	-	A	41	36
CL1226.Contig1_All	307	T	Y	T;C	25;23	37;36	-	T;G	53;1	38;7
CL1226.Contig1_All	336	G	R	A;G	19;14	37;39	-	G	36	39
CL1226.Contig2_All	117	T	Y	C;T	19;17	30;25	-	T;C	33;1	31;18
CL1226.Contig2_All	125	A	R	G;A	17;17	32;30	-	A;G	32;1	33;27
CL1226.Contig2_All	197	T	Y	C;T	31;22	32;32	-	T;A	60;1	32;28
CL1226.Contig2_All	226	G	R	A;G	26;15	39;39	-	G;A	50;1	38;40
CL1227.Contig1_All	227	C	Y	C;T	226;176	34;31	-	C;A	367;3	33;9
CL1227.Contig1_All	303	T	Y	C;T	227;266	31;29	C	C	504	32
CL1227.Contig1_All	365	C	S	C;G	162;98	35;36	-	C	194	35
CL1227.Contig2_All	227	C	Y	C;T	177;168	35;31	-	C	335	36
CL1227.Contig2_All	303	T	Y	C;T	189;249	30;33	C	C	444	31
CL1227.Contig2_All	401	C	S	C;G	54;32	31;35	-	C	93	29
CL1228.Contig1_All	107	T	-	C	1	39	Y	T;C	32;15	36;37
CL1228.Contig2_All	128	T	-	-	-	-	Y	C;T	12;9	31;33
CL1228.Contig2_All	195	A	-	G;A	1;38	34;0	G	G;A	26;18	27;0
CL1228.Contig2_All	203	A	-	G;A	1;40	34;0	G	G;T	23;1	33;2
CL1228.Contig2_All	211	A	-	G;A	1;43	26;0	G	G;A	17;18	32;0
CL1228.Contig3_All	431	A	-	A;C	208;1	35;2	R	A;G	137;9	35;35
CL1228.Contig3_All	459	G	-	G;A	253;1	35;41	R	G;A	230;24	35;35
CL1228.Contig3_All	509	G	-	G;C	253;2	28;21	S	G;C	232;22	31;33
CL1228.Contig3_All	514	C	-	C;T	251;1	26;35	Y	C;T	232;22	28;29
CL1228.Contig3_All	533	C	-	C	255	24	Y	C;T	235;20	25;30
CL1228.Contig3_All	548	C	-	C;G	253;2	25;2	Y	C;T	226;28	27;26
CL1228.Contig3_All	554	C	-	C	255	30	Y	C;T	229;25	32;33
CL1228.Contig3_All	608	T	-	T	255	35	Y	T;C	228;27	36;37
CL1228.Contig3_All	626	C	-	C	255	36	Y	C;T	227;26	37;36
CL1228.Contig3_All	698	A	-	A	135	36	M	A;C	81;13	36;35
CL1229.Contig2_All	1051	A	-	A	33	37	R	A;G	39;10	36;35
CL1229.Contig2_All	1065	G	-	G	40	36	R	G;A	47;10	35;38
CL1229.Contig2_All	1090	T	-	T	37	34	Y	T;C	56;12	37;37
CL1229.Contig2_All	1165	G	-	G	32	32	K	G;T	63;19	31;34
CL1229.Contig2_All	1171	T	-	T	45	34	Y	T;C	79;19	33;36
CL1229.Contig4_All	84	G	-	T;G	11;1	32;38	K	G;T	15;6	36;34
CL1229.Contig4_All	106	G	R	G;A	13;6	32;38	-	G	28	36
CL1229.Contig5_All	2570	G	R	G;A	23;12	35;35	A	A	26	35
CL1229.Contig5_All	2622	C	Y	C;T	16;13	31;30	T	T	34	34
CL1229.Contig5_All	2697	C	Y	T;C	13;11	30;34	-	C	32	34
CL1229.Contig7_All	402	A	-	G;A	4;4	40;35	R	A;G	8;8	35;31
CL123.Contig5_All	272	A	-	-	-	-	R	A;G	23;17	29;34
CL1230.Contig3_All	256	C	Y	T;C	15;13	35;34	-	C	15	32
CL1230.Contig3_All	295	G	R	G;A	8;7	35;34	-	A	9	27
CL1231.Contig1_All	116	A	R	A;G	21;10	32;35	-	A	27	33
CL1231.Contig1_All	1134	A	-	A	31	33	R	A;G	30;8	31;38
CL1231.Contig1_All	1165	C	-	C	24	34	M	C;A	28;8	36;34
CL1231.Contig1_All	1170	A	-	A;G	24;1	26;8	R	A;G	29;8	30;34
CL1231.Contig1_All	1227	G	R	G;A	44;35	36;33	R	G;A	51;37	35;37
CL1232.Contig2_All	398	G	S	C;G	26;14	21;21	-	G;C	29;1	0;0
CL1232.Contig2_All	415	C	M	C;A	26;16	27;24	-	C	37	0
CL1232.Contig2_All	535	C	Y	T;C	18;14	31;34	-	C	6	27
CL1234.Contig1_All	172	G	C	C	20	39	-	G;C	26;5	36;39
CL1234.Contig1_All	205	T	-	T;G	13;3	38;39	K	T;G	27;9	36;35
CL1234.Contig1_All	266	C	T	T	9	36	-	C	48	32
CL1234.Contig1_All	451	T	C	C	16	39	Y	T;C	19;17	37;37
CL1235.Contig2_All	317	T	C	C	19	33	Y	T;C	19;9	32;34
CL1235.Contig2_All	461	C	S	G;C	19;12	28;33	-	C	35	31
CL1235.Contig2_All	1066	T	C	C;T	45;1	33;37	Y	T;C	39;20	32;37
CL1235.Contig2_All	1181	T	Y	T;C	23;22	33;34	-	T	51	31
CL1235.Contig2_All	1188	C	M	C;A	23;22	35;34	-	C	51	32
CL1238.Contig2_All	706	C	Y	T;C	28;31	26;26	-	C	62	26
CL1238.Contig2_All	762	T	K	T;G	25;20	35;35	K	G;T	30;33	36;35
CL1238.Contig2_All	769	C	Y	T;C	35;33	34;32	-	C	76	33
CL1238.Contig3_All	909	T	K	G;T	13;12	36;41	-	G;T	26;27	36;0
CL1240.Contig1_All	349	A	R	G;A	11;11	38;34	-	A	26	36
CL1240.Contig1_All	1050	G	R	G;A	10;5	32;38	-	G	16	35
CL1242.Contig1_All	54	A	R	A;G	11;5	33;35	-	A;G	6;2	36;34
CL1242.Contig1_All	646	T	-	T;C	21;3	34;39	Y	C;T	14;8	35;35
CL1242.Contig1_All	738	A	R	A;G	14;8	31;27	-	A;G	7;2	30;28
CL1245.Contig1_All	1500	T	Y	T;C	52;41	33;36	-	T	86	36
CL1246.Contig1_All	767	G	R	G;A	21;21	37;34	R	A;G	11;9	36;38
CL1246.Contig1_All	1147	G	R	A;G	20;8	39;38	-	G	5	37
CL1248.Contig1_All	199	C	Y	T;C	34;29	37;32	-	C	73	36
CL1248.Contig2_All	193	A	-	A	46	37	R	A;G	16;11	36;36
CL1248.Contig2_All	538	C	M	C;A	32;26	34;34	A	A	41	36
CL1248.Contig2_All	545	G	R	A;G	38;24	32;27	R	A;G	35;7	31;23
CL1248.Contig2_All	553	A	R	A;G	63;8	29;33	-	A;G	43;2	26;19
CL1248.Contig2_All	558	A	R	A;G	55;14	30;34	R	A;G	40;7	27;27
CL1248.Contig2_All	580	A	-	A;G	60;2	32;36	R	A;G	33;6	23;29
CL1248.Contig2_All	629	C	S	G;C	52;58	35;35	-	C	87	32
CL1248.Contig2_All	667	A	R	A;G	74;17	38;38	-	A;G	74;9	37;37
CL1248.Contig2_All	698	A	-	A;G	41;20	37;37	R	A;G	36;23	38;38
CL1249.Contig1_All	607	T	Y	C;T	12;11	36;35	Y	T;C	9;8	35;29
CL1249.Contig1_All	1227	A	G	G	20	32	R	A;G	18;12	35;36
CL125.Contig2_All	253	A	R	A;G	56;8	37;38	-	A	20	38
CL125.Contig2_All	337	T	W	T;A	46;52	34;37	-	T	19	35
CL125.Contig3_All	252	T	A	A;T	163;96	36;0	-	A;T	1;65	37;0
CL1250.Contig1_All	174	A	R	A;G	14;10	33;30	-	A	26	32
CL1250.Contig1_All	627	C	-	C	44	36	Y	C;T	37;7	35;36
CL1250.Contig2_All	249	T	Y	T;C	78;61	35;33	-	T;C	113;1	34;8
CL1250.Contig2_All	288	A	R	A;G	32;33	32;32	-	A	55	35
CL1250.Contig2_All	1386	G	-	G	28	31	S	G;C	23;7	36;37
CL1250.Contig2_All	1402	T	-	T	23	34	Y	T;C	15;7	24;37
CL1251.Contig1_All	157	G	-	G;C	56;1	33;2	R	A;G	21;16	34;38
CL1251.Contig2_All	196	G	-	G;C	193;1	36;8	R	A;G	72;48	37;38
CL1252.Contig1_All	315	C	M	C;A	35;22	29;30	A	A	66	32
CL1252.Contig1_All	394	G	S	G;C	121;113	37;37	C	C	252	38
CL1252.Contig1_All	418	T	Y	T;C	85;78	36;36	C	C	179	36
CL1252.Contig1_All	551	C	-	C	255	35	M	C;A	144;111	36;37
CL1252.Contig2_All	182	A	R	A;G	74;29	35;27	G	G	56	32
CL1252.Contig2_All	315	C	M	C;A	16;9	36;39	A	A	30	38
CL1254.Contig2_All	477	C	Y	C;T	13;9	37;32	-	C	17	37
CL1254.Contig2_All	572	G	R	G;A	65;66	30;33	-	G;T	98;1	31;8
CL1256.Contig1_All	234	G	-	G;A	74;52	36;35	R	G;A	67;62	37;37
CL1256.Contig1_All	1227	G	R	A;G	22;16	33;35	A	A	12	37
CL1256.Contig1_All	1294	T	Y	T;C	47;25	33;33	C	C	30	35
CL1256.Contig1_All	1303	G	R	G;A	46;17	30;32	-	G	30	35
CL1256.Contig1_All	1589	T	W	T;A	37;21	38;37	A	A	31	36
CL1257.Contig1_All	189	A	M	A;C	98;43	37;38	-	A	56	27
CL1257.Contig2_All	703	A	M	C;A	59;117	32;33	-	A	69	32
CL1257.Contig2_All	777	T	-	T;G	72;2	36;0	Y	C;T	11;18	36;33
CL1257.Contig3_All	745	T	-	T;G	51;2	36;0	Y	C;T	8;16	37;35
CL126.Contig3_All	667	A	R	A;G	13;9	36;36	-	A	28	34
CL126.Contig3_All	844	G	-	G	31	32	R	G;A	42;28	33;34
CL126.Contig3_All	943	C	Y	C;T	28;18	32;27	-	C	86	34
CL1261.Contig1_All	863	T	Y	T;C	22;21	38;34	-	T	13	39
CL1261.Contig1_All	966	G	-	G	27	34	A	A	16	32
CL1261.Contig1_All	1064	T	-	T	26	33	G	G	19	29
CL1261.Contig1_All	1103	A	-	A	43	35	G	G	43	37
CL1261.Contig1_All	1214	T	Y	C;T	47;65	36;32	-	C	53	37
CL1261.Contig1_All	1272	T	Y	C;T	55;72	22;39	-	C;T	51;1	18;0
CL1261.Contig1_All	2057	C	M	A;C	31;21	35;29	-	A	4	37
CL1261.Contig1_All	2364	A	-	A;G	10;7	35;34	R	A;G	7;7	37;32
CL1261.Contig1_All	2404	T	W	T;A	48;44	35;33	-	T	52	37
CL1261.Contig2_All	622	C	-	C;T	156;1	32;34	Y	T;C	30;40	34;18
CL1261.Contig2_All	629	C	-	C;G	120;1	27;35	S	G;C	37;27	32;17
CL1261.Contig2_All	668	A	W	A;T	74;37	31;37	W	A;T	34;26	31;35
CL1261.Contig2_All	680	T	-	T;C	123;2	34;35	Y	C;T	45;29	30;34
CL1261.Contig2_All	716	A	R	A;G	54;38	35;35	-	G;A	33;17	32;28
CL1262.Contig2_All	156	A	-	A;G	29;4	34;31	R	A;G	14;11	36;30
CL1262.Contig3_All	86	A	-	G;A	8;9	38;33	G	G	8	33
CL1262.Contig3_All	1229	C	-	C;T	15;2	33;36	Y	C;T	14;10	36;36
CL1262.Contig3_All	1265	G	-	G;A	19;3	31;37	R	G;A	25;20	33;35
CL1262.Contig3_All	1997	C	-	C;T	20;1	36;26	Y	T;C	16;12	31;33
CL1262.Contig3_All	2165	C	Y	C;T	17;9	36;37	-	C;T	24;1	33;36
CL1263.Contig2_All	779	C	Y	C;T	141;114	37;37	-	C	255	36
CL1264.Contig1_All	316	C	-	C;T	17;1	30;2	G	G	10	32
CL1264.Contig2_All	295	C	Y	C;T	11;8	34;33	T	T	17	28
CL1264.Contig2_All	334	T	-	T	17	33	Y	C;T	15;6	33;35
CL1264.Contig2_All	760	G	-	G	65	33	K	G;T	24;22	33;31
CL1264.Contig2_All	925	G	R	G;A	41;32	36;31	-	G;C	67;1	36;10
CL1264.Contig3_All	306	A	R	G;A	17;8	32;34	R	A;G	17;13	36;29
CL1264.Contig3_All	2790	G	-	G	19	36	S	G;C	27;6	32;37
CL1264.Contig4_All	328	G	-	G	50	37	K	G;T	27;21	37;37
CL1264.Contig4_All	397	C	S	C;G	9;7	38;31	S	G;C	14;7	36;22
CL1264.Contig5_All	557	G	K	G;T	13;11	39;38	-	G	32	39
CL1266.Contig1_All	996	A	R	A;G	65;9	31;35	-	A;G	30;8	28;35
CL1266.Contig1_All	1026	A	R	A;G	53;10	32;37	G	G;A	26;3	34;20
CL1266.Contig1_All	1049	C	M	C;A	47;10	34;38	A	A	24	37
CL1266.Contig1_All	1077	A	R	A;G	32;8	36;36	-	A;G	12;4	34;39
CL1266.Contig1_All	1093	A	R	G;A	11;10	38;39	-	A;G	6;4	38;38
CL1267.Contig2_All	181	C	S	C;G	39;33	34;35	-	C	66	34
CL1267.Contig2_All	222	C	-	C;T	63;2	32;17	Y	T;C	31;34	34;30
CL1267.Contig2_All	279	C	Y	C;T	29;25	31;33	-	C;T	76;1	27;34
CL1267.Contig2_All	344	A	W	A;T	29;24	32;37	-	A	111	33
CL1267.Contig2_All	658	C	Y	T;C	22;22	39;38	-	C	64	37
CL1267.Contig2_All	675	C	Y	C;T	22;22	38;38	-	C	60	38
CL1268.Contig1_All	98	A	-	A;C	22;6	37;36	C	C	79	37
CL1268.Contig1_All	166	A	-	A;G	36;11	35;36	G	G	165	37
CL1268.Contig1_All	257	G	R	A;G	36;22	34;37	-	G	272	36
CL1268.Contig2_All	641	C	-	C	45	38	Y	C;T	151;82	38;37
CL1268.Contig2_All	756	C	Y	C;T	25;25	38;36	Y	C;T	171;84	38;37
CL1268.Contig2_All	790	G	R	G;A	27;24	36;30	-	G	255	37
CL1268.Contig2_All	851	G	-	T;G	10;1	33;35	K	G;T	43;20	36;31
CL1268.Contig2_All	912	A	R	A;G	9;8	34;33	R	A;G	76;9	37;37
CL1270.Contig1_All	844	T	K	G;T	282;257	30;29	K	T;G	482;120	31;31
CL1270.Contig1_All	861	G	-	A;G	341;193	33;29	R	A;G	359;242	32;32
CL1270.Contig1_All	892	G	K	G;T	342;115	34;24	K	G;T	326;163	34;33
CL1270.Contig1_All	909	G	R	G;A	232;226	34;33	R	A;G	270;229	33;33
CL1270.Contig1_All	940	T	K	T;G	72;45	16;18	-	G;T	43;42	15;20
CL1270.Contig2_All	781	T	K	T;G	331;29	32;31	K	T;G	406;115	31;32
CL1270.Contig2_All	798	G	A	A;G	351;6	35;35	R	G;A	260;265	34;31
CL1270.Contig2_All	829	T	-	T;G	278;27	31;38	K	T;G	332;118	31;29
CL1270.Contig2_All	846	G	A	A;G	299;19	32;27	R	G;A	257;197	32;29
CL1270.Contig2_All	877	T	K	T;G	150;33	19;20	K	T;G	76;41	14;19
CL1271.Contig1_All	166	G	-	G;A	13;8	32;34	A	A	16	31
CL1271.Contig1_All	349	A	G	G;A	20;1	35;41	R	G;A	18;15	34;31
CL1271.Contig1_All	365	A	R	A;G	37;18	35;35	-	A;G	55;21	35;33
CL1271.Contig1_All	828	G	-	G;T	22;3	34;36	K	G;T	15;17	36;32
CL1272.Contig2_All	112	G	R	A;G	27;30	35;30	-	G	34	33
CL1272.Contig2_All	815	C	S	C;G	35;11	37;37	-	C	68	36
CL1274.Contig3_All	677	G	A	A	29	37	-	G;A	24;1	29;31
CL1274.Contig3_All	1814	T	-	T;A	49;2	35;35	W	T;A	28;12	36;37
CL1274.Contig3_All	2157	C	-	C	76	33	Y	C;T	43;32	35;34
CL1275.Contig2_All	192	C	Y	C;T	15;8	34;35	-	C	7	32
CL1275.Contig2_All	256	G	R	G;A	22;15	34;34	A	A	26	33
CL1275.Contig2_All	546	A	R	A;G	53;35	36;36	G	G;C	73;1	36;10
CL1275.Contig2_All	570	C	-	C	37	36	Y	C;T	22;13	36;37
CL1275.Contig2_All	658	G	R	A;G	10;10	38;37	R	A;G	13;9	37;33
CL1275.Contig2_All	700	A	-	A	25	38	R	A;G	13;11	39;35
CL1275.Contig2_All	931	T	Y	T;C	16;9	39;37	C	C	31	37
CL1275.Contig2_All	2085	C	-	C;A	179;1	33;27	Y	C;T	219;11	34;37
CL1275.Contig2_All	2213	C	-	C	77	35	Y	C;T	83;9	35;35
CL1275.Contig2_All	2247	G	-	G;C	92;1	33;8	R	G;A	99;8	34;33
CL1275.Contig2_All	2259	A	-	A	96	32	R	A;G	101;9	34;30
CL1275.Contig2_All	2466	G	-	G	93	32	R	G;A	101;11	34;34
CL1275.Contig2_All	2498	G	-	G;T	126;1	36;25	R	G;A	142;13	35;33
CL1275.Contig2_All	2750	A	W	A;T	11;6	34;33	T	T	54	37
CL1275.Contig2_All	3037	C	M	C;A	17;14	36;34	-	C	36	33
CL1275.Contig2_All	3201	T	-	T	31	35	K	T;G	18;5	38;33
CL1275.Contig2_All	3260	G	-	G	63	35	S	G;C	56;7	36;37
CL1275.Contig2_All	3278	A	-	A	54	37	W	A;T	52;9	37;35
CL1275.Contig2_All	3360	A	-	A	93	31	R	A;G	126;16	29;27
CL1275.Contig2_All	3791	A	R	A;G	19;16	30;34	G	G;C	45;1	31;2
CL1275.Contig2_All	3843	C	-	C;T	19;2	34;32	Y	C;T	19;19	36;33
CL1275.Contig2_All	3862	C	S	C;G	10;10	37;34	S	C;G	23;18	32;34
CL1275.Contig2_All	3954	G	-	G	48	34	K	G;T	65;10	34;30
CL1275.Contig3_All	185	G	-	G	67	35	A	A;G	43;1	35;40
CL1276.Contig2_All	146	T	Y	T;C	56;52	29;29	Y	T;C	89;72	33;31
CL1277.Contig2_All	235	G	-	G	25	31	R	G;A	17;9	39;37
CL1277.Contig2_All	406	C	T	T	18	33	-	C	39	37
CL1277.Contig2_All	425	T	C	C	22	35	-	T	37	37
CL1277.Contig2_All	615	G	A	A	74	35	-	G	60	36
CL1277.Contig2_All	651	G	A	A	61	34	-	G	55	32
CL1277.Contig2_All	665	G	A	A	50	35	-	G	47	33
CL1278.Contig2_All	285	T	W	T;A	26;24	39;40	-	T	22	0
CL1279.Contig16_All	2030	C	-	C;T	17;7	34;28	Y	T;C	20;14	33;37
CL1279.Contig18_All	519	A	C	C;A	21;2	36;0	-	C;A	36;24	38;37
CL128.Contig1_All	688	A	G	G;A	71;43	35;0	-	G	52	0
CL128.Contig2_All	664	A	-	A	73	38	T	T	79	37
CL128.Contig2_All	688	A	-	A;G	72;64	35;0	G	G;T	86;1	37;18
CL128.Contig2_All	737	A	-	A;G	37;5	34;41	G	G;A	76;2	31;0
CL128.Contig2_All	788	G	-	G;T	42;1	36;31	T	T	61	36
CL128.Contig2_All	860	C	-	C;T	25;4	34;38	T	T	28	37
CL128.Contig2_All	878	C	-	C;T	24;4	36;41	T	T	38	35
CL128.Contig2_All	950	A	-	A;G	17;3	26;34	R	G;A	22;14	29;28
CL128.Contig2_All	974	G	R	A;G	10;5	27;34	-	G	25	33
CL128.Contig2_All	1003	C	Y	T;C	7;5	39;39	-	C	24	37
CL128.Contig3_All	902	T	-	T	33	36	W	T;A	21;10	34;32
CL128.Contig3_All	934	A	R	A;G	58;48	33;36	G	G	51	34
CL128.Contig3_All	1091	C	-	C;A	81;4	29;2	M	A;C	80;62	32;31
CL128.Contig3_All	1116	T	Y	C;T	16;18	37;33	C	C	62	36
CL128.Contig3_All	1131	T	Y	T;C	104;18	33;34	-	T;G	222;1	33;6
CL128.Contig3_All	1716	A	R	A;G	15;9	39;37	-	A	32	37
CL1280.Contig2_All	118	G	R	G;A	15;11	36;32	A	A	42	35
CL1280.Contig2_All	249	T	Y	T;C	31;22	35;34	-	T	59	32
CL1280.Contig2_All	306	A	M	A;C	37;21	35;37	-	A	40	37
CL1280.Contig2_All	531	T	Y	T;C	16;10	34;37	-	T	27	36
CL1280.Contig2_All	1488	C	-	C;T	34;1	34;33	Y	C;T	25;19	35;36
CL1280.Contig2_All	1797	G	-	G	14	34	R	G;A	21;5	30;39
CL1280.Contig2_All	1809	G	-	G;C	14;1	39;2	R	G;A	17;5	32;39
CL1280.Contig2_All	2071	G	R	G;A	40;26	36;33	-	G	95	35
CL1280.Contig2_All	2370	G	R	G;A	21;9	34;32	-	G	41	36
CL1280.Contig2_All	2778	C	M	A;C	54;8	34;32	-	C	35	32
CL1280.Contig2_All	3077	G	R	G;A	25;19	29;35	-	G;A	93;2	32;6
CL1280.Contig2_All	3370	A	R	G;A	25;7	29;25	-	A	47	31
CL1280.Contig2_All	3855	T	-	T;C	22;2	32;37	Y	C;T	21;22	35;31
CL1280.Contig2_All	3860	C	-	C;T	22;1	34;2	S	C;G	23;14	35;32
CL1280.Contig2_All	3892	G	R	A;G	16;8	35;35	-	G	46	33
CL1280.Contig2_All	4563	G	R	G;A	12;9	27;33	-	G	45	30
CL1280.Contig2_All	4629	C	M	C;A	24;12	33;31	-	C	59	31
CL1282.Contig1_All	86	T	-	T	163	0	A	A;T	38;111	32;0
CL1282.Contig2_All	100	G	-	-	-	-	S	G;C	30;19	32;36
CL1282.Contig3_All	93	C	-	C;G	252;1	35;11	Y	C;T	235;19	35;38
CL1282.Contig3_All	148	A	-	A	212	33	M	A;C	192;11	34;35
CL1282.Contig3_All	284	C	-	C;G	197;1	35;10	M	C;A	165;8	34;37
CL1282.Contig3_All	533	C	-	C;T	253;1	32;40	M	C;A	245;10	31;30
CL1282.Contig3_All	754	A	G	G	255	33	R	G;A	133;121	34;33
CL1282.Contig3_All	860	G	-	G	255	36	R	G;A	146;109	35;36
CL1282.Contig3_All	1013	A	W	A;T	123;130	32;28	-	A;T	253;1	31;33
CL1282.Contig3_All	2035	A	C	C	145	31	M	C;A	62;59	31;32
CL1282.Contig3_All	2452	T	-	T;G	254;1	35;36	Y	T;C	238;16	35;36
CL1284.Contig2_All	88	C	-	C;T	34;3	35;37	Y	C;T	10;9	36;36
CL1284.Contig2_All	166	T	-	T;C	46;1	27;33	Y	T;C	18;10	28;28
CL1284.Contig2_All	172	A	-	A;G	43;3	30;33	G	G	27	34
CL1284.Contig2_All	427	A	-	A;T	153;5	31;26	W	A;T	60;52	31;31
CL1284.Contig2_All	511	A	R	A;G	14;11	33;29	-	A	13	32
CL1284.Contig2_All	700	T	Y	T;C	11;6	30;33	Y	T;C	14;9	33;34
CL1285.Contig1_All	91	C	-	C;A	253;2	35;32	M	C;A	129;125	34;34
CL1285.Contig1_All	469	G	A	A;G	252;2	34;30	R	A;G	133;119	34;33
CL1286.Contig1_All	189	T	-	T;C	41;5	33;28	Y	T;C	34;17	31;34
CL1286.Contig1_All	442	A	R	G;A	6;5	36;36	-	A	21	33
CL1286.Contig1_All	487	C	Y	C;T	7;8	33;25	-	C	30	35
CL1286.Contig1_All	528	A	-	C	8	34	M	A;C	12;10	32;34
CL1287.Contig1_All	633	T	Y	T;C	126;189	34;34	-	T	77	0
CL1287.Contig1_All	737	G	S	G;C	117;27	32;38	-	C	31	0
CL1287.Contig2_All	336	C	-	C	59	34	T	T	65	35
CL1287.Contig2_All	490	A	M	A;C	71;48	33;31	-	A;C	118;2	34;2
CL1287.Contig2_All	522	A	-	A;C	67;1	34;2	G	G;A	100;1	33;34
CL1287.Contig2_All	562	T	-	T;C	70;7	35;30	C	C	123	36
CL1287.Contig2_All	822	G	R	G;A	147;108	34;35	-	G;A	253;2	33;41
CL1287.Contig2_All	990	A	R	A;G	24;9	36;31	-	A	45	36
CL1287.Contig2_All	1014	A	R	A;G	23;6	38;38	-	A	48	37
CL1287.Contig2_All	1028	A	R	A;G	26;8	38;35	-	A	48	37
CL1288.Contig1_All	63	A	-	A;T	14;1	36;29	T	T	10	35
CL1288.Contig1_All	144	A	R	A;G	64;47	37;36	-	A	100	37
CL1288.Contig1_All	162	T	-	T;C	112;6	34;35	C	C	105	35
CL1288.Contig1_All	486	G	R	G;A	46;18	36;38	-	G;A	50;2	35;32
CL1288.Contig1_All	567	C	-	C;T	53;2	34;5	Y	C;T	30;10	36;38
CL1288.Contig1_All	678	C	-	C	69	34	Y	C;T	24;12	34;32
CL1288.Contig1_All	690	A	W	T;A	34;24	35;38	W	A;T	20;20	35;33
CL1288.Contig1_All	769	A	R	G;A	44;23	35;31	R	G;A	22;19	31;28
CL1288.Contig1_All	827	G	-	G	42	29	K	G;T	28;19	30;32
CL129.Contig2_All	396	A	R	A;G	29;15	29;37	-	A	34	34
CL129.Contig2_All	448	A	R	A;G	26;16	32;31	G	G	33	32
CL129.Contig3_All	494	T	C	C	21	39	-	T	29	38
CL1290.Contig3_All	1074	G	-	G	22	33	R	A;G	7;10	28;24
CL1291.Contig2_All	319	G	-	G	63	34	R	G;A	21;22	37;34
CL1291.Contig2_All	345	T	Y	T;C	36;30	35;36	Y	C;T	32;30	35;36
CL1291.Contig2_All	648	G	R	A;G	60;71	35;29	R	A;G	50;50	34;33
CL1291.Contig2_All	742	G	R	A;G	53;49	35;36	-	G;T	61;7	35;30
CL1291.Contig2_All	860	A	R	G;A	22;14	33;35	G	G	34	33
CL1291.Contig2_All	942	A	R	G;A	15;5	33;20	-	A	20	30
CL1291.Contig2_All	970	T	Y	T;C	22;14	28;31	-	T	24	33
CL1291.Contig2_All	1042	T	Y	T;C	30;18	37;34	-	T	35	37
CL1291.Contig2_All	1162	A	M	A;C	46;41	36;35	-	A;C	60;1	36;40
CL1291.Contig2_All	1292	C	Y	C;T	37;34	36;37	-	C	50	37
CL1291.Contig2_All	1439	G	K	G;T	17;9	35;36	-	G	17	37
CL1291.Contig2_All	1504	C	S	C;G	11;7	39;38	-	C	15	38
CL1291.Contig2_All	1617	A	G	G	54	36	R	A;G	28;10	38;34
CL1291.Contig2_All	1634	G	R	A;G	31;22	34;37	-	G	42	35
CL1291.Contig2_All	1702	G	-	G	36	34	R	G;A	17;8	36;38
CL1291.Contig2_All	1728	G	R	A;G	33;5	36;37	-	G	32	36
CL1293.Contig1_All	414	G	R	G;A	15;9	32;30	-	G	33	33
CL1293.Contig1_All	460	C	-	C;T	56;1	32;32	Y	C;T	18;17	33;29
CL1293.Contig1_All	582	C	T	T;C	82;3	29;10	Y	C;T	48;42	29;30
CL1293.Contig1_All	612	C	T	T;C	98;3	31;30	Y	C;T	64;60	32;33
CL1293.Contig1_All	771	T	Y	C;T	33;30	33;35	Y	T;C	43;36	34;36
CL1293.Contig1_All	798	G	R	G;A	34;7	29;34	-	G	36	32
CL1293.Contig1_All	867	C	Y	T;C	52;40	36;35	-	C	54	34
CL1293.Contig1_All	885	G	R	G;A	56;49	34;34	R	G;A	47;27	33;34
CL1293.Contig1_All	936	T	Y	T;C	77;71	36;35	-	T;A	115;1	34;38
CL1293.Contig1_All	1341	C	Y	C;T	44;42	34;33	-	C	77	31
CL1293.Contig2_All	200	T	-	-	-	-	Y	T;C	9;7	31;33
CL1293.Contig2_All	305	T	-	-	-	-	Y	T;C	11;8	36;34
CL1293.Contig2_All	311	C	-	-	-	-	Y	C;T	11;8	37;30
CL1294.Contig1_All	184	A	R	G;A	73;26	33;30	-	A	22	30
CL1294.Contig1_All	228	C	S	C;G	95;16	35;34	-	G;C	17;10	32;0
CL1294.Contig1_All	263	G	R	A;G	38;18	35;37	-	G	30	39
CL1294.Contig1_All	341	T	G	G;T	36;10	37;0	-	T	28	40
CL1294.Contig1_All	348	A	T	T;A	35;10	38;0	-	A	27	40
CL1294.Contig1_All	827	T	C	C;T	17;10	37;0	C	C;T	23;29	37;0
CL1294.Contig2_All	195	G	S	G;C	66;59	37;36	S	G;C	109;58	36;36
CL1294.Contig2_All	308	T	K	T;G	93;11	36;36	-	T	180	35
CL1294.Contig2_All	315	A	W	A;T	94;12	36;33	-	A	181	36
CL1294.Contig2_All	321	G	R	G;A	95;14	35;34	-	G	185	35
CL1294.Contig2_All	499	C	M	C;A	14;5	35;39	-	C	40	38
CL1294.Contig3_All	110	T	-	T;A	79;5	37;39	A	A;T	85;3	36;14
CL1294.Contig3_All	286	G	R	G;A	74;39	32;36	-	G	70	32
CL1294.Contig3_All	307	T	Y	T;C	82;35	30;34	-	T	58	32
CL1294.Contig3_All	358	A	W	A;T	105;44	36;33	-	A	74	34
CL1294.Contig3_All	377	G	R	G;A	99;45	35;34	-	G	73	35
CL1295.Contig1_All	1754	G	-	G;T	122;1	31;16	R	G;A	110;17	31;36
CL1295.Contig1_All	1877	C	-	C	98	36	Y	C;T	93;20	36;33
CL1295.Contig1_All	1904	C	-	C	90	34	Y	C;T	79;20	35;35
CL1295.Contig1_All	2111	T	Y	T;C	111;90	36;35	-	T	176	36
CL1295.Contig1_All	2273	C	Y	C;T	132;103	36;35	Y	C;T	117;82	36;34
CL1295.Contig1_All	2483	G	-	G;A	156;1	33;31	R	G;A	162;9	33;38
CL1295.Contig1_All	2540	T	-	T;C	166;1	32;2	Y	T;C	192;8	33;33
CL1295.Contig1_All	3186	A	W	A;T	112;99	38;35	-	A	110	39
CL1296.Contig3_All	667	T	-	T	125	32	W	T;A	122;19	34;35
CL1296.Contig3_All	1156	A	-	A;C	129;1	35;2	R	A;G	117;9	35;32
CL1296.Contig3_All	1168	G	-	G	189	34	S	G;C	141;9	35;34
CL1296.Contig3_All	1255	C	-	C	174	33	Y	C;T	157;8	33;37
CL1296.Contig3_All	1786	C	-	C	57	37	Y	C;T	38;18	36;36
CL1296.Contig3_All	2291	T	Y	T;C	56;45	34;29	-	T;C	82;1	32;38
CL1299.Contig1_All	452	C	Y	T;C	31;28	29;30	-	C	85	32
CL1299.Contig1_All	674	A	M	C;A	31;30	35;36	-	A	63	36
CL1299.Contig1_All	797	C	Y	C;T	39;30	36;37	-	C;A	73;1	33;10
CL1299.Contig1_All	962	A	R	A;G	42;19	36;34	R	A;G	40;40	35;34
CL1299.Contig1_All	1022	A	M	A;C	44;35	28;33	M	A;C	37;33	34;34
CL1299.Contig1_All	1064	T	Y	T;C	41;22	29;30	-	T	70	35
CL1299.Contig1_All	1355	T	Y	C;T	24;23	34;35	-	T	63	35
CL1299.Contig1_All	2060	A	M	A;C	38;17	38;39	-	A	43	38
CL1299.Contig1_All	2078	T	K	G;T	37;17	36;38	-	T	42	37
CL1299.Contig1_All	2083	G	R	A;G	37;17	39;38	-	G	42	38
CL1299.Contig1_All	2112	A	R	G;A	26;7	35;37	-	A	19	36
CL13.Contig2_All	182	C	-	C;G	35;1	31;2	Y	T;C	10;8	33;19
CL13.Contig2_All	210	G	K	G;T	37;22	31;33	-	G	33	32
CL13.Contig2_All	327	C	-	C	139	35	Y	C;T	40;31	35;36
CL13.Contig2_All	518	C	-	C	413	38	S	C;G	125;147	37;34
CL130.Contig1_All	805	G	-	G;A	22;1	30;22	R	G;A	23;22	32;31
CL130.Contig1_All	1759	G	-	G;A	31;2	37;39	R	A;G	42;20	36;36
CL1300.Contig1_All	3447	A	-	G;A	11;8	27;33	R	G;A	14;13	36;36
CL1301.Contig1_All	509	G	R	A;G	52;47	36;36	-	G;T	173;2	36;38
CL1301.Contig1_All	982	T	-	T;A	254;1	35;35	W	A;T	147;107	36;35
CL1301.Contig1_All	1145	A	-	A;G	28;1	36;40	R	A;G	17;13	36;34
CL1301.Contig1_All	1164	T	-	T;G	25;1	34;39	K	T;G	17;12	37;30
CL1301.Contig1_All	1543	C	-	C	37	34	S	G;C	26;22	33;32
CL1301.Contig1_All	1678	C	-	C;T	142;1	32;35	Y	C;T	123;97	33;31
CL1301.Contig1_All	1962	A	R	A;G	71;63	37;34	-	A	243	36
CL1301.Contig1_All	2006	G	R	A;G	85;88	34;34	A	A;C	260;1	35;2
CL1301.Contig1_All	2164	T	Y	C;T	58;50	32;32	Y	C;T	71;76	33;33
CL1302.Contig1_All	502	T	K	T;G	20;15	35;32	-	T	28	34
CL1303.Contig1_All	178	A	R	G;A	39;48	23;31	-	A	63	0
CL1303.Contig1_All	200	G	R	G;A	46;37	34;26	-	G	62	0
CL1303.Contig1_All	1613	G	R	A;G	8;14	36;35	-	G	9	38
CL1303.Contig1_All	1645	T	W	A;T	11;12	35;30	-	A;T	4;5	38;33
CL1303.Contig1_All	1692	G	-	G;A	54;4	35;36	R	G;A	27;17	37;36
CL1303.Contig1_All	1792	G	R	G;A	61;18	36;35	R	G;A	41;20	35;31
CL1303.Contig1_All	1814	A	R	A;G	31;52	36;34	-	A;G	45;40	34;36
CL1303.Contig1_All	1826	A	-	A;C	79;5	34;31	M	A;C	80;6	33;37
CL1303.Contig1_All	1886	A	R	A;G	242;19	35;34	R	A;G	216;20	31;35
CL1303.Contig2_All	1148	A	-	C;A	47;18	28;28	M	A;C	23;35	28;33
CL1303.Contig3_All	805	T	-	T	62	36	W	T;A	36;33	35;37
CL1303.Contig3_All	1543	A	R	A;G	50;41	36;35	-	A	50	36
CL1303.Contig4_All	958	G	T	T;G	74;32	30;0	-	T;G	26;40	29;0
CL1303.Contig4_All	1200	A	-	A;T	54;4	36;12	W	T;A	21;15	38;38
CL1303.Contig4_All	1238	A	-	A;G	72;1	37;28	R	A;G	40;24	37;36
CL1303.Contig5_All	462	T	Y	C;T	9;9	36;35	-	T	4	0
CL1304.Contig2_All	983	C	M	C;A	737;430	36;33	A	A;C	858;47	34;41
CL1304.Contig3_All	920	C	M	C;A	232;120	38;39	A	A;C	328;20	38;40
CL1305.Contig2_All	105	G	K	G;T	13;9	35;39	-	G	22	36
CL1305.Contig2_All	273	A	-	A;G	247;8	37;36	R	A;G	83;83	36;36
CL1305.Contig2_All	394	G	R	G;A	141;114	37;38	-	G	175	37
CL1305.Contig2_All	443	T	-	T;A	70;2	37;38	W	T;A	19;17	40;38
CL1306.Contig1_All	670	A	-	A;G	14;6	26;39	G	G	16	34
CL1306.Contig1_All	734	C	Y	C;T	15;11	35;34	-	C	24	26
CL1306.Contig2_All	672	C	Y	T;C	15;13	33;33	-	C	17	26
CL1306.Contig2_All	728	C	Y	C;T	16;16	27;33	-	C	19	33
CL1306.Contig4_All	115	G	R	G;A	17;13	34;34	-	G	41	34
CL1306.Contig4_All	441	G	S	G;C	20;15	31;31	-	G	29	33
CL1308.Contig2_All	524	G	-	-	-	-	R	A;G	98;86	34;34
CL1309.Contig1_All	372	T	Y	T;C	22;15	36;37	C	C	31	34
CL1309.Contig1_All	782	T	-	T;C	18;3	37;34	Y	T;C	18;34	32;34
CL131.Contig1_All	44	G	-	T;G	13;3	35;26	K	T;G	17;6	37;30
CL131.Contig1_All	62	C	-	C	17	36	Y	C;T	18;5	36;38
CL131.Contig1_All	78	A	T	T	50	27	-	T;A	37;5	28;35
CL131.Contig1_All	103	G	R	G;A	138;11	35;31	R	G;A	64;13	35;34
CL131.Contig1_All	109	C	S	C;G	138;7	36;39	-	C;G	71;10	36;36
CL131.Contig1_All	129	A	R	G;A	90;61	37;36	R	A;G	60;18	33;33
CL131.Contig1_All	209	T	G	G;T	122;1	37;7	-	G;T	64;10	37;24
CL131.Contig1_All	215	C	-	C;A	115;4	36;32	M	C;A	59;16	34;37
CL1310.Contig1_All	125	T	-	-	-	-	Y	T;C	8;5	35;35
CL1310.Contig2_All	97	G	R	A;G	80;68	24;28	-	G	105	25
CL1310.Contig2_All	110	A	W	T;A	61;40	28;33	-	A	90	29
CL1310.Contig2_All	235	T	Y	T;C	24;15	31;31	-	T	52	31
CL1310.Contig2_All	334	T	K	G;T	16;10	33;34	-	T;A	16;2	34;25
CL1310.Contig2_All	361	C	-	C;A	25;1	31;41	M	C;A	22;5	32;36
CL1310.Contig2_All	388	A	R	A;G	12;7	34;30	R	G;A	24;8	34;34
CL1310.Contig2_All	402	G	R	G;A	25;11	32;32	R	A;G	37;21	32;32
CL1310.Contig2_All	451	A	G	G;A	50;1	37;38	R	A;G	44;31	38;37
CL1310.Contig2_All	501	A	R	A;G	27;21	34;35	-	A;G	40;1	33;2
CL1310.Contig2_All	764	T	-	T;C	151;3	32;33	Y	C;T	74;69	32;34
CL1310.Contig2_All	1011	A	M	C;A	102;72	36;37	-	A	153	37
CL1311.Contig1_All	149	G	S	C;G	9;9	34;27	-	G	1	39
CL1311.Contig1_All	154	A	R	A;G	8;7	33;30	-	G	1	38
CL1312.Contig1_All	149	T	-	T	10	36	Y	T;C	15;14	36;37
CL1313.Contig1_All	2328	T	W	A;T	50;39	40;41	-	A;T	40;56	30;0
CL1316.Contig2_All	139	T	-	G;T	7;9	38;0	K	G;T	15;17	37;32
CL1316.Contig2_All	161	C	-	T;C	6;6	38;0	Y	C;T	17;14	35;38
CL1316.Contig2_All	2322	A	R	G;A	38;68	35;33	-	A	69	37
CL1316.Contig2_All	2366	G	R	G;A	68;32	34;36	-	G	72	37
CL1316.Contig2_All	2474	T	W	T;A	69;41	35;37	-	T	80	38
CL1316.Contig2_All	2492	G	R	G;A	34;9	37;37	-	G	46	37
CL1316.Contig2_All	2930	C	-	C	19	36	Y	C;T	9;6	39;38
CL1316.Contig2_All	3408	G	R	G;A	33;35	37;33	-	G	53	33
CL1316.Contig2_All	3468	C	Y	T;C	48;41	35;37	-	C	65	36
CL1316.Contig2_All	3569	C	Y	C;T	16;9	32;34	-	C	24	32
CL1316.Contig2_All	3730	C	Y	C;T	88;70	35;31	-	C	133	35
CL1316.Contig2_All	3816	C	Y	C;T	69;61	35;36	Y	C;T	65;48	34;34
CL1316.Contig2_All	3986	G	R	G;A	22;13	32;33	-	G	39	32
CL1316.Contig2_All	4237	G	R	A;G	30;29	34;34	-	G	60	34
CL1316.Contig2_All	4313	G	R	A;G	26;20	36;39	-	G;T	43;1	36;8
CL1316.Contig2_All	4470	A	R	G;A	40;39	33;33	-	A	78	29
CL1316.Contig2_All	4504	C	Y	C;T	55;46	33;37	-	C	105	34
CL1316.Contig2_All	4810	C	Y	T;C	15;13	37;38	-	C;A	20;1	38;18
CL1316.Contig2_All	4818	T	Y	T;C	16;16	37;36	-	T	21	37
CL1316.Contig2_All	4829	A	R	A;G	17;16	36;37	-	A	23	37
CL1316.Contig2_All	4957	C	Y	T;C	11;11	37;37	-	C	19	33
CL1316.Contig2_All	5189	C	S	C;G	42;13	32;36	S	C;G	43;6	34;36
CL1316.Contig2_All	5196	A	R	A;G	47;8	33;32	-	A;G	45;3	37;35
CL1316.Contig2_All	5207	A	R	A;G	38;11	33;38	-	A;G	39;7	37;35
CL1316.Contig2_All	5217	A	-	A;G	24;22	39;33	R	A;G	26;20	34;38
CL1316.Contig2_All	5225	A	R	A;G	35;11	35;35	R	A;G	36;8	36;39
CL1316.Contig2_All	5236	A	R	G;A	38;12	37;34	R	A;G	32;13	38;38
CL1316.Contig2_All	5268	G	-	G	54	34	R	G;A	18;10	36;32
CL1316.Contig2_All	5278	G	-	G;A	59;2	35;22	R	A;G	25;18	35;35
CL1316.Contig2_All	5291	A	-	A;G	48;18	36;35	R	A;G	37;10	36;38
CL1316.Contig2_All	5312	G	R	A;G	41;25	32;34	R	G;A	27;23	35;37
CL1316.Contig2_All	5402	A	R	A;G	76;10	33;38	-	A	76	35
CL1316.Contig2_All	5421	A	R	A;G	75;10	37;36	-	A;G	64;5	37;38
CL1316.Contig6_All	1501	G	R	A;G	10;13	36;35	-	G	14	36
CL1316.Contig6_All	1539	G	R	A;G	8;13	37;32	-	G	17	37
CL1317.Contig4_All	2087	C	Y	T;C	16;17	37;34	-	C	21	35
CL1318.Contig1_All	298	G	-	G	27	36	S	G;C	93;10	34;38
CL1318.Contig1_All	364	C	Y	T;C	46;11	33;32	-	C	94	33
CL1318.Contig1_All	368	C	-	C;A	74;1	32;35	M	C;A	75;58	30;32
CL1319.Contig1_All	323	A	-	A;G	9;3	37;40	R	A;G	28;9	35;38
CL132.Contig1_All	754	C	Y	C;T	21;12	38;39	-	C	18	35
CL132.Contig1_All	1053	A	M	A;C	48;7	36;37	C	C	55	35
CL132.Contig1_All	1074	C	Y	C;T	53;8	37;39	T	T	64	34
CL132.Contig1_All	1115	C	-	C;G	72;3	33;31	S	G;C	47;30	35;32
CL132.Contig1_All	1221	A	-	A;C	20;4	36;35	M	C;A	24;6	36;38
CL1320.Contig1_All	1058	G	R	G;A	71;32	36;35	A	A	27	37
CL1320.Contig1_All	1180	T	W	T;A	57;29	35;36	-	T	46	35
CL1320.Contig1_All	1290	A	R	A;G	114;89	35;34	-	A	99	35
CL1321.Contig1_All	71	T	C	C;T	477;579	35;0	Y	T;C	558;358	31;34
CL1321.Contig1_All	279	G	C	C;A	254;1	30;2	S	G;C	156;99	26;28
CL1321.Contig2_All	464	T	Y	T;C	278;53	32;33	C	C;T	192;5	34;14
CL1321.Contig2_All	1299	T	-	T;G	313;1	28;0	Y	T;C	13;341	34;25
CL1322.Contig1_All	591	C	Y	C;T	103;99	33;32	Y	T;C	80;82	34;33
CL1322.Contig1_All	606	C	Y	C;T	105;77	29;29	-	C;T	169;1	30;2
CL1322.Contig1_All	741	T	Y	T;C	26;15	36;37	C	C	45	35
CL1322.Contig1_All	1510	A	-	A	50	33	R	A;G	23;9	33;38
CL1323.Contig1_All	540	C	-	C	16	34	T	T	21	34
CL1324.Contig2_All	118	G	-	G	19	33	R	G;A	7;5	29;31
CL1326.Contig1_All	186	G	-	G;A	11;4	36;37	R	G;A	18;13	38;37
CL1327.Contig2_All	216	G	-	G;C	54;3	32;23	S	G;C	33;25	28;28
CL1327.Contig2_All	444	G	-	G;A	75;2	37;36	R	A;G	56;49	36;37
CL1327.Contig2_All	621	A	R	G;A	34;31	37;37	G	G	78	37
CL1327.Contig2_All	848	A	W	A;T	75;65	38;38	-	A	90	37
CL133.Contig1_All	97	A	R	A;G	28;5	33;37	-	A	36	34
CL1331.Contig3_All	384	G	-	G;A	33;1	36;19	R	A;G	12;7	33;34
CL1332.Contig1_All	761	A	R	G;A	42;36	33;34	-	A	102	34
CL1332.Contig1_All	1013	A	M	C;A	19;19	34;31	C	C	59	34
CL1332.Contig1_All	1367	C	S	C;G	71;47	33;32	-	C	182	32
CL1332.Contig1_All	1383	C	Y	C;T	71;61	33;31	-	C	196	31
CL1332.Contig1_All	1418	C	Y	C;T	100;84	30;28	-	C;G	249;2	32;2
CL1332.Contig1_All	1538	C	-	C	136	34	Y	T;C	100;56	33;32
CL1332.Contig1_All	1577	G	S	G;C	72;50	35;37	-	G;T	172;1	36;8
CL1332.Contig1_All	2054	C	-	C;T	147;2	34;20	Y	T;C	102;84	34;36
CL1332.Contig1_All	2099	C	Y	T;C	61;56	34;33	-	C	133	34
CL1332.Contig1_All	2343	A	-	A;G	218;3	32;2	M	C;A	145;105	32;33
CL1332.Contig1_All	2393	C	Y	C;T	133;122	32;33	-	C;A	254;1	32;2
CL1332.Contig1_All	2438	T	Y	T;C	155;100	34;31	C	C	255	33
CL1332.Contig1_All	2522	C	-	C	255	37	Y	C;T	139;115	37;37
CL1332.Contig1_All	2890	A	W	T;A	32;31	33;33	-	A	67	34
CL1332.Contig1_All	2996	A	R	A;G	26;15	38;36	R	A;G	27;18	35;38
CL1332.Contig1_All	3037	G	R	A;G	23;20	39;36	-	G	56	37
CL1333.Contig1_All	821	C	Y	T;C	14;12	31;19	-	C	41	31
CL1333.Contig2_All	206	C	-	C	45	32	Y	T;C	27;22	29;34
CL1333.Contig2_All	299	G	R	A;G	41;36	29;28	-	G	111	32
CL1333.Contig2_All	635	G	R	G;A	19;10	36;37	-	G;A	50;1	36;19
CL1333.Contig2_All	716	T	-	T;C	47;1	33;35	Y	T;C	54;45	30;30
CL1333.Contig2_All	854	T	C	C;T	38;1	35;39	-	T;A	51;1	35;34
CL1333.Contig2_All	921	C	Y	C;T	7;7	31;25	Y	C;T	13;6	33;34
CL1333.Contig3_All	417	T	-	T;C	254;1	31;2	Y	T;C	237;17	30;25
CL1333.Contig3_All	815	T	-	T	105	34	Y	T;C	96;9	31;29
CL1333.Contig3_All	827	T	-	T	113	32	Y	T;C	101;9	33;33
CL1333.Contig3_All	1178	T	-	T;A	129;1	35;30	Y	T;C	181;15	34;33
CL1333.Contig3_All	1280	T	-	T;A	70;1	31;31	Y	T;C	97;8	34;37
CL1333.Contig3_All	1518	G	-	G;A	253;1	36;41	R	G;A	241;13	36;38
CL1333.Contig3_All	1576	A	M	C;A	132;115	36;37	-	A;G	239;9	37;30
CL1333.Contig3_All	3057	T	-	T;G	254;1	36;19	Y	T;C	218;35	37;35
CL1333.Contig3_All	3073	A	-	A	255	37	R	A;G	233;21	37;34
CL1334.Contig1_All	884	A	G	G	11	37	-	A	18	32
CL1334.Contig1_All	951	A	G	G	30	37	-	A;G	12;1	35;37
CL1334.Contig1_All	962	T	C	C	40	38	-	T;C	11;1	37;41
CL1334.Contig2_All	87	T	Y	C;T	25;19	29;34	-	T	38	0
CL1336.Contig1_All	113	T	-	-	-	-	K	T;G	17;68	29;31
CL1336.Contig1_All	133	G	-	-	-	-	R	G;A	21;15	33;33
CL1336.Contig1_All	163	C	-	-	-	-	M	A;C	21;15	36;34
CL1336.Contig1_All	210	G	-	-	-	-	R	G;A	22;12	34;29
CL134.Contig37_All	62	T	-	T;C	58;3	38;31	Y	C;T	17;14	38;37
CL134.Contig37_All	87	G	R	A;G	38;78	36;35	-	G;C	106;1	36;33
CL134.Contig37_All	97	G	R	G;A	206;18	34;32	R	G;A	162;32	33;28
CL134.Contig37_All	111	G	S	G;C	223;7	31;37	-	G;T	193;2	32;38
CL134.Contig37_All	116	T	-	T;G	233;5	31;37	K	T;G	191;12	33;38
CL134.Contig37_All	138	T	K	T;G	129;77	34;37	-	T;G	120;64	36;35
CL134.Contig37_All	167	T	K	T;G	182;10	33;30	-	T;G	146;16	34;33
CL1341.Contig2_All	480	A	M	A;C	30;19	32;31	-	A;C	55;1	31;2
CL1341.Contig2_All	525	C	S	C;G	27;25	35;33	-	C	63	34
CL1341.Contig2_All	546	C	Y	T;C	22;18	35;35	-	C	53	34
CL1342.Contig1_All	52	C	-	C;T	19;1	39;41	Y	C;T	5;5	38;34
CL1342.Contig1_All	174	T	-	C;T	19;2	38;36	Y	C;T	10;7	32;32
CL1344.Contig1_All	71	A	R	A;G	106;67	36;37	R	A;G	116;80	37;37
CL1344.Contig1_All	406	C	-	G	4	38	S	C;G	20;9	33;37
CL1344.Contig1_All	479	C	A	A	18	37	M	C;A	22;9	35;37
CL1344.Contig1_All	684	G	K	G;T	110;67	36;38	T	T	60	38
CL1344.Contig1_All	718	T	Y	T;C	105;68	36;30	-	T	117	35
CL1344.Contig1_All	1113	A	M	A;C	55;38	35;34	M	A;C	39;37	35;31
CL1344.Contig2_All	178	A	-	-	-	-	M	A;C	16;8	38;36
CL1345.Contig1_All	285	A	-	A;G	22;1	30;24	R	A;G	15;9	32;31
CL1345.Contig1_All	656	G	A	A	16	35	-	G	14	33
CL1345.Contig1_All	668	G	-	G;T	15;1	29;7	R	G;A	9;8	31;29
CL1345.Contig1_All	938	G	-	G;A	12;1	37;32	R	G;A	9;6	37;37
CL1346.Contig1_All	120	G	S	G;C	27;18	36;36	S	G;C	15;13	35;34
CL1346.Contig1_All	535	G	-	G	23	32	R	G;A	14;8	36;31
CL1348.Contig1_All	2415	C	M	A;C	73;60	32;33	-	C	132	35
CL1349.Contig1_All	284	G	R	A;G	56;64	34;29	A	A	31	35
CL1349.Contig1_All	468	T	Y	T;C	60;36	33;35	Y	T;C	18;17	34;33
CL1349.Contig1_All	780	C	Y	C;T	155;96	33;35	Y	C;T	47;42	35;34
CL1349.Contig1_All	1036	T	W	T;A	144;110	33;33	W	T;A	109;89	34;37
CL1349.Contig1_All	1079	A	R	A;G	149;106	33;35	R	A;G	59;44	34;35
CL1349.Contig1_All	1433	C	Y	C;T	50;43	34;35	Y	C;T	17;8	37;38
CL1349.Contig1_All	1477	A	R	A;G	133;121	38;38	R	A;G	45;44	37;37
CL1349.Contig1_All	1486	T	-	T	255	39	Y	C;T	53;48	38;38
CL1349.Contig1_All	1534	G	R	G;A	116;107	36;37	R	G;A	45;40	36;36
CL1349.Contig1_All	1668	C	-	C;G	55;23	35;34	S	C;G	22;6	35;38
CL1349.Contig1_All	1712	G	-	G	83	36	R	G;A	26;6	34;37
CL1349.Contig1_All	1770	A	W	A;T	56;14	39;36	-	A;T	22;4	38;36
CL1349.Contig1_All	1789	C	M	C;A	40;13	36;39	-	C;A	15;3	36;37
CL135.Contig1_All	190	G	-	G	14	33	R	G;A	11;5	30;30
CL1350.Contig2_All	683	C	-	C;T	9;2	28;35	Y	C;T	13;14	36;29
CL1350.Contig2_All	857	T	-	C;T	15;1	29;28	Y	T;C	13;5	35;35
CL1350.Contig2_All	951	A	-	G;A	18;1	34;41	R	A;G	11;6	37;35
CL1350.Contig2_All	1041	C	G	G	51	35	S	C;G	31;14	37;35
CL1351.Contig3_All	70	G	K	G;T	11;7	33;36	T	T	14	36
CL1352.Contig1_All	106	G	-	G	14	0	S	G;C	15;5	38;27
CL1353.Contig1_All	43	C	-	C	41	35	Y	C;T	28;17	33;34
CL1353.Contig1_All	847	C	Y	C;T	100;48	36;37	-	C	178	37
CL1353.Contig2_All	689	C	S	G;C	9;7	40;34	-	C	17	40
CL1353.Contig3_All	249	G	-	G;A	26;1	35;2	R	A;G	15;10	36;36
CL1354.Contig2_All	101	A	M	C;A	6;5	31;35	-	A	11	31
CL1354.Contig2_All	253	C	Y	C;T	24;21	32;29	-	C	33	26
CL1356.Contig2_All	1671	C	-	C;A	36;11	32;32	A	A;C	13;1	31;0
CL1356.Contig5_All	857	C	-	C;T	32;1	35;31	T	T	11	35
CL1356.Contig5_All	2773	G	A	A;G	84;2	32;33	R	A;G	38;41	33;30
CL1356.Contig5_All	2838	A	R	A;G	57;52	35;36	-	A	113	35
CL1356.Contig5_All	3722	C	Y	T;C	74;69	36;35	-	C	149	36
CL1356.Contig5_All	3860	C	Y	C;T	75;66	36;37	-	C	137	37
CL1356.Contig7_All	610	A	R	A;G	22;11	35;37	-	A	26	34
CL1356.Contig7_All	862	C	M	C;A	25;10	35;33	-	C	40	36
CL1356.Contig7_All	1747	G	R	G;A	20;18	36;37	-	G	43	34
CL1356.Contig7_All	2185	G	-	G;A	38;2	33;37	R	G;A	15;12	34;34
CL1356.Contig7_All	2278	C	Y	C;T	16;12	35;35	-	C	29	33
CL1357.Contig1_All	166	A	R	A;G	57;32	35;34	-	A;C	92;1	35;2
CL1357.Contig1_All	413	A	G	G;A	95;2	37;39	-	A	57	36
CL1357.Contig1_All	492	C	G	G	95	33	S	C;G	33;25	34;36
CL1357.Contig1_All	1449	G	R	A;G	66;70	33;32	R	A;G	45;51	36;32
CL1357.Contig1_All	1732	G	-	G	28	38	R	G;A	14;15	37;31
CL1358.Contig2_All	245	C	Y	C;T	15;13	36;35	-	C;T	22;1	37;26
CL1359.Contig1_All	315	C	-	C;T	98;1	33;37	T	T	113	36
CL1359.Contig1_All	732	T	Y	C;T	34;29	36;36	-	T	74	37
CL1359.Contig1_All	806	G	-	G	35	37	A	A	28	34
CL1359.Contig1_All	1180	C	Y	C;T	22;14	38;36	-	C	22	37
CL1359.Contig1_All	1847	C	-	C	16	34	Y	C;T	15;5	36;30
CL1359.Contig1_All	1955	T	-	T;C	135;3	35;35	C	C;T	146;2	33;39
CL1360.Contig1_All	150	T	Y	T;C	39;17	33;35	-	T	52	34
CL1360.Contig1_All	1440	C	-	C	68	29	S	C;G	123;8	30;30
CL1360.Contig1_All	1588	G	-	G	58	35	R	G;A	102;15	34;37
CL1360.Contig1_All	1600	T	-	T	47	35	Y	T;C	77;16	36;37
CL1360.Contig1_All	1687	C	-	C;T	58;1	34;34	Y	C;T	87;25	33;34
CL1360.Contig1_All	1742	C	-	C;A	88;1	32;33	M	C;A	122;24	32;32
CL1360.Contig1_All	1756	T	-	T;C	77;2	31;30	Y	T;C	112;12	31;32
CL1360.Contig1_All	3694	A	-	A	195	34	R	A;G	236;19	33;37
CL1360.Contig1_All	3706	G	-	G;T	186;1	34;24	S	G;C	235;19	33;34
CL1360.Contig1_All	3724	T	-	T;C	177;4	30;5	Y	T;C	236;19	28;27
CL1360.Contig1_All	3730	T	C	C;T	163;2	30;18	Y	T;C	131;124	29;28
CL1360.Contig1_All	4084	T	Y	C;T	35;13	35;33	-	T	37	35
CL1361.Contig4_All	164	C	-	C	22	34	T	T	13	37
CL1363.Contig1_All	1194	T	W	T;A	39;25	34;33	-	T;G	108;1	32;7
CL1363.Contig1_All	1356	C	Y	T;C	37;31	34;38	-	C;A	131;2	34;31
CL1363.Contig1_All	1850	A	-	A;G	246;4	34;33	W	A;T	241;11	34;35
CL1363.Contig1_All	2797	C	-	C	63	31	S	C;G	55;36	33;34
CL1363.Contig1_All	3183	T	Y	T;C	21;12	34;35	C	C	39	36
CL1363.Contig1_All	3226	T	-	T;A	15;1	37;23	Y	C;T	18;8	38;36
CL1363.Contig1_All	3276	G	-	G	21	33	R	G;A	20;14	32;35
CL1363.Contig1_All	3294	T	Y	T;C	20;7	34;31	-	C	35	33
CL1363.Contig1_All	3885	A	W	A;T	37;35	35;37	-	A	38	35
CL1364.Contig1_All	87	C	-	C	51	36	S	C;G	19;17	38;39
CL1364.Contig1_All	99	A	G	G	54	36	R	G;A	21;19	38;36
CL1364.Contig1_All	126	A	T	T	54	34	W	A;T	22;21	36;35
CL1364.Contig1_All	173	T	Y	C;T	41;42	34;33	-	T;C	84;1	33;34
CL1364.Contig1_All	315	A	-	A	39	34	R	A;G	40;22	36;35
CL1364.Contig1_All	407	C	-	C	21	37	S	C;G	27;14	39;38
CL1364.Contig1_All	417	A	-	A	21	38	R	A;G	27;14	39;40
CL1364.Contig1_All	481	A	W	A;T	18;10	31;31	-	A	21	34
CL1364.Contig1_All	570	A	G	G	36	36	R	A;G	18;15	36;34
CL1364.Contig1_All	591	G	S	G;C	25;20	33;35	-	G	37	33
CL1364.Contig1_All	627	C	Y	T;C	30;22	36;35	-	C	45	38
CL1364.Contig1_All	704	G	R	G;A	48;33	34;36	-	G	59	32
CL1364.Contig1_All	814	C	Y	T;C	66;40	35;36	-	C	80	35
CL1364.Contig1_All	1004	A	M	A;C	23;15	32;36	-	A	52	34
CL1364.Contig1_All	1020	T	-	T;C	31;1	30;37	Y	C;T	23;17	32;37
CL1364.Contig1_All	1337	G	-	G;A	166;3	36;33	R	G;A	88;44	36;35
CL1364.Contig1_All	1342	G	-	G;C	151;3	36;39	C	C;G	126;2	36;35
CL1364.Contig1_All	1515	G	-	G	74	34	R	G;A	30;21	33;32
CL1366.Contig1_All	129	T	C	C	38	36	Y	T;C	18;8	38;36
CL1366.Contig1_All	347	C	Y	T;C	240;15	35;35	Y	C;T	181;56	35;35
CL1366.Contig1_All	661	C	Y	T;C	33;10	36;33	-	C;T	11;2	24;40
CL1366.Contig1_All	710	A	R	A;G	33;14	28;34	G	G	17	34
CL1367.Contig2_All	185	A	W	A;T	21;17	36;35	W	T;A	38;36	35;36
CL1367.Contig2_All	392	T	-	T;G	65;1	37;35	K	G;T	59;57	35;41
CL1367.Contig3_All	311	T	-	T;C	29;1	36;37	Y	T;C	19;5	37;35
CL1367.Contig3_All	333	T	-	T;C	21;3	35;35	Y	T;C	19;5	36;31
CL1367.Contig3_All	688	G	-	G;A	20;1	26;39	R	A;G	27;8	30;31
CL1367.Contig3_All	780	G	K	G;T	25;13	32;35	-	G	74	34
CL1367.Contig3_All	1099	G	-	G	60	38	R	G;A	37;9	37;39
CL1367.Contig3_All	1237	G	R	G;A	24;26	37;33	-	G;T	41;1	31;8
CL1368.Contig1_All	110	A	R	G;A	23;10	33;32	-	A	24	34
CL1368.Contig1_All	206	C	S	G;C	25;16	31;34	-	C	19	33
CL1368.Contig1_All	730	G	S	C;G	6;6	35;34	-	G	8	29
CL1369.Contig3_All	39	G	-	G;A	69;2	36;23	A	A	54	34
CL1369.Contig3_All	435	A	R	G;A	65;61	30;31	-	A	125	32
CL1369.Contig3_All	789	A	R	A;G	49;39	35;34	G	G;T	82;1	34;15
CL1369.Contig3_All	1231	C	-	C;T	93;1	33;11	Y	C;T	47;52	33;28
CL1369.Contig3_All	1609	A	M	A;C	26;15	27;32	M	A;C	17;12	27;31
[truncated: 128,526 more rows]
