# Supplementary material for: In Silico Comparative Transcriptome Analysis of Two Color Morphs of the Common Coral Trout (Plectropomus Leopardus)
Source: PLoS One. 2015 Dec 29;10(12):e0145868. doi: 10.1371/journal.pone.0145868 (PMC4700983; doi:10.1371/journal.pone.0145868)
Supplement: S4 Table — (XLS) [file pone.0145868.s009.xls]

S4 Table Putative SNPs showed different at the same chromosome positions between black and red common coral trout.
gene_id	pos	basic	Blue_grouper.All_chr_snp	Blue_grouper.All_chr_base	Blue_grouper.All_chr_reads	Blue_grouper.All_chr_quality	Red_grouper.All_chr_snp	Red_grouper.All_chr_base	Red_grouper.All_chr_reads	Red_grouper.All_chr_quality
CL100.Contig5_All	1819	T	C	C;T	53;4	34;24	Y	T;C	42;36	33;36
CL100.Contig5_All	1980	G	A	A;G	71;3	36;36	R	G;A	54;33	35;35
CL1000.Contig4_All	151	T	K	T;G	18;13	34;33	G	G	21	30
CL1000.Contig4_All	511	A	R	G;A	14;8	34;35	G	G	13	30
CL1004.Contig1_All	908	T	Y	C;T	32;34	32;21	C	C;A	99;1	28;2
CL1014.Contig2_All	712	C	T	T;C	761;25	38;38	Y	C;T	410;384	38;39
CL1015.Contig1_All	196	A	R	A;G	62;11	35;34	G	G	20	38
CL103.Contig2_All	556	G	A	A;G	20;1	35;40	R	A;G	18;19	32;30
CL1039.Contig4_All	774	A	R	G;A	31;26	33;35	G	G;T	70;1	36;2
CL1039.Contig4_All	820	A	R	G;A	35;21	36;31	G	G;A	81;1	34;9
CL104.Contig1_All	1418	A	G	G;A	34;1	35;38	R	G;A	21;17	35;32
CL1040.Contig1_All	199	T	Y	T;C	9;8	37;37	C	C	11	37
CL1046.Contig6_All	1490	T	C	C;T	138;3	35;37	Y	T;C	56;44	35;34
CL1047.Contig2_All	1050	T	Y	T;C	246;8	34;34	C	C;T	229;2	33;8
CL1047.Contig2_All	1334	A	G	G;A	155;3	37;38	R	A;G	75;56	37;36
CL1047.Contig2_All	1343	C	T	T;C	169;3	34;39	Y	C;T	77;59	36;34
CL105.Contig1_All	648	A	R	A;G	16;14	37;36	G	G	18	34
CL1050.Contig1_All	525	C	Y	C;T	48;45	36;35	T	T;C	43;2	36;0
CL1053.Contig2_All	2425	A	R	G;A	47;62	37;37	G	G	80	37
CL1053.Contig2_All	3412	A	M	A;C	23;17	37;39	C	C	34	34
CL1053.Contig2_All	3439	T	Y	T;C	31;17	33;37	C	C	47	35
CL1055.Contig2_All	1406	T	Y	T;C	160;94	33;35	C	C;T	253;1	31;35
CL1055.Contig2_All	1537	C	Y	C;T	178;72	36;34	T	T;G	252;1	37;40
CL1055.Contig2_All	2170	G	K	G;T	12;8	27;35	T	T	10	36
CL106.Contig1_All	315	T	C	C;A	108;1	34;22	Y	T;C	69;53	34;35
CL1060.Contig2_All	196	C	M	C;A	28;25	38;40	A	A	58	39
CL1060.Contig2_All	436	A	R	A;G	31;19	36;37	G	G	27	34
CL1062.Contig1_All	1779	A	R	A;G	67;54	36;35	G	G	101	34
CL1063.Contig1_All	2291	G	R	G;A	73;49	37;36	A	A	74	36
CL1063.Contig1_All	2328	C	Y	C;T	69;32	34;37	T	T;C	69;1	36;34
CL1064.Contig2_All	1066	T	C	C	31	37	Y	T;C	16;12	38;40
CL1071.Contig2_All	983	A	G	G	22	28	R	A;G	31;12	33;31
CL1078.Contig3_All	602	T	C	C;T	34;1	36;35	Y	T;C	32;26	31;33
CL1079.Contig2_All	354	C	G	G	55	34	S	C;G	38;28	35;35
CL1080.Contig1_All	220	A	G	G	16	35	R	A;G	11;7	29;30
CL1084.Contig2_All	2923	T	C	C	24	32	Y	C;T	14;10	32;32
CL1087.Contig1_All	193	T	Y	T;C	25;20	38;38	C	C;T	18;1	38;39
CL1087.Contig1_All	998	T	Y	C;T	16;11	37;31	C	C	21	36
CL1088.Contig2_All	880	A	M	A;C	59;47	36;35	C	C	107	35
CL1088.Contig2_All	1214	T	Y	C;T	16;10	33;34	C	C	23	34
CL109.Contig3_All	263	T	Y	C;T	14;16	33;25	C	C	39	31
CL109.Contig3_All	584	T	Y	T;C	30;23	33;31	C	C	44	31
CL1090.Contig1_All	210	A	M	C;A	35;32	36;37	C	C	78	37
CL1090.Contig1_All	325	T	C	C	18	31	Y	T;C	16;14	29;34
CL1093.Contig4_All	86	T	Y	C;T	9;7	36;36	C	C	8	35
CL1094.Contig2_All	442	T	C	C;T	29;1	33;39	Y	T;C	23;17	34;33
CL1094.Contig2_All	1084	C	T	T;C	23;1	31;35	Y	C;T	15;11	31;30
CL1095.Contig2_All	340	A	T	T;A	46;2	35;41	W	T;A	20;23	35;31
CL1097.Contig1_All	917	C	G	G	9	30	S	C;G	13;14	33;27
CL1099.Contig1_All	2273	T	C	C;T	45;2	33;23	Y	C;T	13;12	34;27
CL1099.Contig1_All	2351	A	C	C;A	61;1	33;31	M	A;C	36;33	34;34
CL1099.Contig2_All	351	G	R	G;A	35;22	37;37	A	A	54	37
CL11.Contig1_All	1059	G	K	G;T	215;14	34;37	S	G;C	243;8	34;38
CL11.Contig1_All	1804	T	C	C;T	91;3	36;38	Y	C;T	60;28	35;33
CL11.Contig1_All	1876	C	G	G	27	35	S	C;G	99;29	35;34
CL11.Contig5_All	140	G	T	T;G	54;1	36;0	K	G;T	27;11	39;33
CL11.Contig5_All	281	T	C	C	30	39	Y	T;C	16;5	39;39
CL110.Contig2_All	581	T	C	C	120	37	Y	T;C	50;48	36;36
CL110.Contig2_All	1068	G	T	T;G	142;1	33;8	K	T;G	34;23	32;33
CL1100.Contig1_All	156	T	Y	C;T	61;70	33;31	C	C	115	33
CL1107.Contig3_All	1294	C	Y	C;T	63;50	31;25	T	T;C	42;1	27;2
CL1110.Contig1_All	147	A	G	G	84	31	R	G;A	45;47	34;32
CL1114.Contig8_All	756	A	G	G;A	156;1	34;34	R	A;G	64;62	35;35
CL1114.Contig8_All	780	A	G	G;A	156;1	33;41	R	A;G	80;72	35;33
CL1117.Contig2_All	242	A	W	T;A	21;8	28;36	T	T	14	32
CL112.Contig1_All	1964	C	Y	C;T	27;17	36;37	T	T;A	34;1	35;2
CL112.Contig1_All	2502	C	Y	C;T	11;7	32;34	T	T	8	33
CL1122.Contig1_All	165	T	Y	T;C	42;38	36;34	C	C	56	36
CL1122.Contig1_All	343	A	W	A;T	13;5	39;38	T	T	13	37
CL1128.Contig2_All	297	A	R	A;G	30;11	34;34	G	G	27	35
CL1128.Contig2_All	329	G	S	G;C	24;6	33;36	C	C	17	35
CL1128.Contig2_All	401	T	K	T;G	30;10	31;36	G	G	26	35
CL1131.Contig3_All	403	T	Y	C;T	27;34	35;37	C	C	43	33
CL1133.Contig6_All	647	A	R	A;G	144;111	32;32	G	G;A	253;2	33;2
CL1133.Contig6_All	911	T	Y	T;C	46;42	33;33	C	C;T	138;4	35;39
CL1134.Contig2_All	2055	C	S	C;G	14;14	39;36	G	G	34	37
CL1136.Contig2_All	1380	A	C	C	45	33	M	C;A	25;20	34;34
CL115.Contig2_All	199	T	C	C	12	36	Y	T;C	11;6	35;33
CL115.Contig5_All	294	G	A	A	45	36	R	G;A	34;26	35;35
CL1150.Contig1_All	596	C	M	C;A	32;25	32;28	A	A	48	31
CL1150.Contig1_All	1334	C	M	C;A	36;14	36;37	A	A	42	37
CL1150.Contig1_All	1407	G	S	G;C	16;10	36;37	C	C	26	35
CL1152.Contig2_All	65	C	Y	C;T	59;45	36;34	T	T	55	34
CL1154.Contig1_All	1724	A	W	A;T	28;24	30;31	T	T;A	35;2	31;18
CL1160.Contig1_All	2144	T	C	C	9	32	Y	T;C	15;17	35;30
CL1161.Contig2_All	691	G	R	A;G	47;57	36;35	A	A	90	35
CL1167.Contig2_All	1353	T	Y	T;C	22;16	35;31	C	C	26	33
CL1167.Contig2_All	4080	G	K	G;T	19;13	34;35	T	T	40	34
CL1167.Contig2_All	4250	G	R	G;A	37;19	36;35	A	A	31	34
CL1167.Contig2_All	4345	C	M	C;A	9;9	38;35	A	A	17	38
CL1167.Contig2_All	4793	T	Y	T;C	13;10	35;30	C	C	17	38
CL1167.Contig2_All	5012	A	R	A;G	10;5	37;38	G	G	35	37
CL1167.Contig2_All	5159	A	R	A;G	24;18	35;33	G	G	66	34
CL1167.Contig2_All	5225	C	Y	T;C	35;31	32;34	T	T	69	33
CL1167.Contig2_All	5356	A	R	A;G	44;22	33;33	G	G	43	29
CL1167.Contig2_All	5580	T	K	T;G	41;31	35;34	G	G	140	36
CL1167.Contig2_All	5608	T	W	T;A	20;11	33;36	A	A	55	34
CL1173.Contig2_All	76	G	A	A	26	36	R	G;A	10;10	33;33
CL1174.Contig3_All	1789	T	Y	T;C	153;180	34;37	C	C;A	234;2	34;2
CL1174.Contig3_All	1896	C	T	T	255	37	Y	T;C	202;53	38;36
CL1175.Contig1_All	1142	C	M	C;A	106;55	36;38	A	A	125	36
CL1177.Contig1_All	522	T	Y	T;C	22;12	34;36	C	C	25	36
CL1177.Contig1_All	630	A	R	A;G	13;8	36;33	G	G;T	20;1	30;34
CL1177.Contig1_All	642	T	Y	T;C	12;8	36;35	C	C	15	32
CL1179.Contig2_All	82	C	G	G	28	37	S	C;G	134;15	33;36
CL1179.Contig3_All	49	G	A	A	40	36	R	A;G	70;8	37;38
CL1179.Contig5_All	115	A	W	T;A	10;8	36;29	T	T	49	39
CL1179.Contig5_All	145	T	K	G;T	9;9	34;17	G	G;T	20;42	34;0
CL1184.Contig1_All	439	C	Y	C;T	176;78	34;35	T	T	114	36
CL1184.Contig1_All	520	C	Y	C;T	660;350	38;37	T	T	188	35
CL1184.Contig1_All	536	T	Y	T;C	661;343	38;37	C	C	188	37
CL1184.Contig2_All	399	C	Y	C;T	413;185	37;36	T	T	389	36
CL1184.Contig2_All	415	T	Y	T;C	460;210	38;37	C	C	374	38
CL1187.Contig1_All	645	G	C	C	17	34	S	G;C	18;6	34;33
CL1187.Contig1_All	1114	G	T	T	27	31	K	G;T	26;12	36;32
CL1187.Contig1_All	1121	A	G	G	31	34	R	A;G	24;12	34;30
CL1187.Contig2_All	74	T	C	C;T	47;3	35;41	Y	T;C	38;12	33;26
CL119.Contig2_All	310	T	Y	T;C	28;15	35;33	C	C	44	35
CL1190.Contig2_All	1421	T	Y	T;C	56;31	38;37	C	C	78	37
CL1190.Contig2_All	1550	C	Y	C;T	59;37	37;36	T	T;C	86;2	35;20
CL1190.Contig2_All	1682	A	M	A;C	70;33	36;38	C	C;A	105;2	37;34
CL1190.Contig2_All	2277	C	S	C;G	46;33	36;35	G	G	78	35
CL1190.Contig2_All	2364	C	Y	C;T	50;34	34;33	T	T;G	70;1	32;2
CL1190.Contig2_All	3584	T	Y	C;T	11;7	30;37	C	C	14	34
CL1196.Contig4_All	224	A	G	G	23	35	R	A;G	18;6	32;34
CL12.Contig1_All	605	C	A	A	10	38	M	C;A	18;18	37;37
CL1200.Contig1_All	1735	T	K	T;G	239;15	35;34	G	G;T	254;1	35;32
CL1200.Contig1_All	2257	G	K	G;T	110;6	34;35	T	T	123	35
CL1200.Contig1_All	2740	A	G	G	76	34	R	G;A	52;15	30;33
CL1200.Contig1_All	2745	A	G	G	64	34	R	G;A	46;14	30;34
CL1200.Contig1_All	2822	C	T	T	214	32	Y	T;C	148;17	31;30
CL1201.Contig1_All	785	C	T	T;C	74;3	36;32	Y	C;T	36;13	35;37
CL1202.Contig2_All	239	A	G	G	33	33	R	A;G	47;42	33;30
CL1203.Contig1_All	145	G	A	A	49	34	R	G;A	37;25	32;33
CL1204.Contig1_All	2034	T	W	T;A	180;41	38;38	A	A;T	254;1	37;41
CL1206.Contig1_All	544	G	T	T	27	38	K	G;T	17;14	39;37
CL1213.Contig1_All	518	C	Y	C;T	18;14	26;27	T	T	33	28
CL1213.Contig1_All	654	C	M	A;C	13;12	36;35	A	A	53	31
CL1213.Contig1_All	1379	T	K	T;G	11;10	29;29	G	G	49	33
CL1213.Contig1_All	1727	A	M	A;C	14;10	32;34	C	C	32	35
CL1215.Contig3_All	98	G	K	G;T	184;72	36;35	T	T	163	36
CL1222.Contig6_All	238	T	Y	C;T	16;13	39;36	C	C	11	35
CL1227.Contig1_All	303	T	Y	C;T	227;266	31;29	C	C	504	32
CL1227.Contig2_All	303	T	Y	C;T	189;249	30;33	C	C	444	31
CL1229.Contig5_All	2570	G	R	G;A	23;12	35;35	A	A	26	35
CL1229.Contig5_All	2622	C	Y	C;T	16;13	31;30	T	T	34	34
CL1234.Contig1_All	451	T	C	C	16	39	Y	T;C	19;17	37;37
CL1235.Contig2_All	317	T	C	C	19	33	Y	T;C	19;9	32;34
CL1235.Contig2_All	1066	T	C	C;T	45;1	33;37	Y	T;C	39;20	32;37
CL1248.Contig2_All	538	C	M	C;A	32;26	34;34	A	A	41	36
CL1249.Contig1_All	1227	A	G	G	20	32	R	A;G	18;12	35;36
CL1252.Contig1_All	315	C	M	C;A	35;22	29;30	A	A	66	32
CL1252.Contig1_All	394	G	S	G;C	121;113	37;37	C	C	252	38
CL1252.Contig1_All	418	T	Y	T;C	85;78	36;36	C	C	179	36
CL1252.Contig2_All	182	A	R	A;G	74;29	35;27	G	G	56	32
CL1252.Contig2_All	315	C	M	C;A	16;9	36;39	A	A	30	38
CL1256.Contig1_All	1227	G	R	A;G	22;16	33;35	A	A	12	37
CL1256.Contig1_All	1294	T	Y	T;C	47;25	33;33	C	C	30	35
CL1256.Contig1_All	1589	T	W	T;A	37;21	38;37	A	A	31	36
CL1264.Contig2_All	295	C	Y	C;T	11;8	34;33	T	T	17	28
CL1266.Contig1_All	1026	A	R	A;G	53;10	32;37	G	G;A	26;3	34;20
CL1266.Contig1_All	1049	C	M	C;A	47;10	34;38	A	A	24	37
CL1270.Contig2_All	798	G	A	A;G	351;6	35;35	R	G;A	260;265	34;31
CL1270.Contig2_All	846	G	A	A;G	299;19	32;27	R	G;A	257;197	32;29
CL1271.Contig1_All	349	A	G	G;A	20;1	35;41	R	G;A	18;15	34;31
CL1275.Contig2_All	256	G	R	G;A	22;15	34;34	A	A	26	33
CL1275.Contig2_All	546	A	R	A;G	53;35	36;36	G	G;C	73;1	36;10
CL1275.Contig2_All	931	T	Y	T;C	16;9	39;37	C	C	31	37
CL1275.Contig2_All	2750	A	W	A;T	11;6	34;33	T	T	54	37
CL1275.Contig2_All	3791	A	R	A;G	19;16	30;34	G	G;C	45;1	31;2
CL128.Contig3_All	934	A	R	A;G	58;48	33;36	G	G	51	34
CL128.Contig3_All	1116	T	Y	C;T	16;18	37;33	C	C	62	36
CL1280.Contig2_All	118	G	R	G;A	15;11	36;32	A	A	42	35
CL1282.Contig3_All	754	A	G	G	255	33	R	G;A	133;121	34;33
CL1282.Contig3_All	2035	A	C	C	145	31	M	C;A	62;59	31;32
CL1285.Contig1_All	469	G	A	A;G	252;2	34;30	R	A;G	133;119	34;33
CL129.Contig2_All	448	A	R	A;G	26;16	32;31	G	G	33	32
CL1291.Contig2_All	860	A	R	G;A	22;14	33;35	G	G	34	33
CL1291.Contig2_All	1617	A	G	G	54	36	R	A;G	28;10	38;34
CL1293.Contig1_All	582	C	T	T;C	82;3	29;10	Y	C;T	48;42	29;30
CL1293.Contig1_All	612	C	T	T;C	98;3	31;30	Y	C;T	64;60	32;33
CL1301.Contig1_All	2006	G	R	A;G	85;88	34;34	A	A;C	260;1	35;2
CL1304.Contig2_All	983	C	M	C;A	737;430	36;33	A	A;C	858;47	34;41
CL1304.Contig3_All	920	C	M	C;A	232;120	38;39	A	A;C	328;20	38;40
CL1309.Contig1_All	372	T	Y	T;C	22;15	36;37	C	C	31	34
CL1310.Contig2_All	451	A	G	G;A	50;1	37;38	R	A;G	44;31	38;37
CL132.Contig1_All	1053	A	M	A;C	48;7	36;37	C	C	55	35
CL132.Contig1_All	1074	C	Y	C;T	53;8	37;39	T	T	64	34
CL1320.Contig1_All	1058	G	R	G;A	71;32	36;35	A	A	27	37
CL1321.Contig1_All	71	T	C	C;T	477;579	35;0	Y	T;C	558;358	31;34
CL1321.Contig1_All	279	G	C	C;A	254;1	30;2	S	G;C	156;99	26;28
CL1321.Contig2_All	464	T	Y	T;C	278;53	32;33	C	C;T	192;5	34;14
CL1322.Contig1_All	741	T	Y	T;C	26;15	36;37	C	C	45	35
CL1327.Contig2_All	621	A	R	G;A	34;31	37;37	G	G	78	37
CL1332.Contig1_All	1013	A	M	C;A	19;19	34;31	C	C	59	34
CL1332.Contig1_All	2438	T	Y	T;C	155;100	34;31	C	C	255	33
CL1344.Contig1_All	479	C	A	A	18	37	M	C;A	22;9	35;37
CL1344.Contig1_All	684	G	K	G;T	110;67	36;38	T	T	60	38
CL1349.Contig1_All	284	G	R	A;G	56;64	34;29	A	A	31	35
CL1350.Contig2_All	1041	C	G	G	51	35	S	C;G	31;14	37;35
CL1351.Contig3_All	70	G	K	G;T	11;7	33;36	T	T	14	36
CL1356.Contig5_All	2773	G	A	A;G	84;2	32;33	R	A;G	38;41	33;30
CL1357.Contig1_All	492	C	G	G	95	33	S	C;G	33;25	34;36
CL1360.Contig1_All	3730	T	C	C;T	163;2	30;18	Y	T;C	131;124	29;28
CL1363.Contig1_All	3183	T	Y	T;C	21;12	34;35	C	C	39	36
CL1364.Contig1_All	99	A	G	G	54	36	R	G;A	21;19	38;36
CL1364.Contig1_All	126	A	T	T	54	34	W	A;T	22;21	36;35
CL1364.Contig1_All	570	A	G	G	36	36	R	A;G	18;15	36;34
CL1366.Contig1_All	129	T	C	C	38	36	Y	T;C	18;8	38;36
CL1366.Contig1_All	710	A	R	A;G	33;14	28;34	G	G	17	34
CL1369.Contig3_All	789	A	R	A;G	49;39	35;34	G	G;T	82;1	34;15
CL1377.Contig3_All	281	G	S	C;G	9;7	31;33	C	C	13	37
CL138.Contig1_All	564	G	R	G;A	23;15	28;34	A	A	30	34
CL138.Contig3_All	2975	A	M	A;C	36;28	37;38	C	C	65	36
CL1382.Contig1_All	311	G	C	C	9	36	S	G;C	11;7	27;36
CL1384.Contig2_All	369	A	R	A;G	14;11	34;36	G	G	40	37
CL1384.Contig2_All	390	G	S	C;G	16;13	38;32	C	C	42	36
CL1386.Contig1_All	520	T	Y	T;C	13;9	36;33	C	C	18	36
CL1387.Contig1_All	834	T	C	C	26	30	Y	T;C	22;15	31;32
CL1387.Contig2_All	190	T	C	C	8	33	Y	T;C	13;8	35;36
CL139.Contig1_All	58	A	G	G	26	33	R	A;G	12;10	35;33
CL1393.Contig2_All	931	T	C	C	76	35	Y	T;C	39;26	33;34
CL1394.Contig1_All	1892	G	R	G;A	33;21	33;31	A	A	43	32
CL1395.Contig1_All	394	T	C	C	10	32	Y	T;C	29;7	36;33
CL1398.Contig1_All	324	G	C	C	30	35	S	G;C	13;6	37;35
CL1399.Contig1_All	168	G	R	G;A	25;15	34;36	A	A	21	38
CL1402.Contig4_All	4448	T	Y	T;C	17;15	37;38	C	C;T	31;1	38;2
CL1406.Contig1_All	210	G	K	T;G	38;33	33;34	T	T	35	31
CL1409.Contig2_All	946	G	R	A;G	27;36	39;36	A	A	48	37
CL1413.Contig1_All	1794	T	C	C	11	32	Y	C;T	16;14	34;37
CL1415.Contig1_All	532	G	A	A	122	36	R	A;G	84;40	37;30
CL1416.Contig1_All	145	A	R	A;G	120;58	27;30	G	G;A	79;1	30;35
CL142.Contig2_All	1984	T	C	C	36	37	Y	C;T	16;14	36;37
CL1424.Contig1_All	2232	C	T	T;G	28;1	34;7	Y	C;T	121;46	33;33
CL1424.Contig2_All	820	T	Y	T;C	17;19	36;37	C	C	15	31
CL1424.Contig2_All	2230	C	Y	C;T	129;32	30;35	T	T;C	25;17	34;34
CL1426.Contig1_All	1579	G	R	G;A	18;16	34;34	A	A	15	34
CL1426.Contig1_All	2513	A	G	G;A	105;4	30;19	R	A;G	71;52	31;32
CL1427.Contig1_All	525	A	T	T	43	36	W	A;T	21;14	34;37
CL1427.Contig1_All	950	G	R	G;A	15;14	36;35	A	A	42	33
CL1438.Contig1_All	463	T	C	C	29	33	Y	T;C	14;11	34;35
CL1438.Contig1_All	823	T	C	C	105	31	Y	C;T	27;21	29;33
CL1439.Contig1_All	185	T	K	T;G	14;5	36;33	G	G	14	37
CL1440.Contig2_All	2051	A	G	G	55	35	R	A;G	29;29	36;35
CL1444.Contig3_All	2041	C	Y	C;T	45;32	37;35	T	T	93	37
CL1448.Contig4_All	168	A	W	A;T	31;23	38;34	T	T	39	38
CL1449.Contig2_All	539	A	G	G;A	264;87	36;40	R	A;G	167;135	35;35
CL145.Contig1_All	156	T	W	A;T	16;25	37;36	K	T;G	36;7	37;27
CL145.Contig2_All	75	C	Y	C;T	15;12	34;35	T	T	10	36
CL145.Contig2_All	80	A	M	C;A	24;19	33;34	W	A;T	8;6	36;35
CL145.Contig2_All	324	A	W	A;T	127;32	38;37	T	T;C	72;1	38;33
CL145.Contig2_All	667	C	S	G;C	58;5	35;38	G	G	18	36
CL145.Contig3_All	674	T	K	T;G	89;26	34;36	G	G	30	34
CL145.Contig4_All	572	A	W	T;A	36;25	36;36	R	A;G	46;35	34;37
CL1454.Contig1_All	347	T	Y	T;C	9;9	32;30	C	C	8	35
CL1454.Contig6_All	293	A	R	G;A	12;11	32;35	G	G	16	37
CL1454.Contig6_All	434	A	R	A;G	15;13	33;30	G	G	14	31
CL1454.Contig6_All	776	C	Y	T;C	53;48	36;32	T	T;C	45;1	34;40
CL1454.Contig6_All	1424	G	R	G;A	90;64	35;35	A	A	71	36
CL1454.Contig6_All	1457	C	M	C;A	65;58	33;36	A	A	55	35
CL1454.Contig6_All	1547	T	Y	T;C	66;49	35;35	C	C	59	35
CL1454.Contig6_All	2051	T	C	C	38	30	Y	T;C	7;5	35;23
CL1454.Contig6_All	2696	T	W	A;T	16;15	35;35	A	A	24	36
CL1454.Contig6_All	3239	G	R	A;G	42;40	33;29	A	A	41	34
CL1454.Contig6_All	3641	T	Y	T;C	101;70	34;32	C	C	102	31
CL1454.Contig6_All	4562	T	Y	T;C	16;13	34;35	C	C	26	34
CL1457.Contig1_All	801	T	G	G	22	35	K	G;T	21;19	35;31
CL1463.Contig2_All	1025	A	R	A;G	37;31	29;33	G	G;C	65;1	33;37
CL1465.Contig1_All	687	A	G	G	53	30	R	A;G	24;16	30;32
CL1479.Contig1_All	2339	A	R	A;G	40;35	34;32	G	G	77	32
CL1479.Contig1_All	3152	C	Y	C;T	79;73	35;35	T	T;A	117;1	36;2
CL1479.Contig1_All	6629	A	M	A;C	43;15	37;36	C	C	37	34
CL1479.Contig1_All	6660	A	R	A;G	34;27	32;35	G	G	34	35
CL1480.Contig1_All	84	T	A	A;C	125;1	33;9	W	T;A	65;55	34;32
CL1484.Contig1_All	400	T	Y	T;C	30;11	37;39	C	C	24	38
CL1484.Contig1_All	1342	T	C	C	73	35	Y	C;T	46;8	35;38
CL1484.Contig1_All	1914	C	Y	C;T	32;25	35;37	T	T	45	37
CL1485.Contig4_All	1429	T	Y	T;C	84;59	34;34	C	C	134	33
CL1491.Contig2_All	1139	A	R	A;G	54;45	37;37	G	G	12	37
CL1494.Contig1_All	646	C	Y	C;T	23;15	32;34	T	T	29	33
CL1494.Contig1_All	673	G	S	G;C	39;23	32;30	C	C;G	43;2	33;29
CL1497.Contig4_All	1139	T	Y	T;C	19;11	37;36	C	C	22	36
CL1497.Contig4_All	1159	A	R	A;G	15;11	37;37	G	G	26	37
CL1497.Contig4_All	1208	C	Y	C;T	31;18	38;38	T	T	36	36
CL1497.Contig4_All	1218	A	M	A;C	34;20	37;36	C	C	36	37
CL1497.Contig4_All	1256	A	R	A;G	30;17	34;31	G	G	34	32
CL1497.Contig6_All	396	A	R	A;G	44;40	37;34	M	A;C	62;12	36;38
CL1498.Contig2_All	2003	T	Y	T;C	17;8	30;31	C	C	12	35
CL1498.Contig2_All	2699	A	R	A;G	156;16	36;36	G	G;C	159;2	35;6
CL1498.Contig2_All	2777	G	K	G;T	51;7	35;38	T	T	47	34
CL1498.Contig2_All	2997	T	Y	T;C	10;8	34;37	C	C	15	37
CL15.Contig3_All	160	T	Y	T;C	30;23	38;35	C	C	29	36
CL1504.Contig2_All	1090	T	Y	C;T	31;9	35;38	C	C	64	33
CL1504.Contig2_All	1100	T	K	T;G	27;18	29;35	G	G;C	63;1	33;31
CL1507.Contig1_All	1147	T	C	C	50	33	Y	T;C	32;29	30;32
CL1507.Contig1_All	1303	A	G	G	32	36	R	A;G	23;11	35;37
CL1507.Contig1_All	1915	G	A	A	31	35	R	G;A	21;11	33;34
CL151.Contig2_All	1219	C	T	T;C	162;4	28;11	Y	C;T	113;73	27;28
CL1516.Contig2_All	276	T	Y	T;C	35;20	34;35	C	C	55	38
CL1517.Contig2_All	787	T	Y	T;C	28;16	28;35	C	C;T	42;3	35;17
CL1522.Contig1_All	1066	T	Y	T;C	17;15	34;37	C	C	13	32
CL1522.Contig1_All	1588	T	Y	T;C	21;14	30;30	C	C	8	34
CL1522.Contig1_All	3655	C	Y	C;T	31;26	38;36	S	C;G	19;15	37;36
CL1522.Contig1_All	3719	T	Y	T;C	60;20	37;36	C	C	35	36
CL1524.Contig12_All	1954	A	R	A;G	42;34	37;38	G	G	71	37
CL1524.Contig2_All	449	T	Y	T;C	32;33	31;25	C	C	60	32
CL1528.Contig1_All	199	A	R	A;G	29;17	35;37	G	G	12	37
CL1533.Contig2_All	3626	C	A	A	48	35	M	C;A	18;14	35;33
CL1533.Contig2_All	4316	T	K	T;G	47;42	36;34	G	G	91	35
CL1535.Contig1_All	731	C	M	C;A	39;36	34;35	A	A;C	61;1	36;32
CL1535.Contig1_All	810	C	Y	T;C	12;8	35;34	T	T	11	32
CL1538.Contig2_All	587	C	Y	C;T	53;40	37;37	T	T;C	87;3	37;33
CL1543.Contig2_All	2750	G	R	G;A	27;8	36;35	A	A	22	37
CL1543.Contig2_All	2778	A	R	A;G	29;12	37;36	G	G	27	37
CL1544.Contig2_All	392	A	G	G;A	116;3	34;30	R	A;G	79;62	34;35
CL1549.Contig2_All	455	A	G	G	127	34	R	A;G	84;61	34;33
CL1549.Contig2_All	698	C	T	T	43	30	Y	T;C	18;18	35;32
CL1552.Contig1_All	137	C	Y	C;T	15;12	33;38	T	T	9	33
CL1552.Contig2_All	289	T	Y	C;T	32;16	38;31	C	C	36	36
CL1552.Contig2_All	339	T	Y	C;T	48;18	34;35	C	C	68	34
CL1552.Contig2_All	348	T	Y	C;T	45;19	34;33	C	C	62	35
CL1554.Contig2_All	320	T	Y	T;C	11;9	34;36	C	C	31	35
CL1554.Contig2_All	332	C	S	C;G	11;7	36;38	G	G	31	37
CL156.Contig1_All	1346	G	A	A;T	109;1	35;41	R	A;G	67;49	34;37
CL1560.Contig2_All	1174	G	R	G;A	27;14	32;35	A	A;C	34;1	35;6
CL1560.Contig2_All	1515	C	S	C;G	21;11	36;32	G	G	31	36
CL1566.Contig1_All	2173	A	R	A;G	33;30	35;34	G	G;A	66;1	36;33
CL1566.Contig1_All	2318	G	K	G;T	29;20	37;34	T	T	28	37
CL1566.Contig1_All	2332	C	Y	C;T	35;23	36;36	T	T	39	34
CL1577.Contig2_All	606	A	M	C;A	31;27	35;38	C	C	67	34
CL1577.Contig2_All	765	T	Y	C;T	6;6	36;33	C	C	10	38
CL1577.Contig2_All	1262	C	T	T	23	36	Y	C;T	21;11	36;38
CL1577.Contig2_All	1494	C	T	T;C	78;1	31;38	Y	C;T	35;25	33;33
CL1581.Contig2_All	443	G	R	G;A	84;74	33;35	A	A;G	177;1	34;35
CL1582.Contig1_All	183	A	T	T	15	37	W	A;T	25;10	34;38
CL1582.Contig1_All	373	A	G	G;A	39;1	37;41	R	A;G	52;36	37;37
CL1582.Contig1_All	486	T	G	G	11	34	K	T;G	32;15	34;33
CL1582.Contig1_All	544	A	G	G;A	19;1	36;39	R	A;G	33;16	35;35
CL1588.Contig1_All	819	C	A	A	49	37	M	C;A	24;22	37;38
CL1602.Contig2_All	333	G	R	A;G	54;32	33;33	A	A	36	33
CL1603.Contig1_All	1820	C	T	T	99	30	Y	C;T	64;55	30;29
CL1603.Contig1_All	2069	G	C	C;G	254;1	35;35	S	C;G	131;124	34;34
CL1603.Contig1_All	2687	C	A	A;C	118;1	35;31	M	C;A	67;57	35;35
CL1604.Contig1_All	692	T	A	A	31	36	W	T;A	16;13	37;36
CL1606.Contig3_All	205	T	Y	C;T	10;10	36;32	C	C	31	37
CL1608.Contig1_All	112	A	R	G;A	34;25	30;30	G	G	28	26
CL1608.Contig2_All	112	A	R	A;G	14;14	27;25	G	G	20	34
CL1609.Contig2_All	298	G	K	G;T	20;16	35;37	T	T	31	36
CL1620.Contig2_All	1277	T	Y	T;C	146;112	28;27	C	C	251	28
CL1622.Contig1_All	1094	T	Y	T;C	10;9	31;32	C	C;A	18;1	32;2
CL1623.Contig4_All	310	T	C	C	27	32	Y	T;C	13;10	23;25
CL1623.Contig4_All	2363	G	A	A;G	44;1	34;7	R	A;G	22;25	30;26
CL1626.Contig1_All	169	G	A	A;C	8;1	35;9	R	G;A	8;8	38;36
CL1626.Contig2_All	213	T	Y	C;T	20;15	39;37	C	C	24	37
CL1628.Contig1_All	444	T	Y	C;T	6;5	36;35	C	C	16	34
CL1628.Contig1_All	843	T	W	T;A	16;15	32;28	A	A;C	35;1	34;2
CL1628.Contig1_All	1872	A	G	G	21	33	R	A;G	18;14	29;35
CL1628.Contig1_All	2925	T	C	C;T	64;2	35;35	Y	T;C	47;49	37;34
CL1628.Contig1_All	3598	T	C	C;T	109;4	36;36	Y	C;T	68;65	36;35
CL1636.Contig2_All	133	G	T	T;G	16;4	34;0	K	G;T	39;28	33;33
CL1639.Contig3_All	177	A	G	G;A	251;2	32;37	R	G;A	62;34	30;25
CL1644.Contig1_All	64	T	Y	T;C	19;5	37;31	C	C	8	37
CL1644.Contig1_All	890	T	Y	T;C	130;122	35;36	C	C	255	35
CL1644.Contig1_All	1088	C	S	G;C	127;123	34;35	G	G	255	35
CL1644.Contig1_All	1208	A	M	C;A	127;125	33;29	C	C	255	33
CL1646.Contig1_All	390	C	S	C;G	16;16	38;35	G	G	24	36
CL1646.Contig1_All	423	A	R	A;G	21;17	34;34	G	G	39	34
CL1646.Contig1_All	1059	A	R	A;G	11;13	37;25	G	G	35	34
CL1646.Contig1_All	1121	T	Y	T;C	19;15	32;36	C	C	39	35
CL1646.Contig1_All	1515	C	Y	C;T	12;13	35;30	T	T;G	37;1	31;30
CL1648.Contig2_All	471	A	G	G;A	112;3	29;32	R	A;G	31;19	30;36
CL1657.Contig1_All	771	C	Y	T;C	21;17	28;33	T	T;C	47;15	32;34
CL1663.Contig2_All	754	A	W	A;T	120;72	35;35	T	T;A	96;61	38;0
CL1668.Contig14_All	109	T	Y	T;C	25;17	30;34	C	C;A	57;1	29;2
CL1668.Contig2_All	272	C	Y	C;T	16;6	38;40	T	T	19	36
CL1669.Contig1_All	834	A	G	G;A	21;1	34;35	R	A;G	18;16	32;35
CL1670.Contig1_All	649	A	G	G;A	38;2	35;35	R	G;A	33;32	35;33
CL1670.Contig1_All	774	A	G	G;A	26;1	33;30	R	A;G	26;13	30;36
CL1673.Contig2_All	1716	G	R	A;G	205;187	36;35	A	A;G	89;72	36;0
CL1676.Contig2_All	883	T	Y	T;C	49;41	31;33	C	C;T	98;1	30;9
CL1676.Contig2_All	1336	A	R	A;G	125;123	32;31	G	G;C	251;3	29;2
CL1678.Contig1_All	1114	C	T	T	48	38	Y	T;C	42;33	37;37
CL1688.Contig2_All	256	T	Y	T;C	13;13	37;39	C	C	44	36
CL1688.Contig3_All	818	T	C	C;T	29;1	33;34	Y	C;T	21;17	35;34
CL1689.Contig1_All	357	A	R	A;G	18;10	36;38	G	G	11	37
CL1690.Contig1_All	1688	A	C	C;A	103;3	36;35	M	A;C	85;51	35;36
CL1691.Contig3_All	240	C	Y	C;T	52;21	36;36	T	T;C	36;1	33;31
CL1693.Contig1_All	241	C	Y	C;T	12;9	35;37	T	T	17	36
CL1698.Contig1_All	993	C	S	G;C	32;27	39;32	G	G	50	37
CL1706.Contig1_All	220	A	G	G	56	34	R	A;G	29;20	34;33
CL1706.Contig3_All	191	A	R	A;G	64;57	30;33	G	G	65	31
CL1706.Contig3_All	1185	A	R	G;A	33;19	33;35	G	G;A	71;1	34;34
CL1706.Contig3_All	1479	T	K	T;G	56;51	29;29	G	G;A	101;1	31;30
CL1707.Contig1_All	619	C	M	C;A	57;27	34;35	A	A;C	58;1	34;22
CL1707.Contig1_All	673	A	R	A;G	46;33	37;38	G	G;A	50;1	36;34
CL1708.Contig1_All	112	T	C	C	40	36	Y	C;T	47;9	36;35
CL1708.Contig1_All	324	G	C	C	117	36	S	G;C	46;44	36;36
CL1708.Contig1_All	457	G	A	A	31	33	R	G;A	28;8	26;33
CL1710.Contig7_All	500	T	C	C	157	34	Y	C;T	193;62	34;37
CL1717.Contig1_All	370	T	Y	C;T	9;8	33;37	C	C	18	35
CL172.Contig2_All	1739	G	A	A;G	246;3	28;13	R	G;A	127;125	30;30
CL1722.Contig1_All	649	G	T	T;G	28;1	33;34	K	G;T	25;8	36;36
CL1723.Contig2_All	345	C	S	G;C	18;25	37;34	G	G	23	30
CL1729.Contig1_All	240	G	S	C;G	13;29	33;28	C	C;G	35;2	32;0
CL1729.Contig2_All	309	G	S	G;C	31;13	30;33	C	C;G	24;6	27;0
CL1735.Contig1_All	1228	T	A	A	31	31	W	T;A	18;9	38;33
CL1740.Contig2_All	576	A	G	G;A	17;1	37;18	R	A;G	13;7	32;37
CL1741.Contig3_All	83	A	R	A;G	40;38	34;31	G	G	38	35
CL1741.Contig3_All	333	A	R	A;G	39;17	37;32	G	G	27	34
CL1741.Contig3_All	559	A	R	G;A	21;20	34;34	G	G	28	33
CL1743.Contig3_All	698	C	Y	C;T	34;16	33;32	T	T;C	18;21	34;0
CL1744.Contig1_All	234	A	R	A;G	146;83	38;35	G	G;A	258;1	36;0
CL1747.Contig1_All	218	T	Y	T;C	9;7	32;37	C	C	14	35
CL1749.Contig2_All	146	A	R	A;G	25;9	37;31	G	G;A	26;1	36;40
CL1750.Contig1_All	1179	G	R	G;A	30;9	36;35	A	A	19	36
CL1758.Contig1_All	601	T	Y	T;C	19;17	36;34	C	C	24	31
CL1760.Contig1_All	240	A	R	A;G	141;114	36;37	G	G	248	37
CL1764.Contig1_All	1273	A	M	A;C	90;56	36;37	C	C;A	48;22	34;0
CL1768.Contig2_All	429	A	C	C;A	202;1	33;38	M	C;A	116;105	31;32
CL1768.Contig2_All	1606	A	G	G;A	55;1	33;40	R	A;G	42;20	32;25
CL1768.Contig2_All	2041	T	Y	T;C	43;30	35;36	C	C	57	37
CL1768.Contig2_All	2251	T	Y	T;C	19;10	35;35	C	C	31	37
CL1776.Contig1_All	473	G	R	G;A	26;21	31;36	A	A	34	34
CL1776.Contig1_All	485	G	R	G;A	29;21	34;35	A	A	42	36
CL1776.Contig1_All	594	G	R	G;A	28;19	30;31	A	A	44	31
CL1776.Contig1_All	905	C	Y	C;T	18;8	31;32	T	T;C	20;1	30;37
CL1776.Contig1_All	1553	A	C	C	41	34	M	A;C	28;24	35;32
CL1782.Contig2_All	324	T	K	T;G	17;8	34;37	G	G	33	36
CL1784.Contig2_All	121	T	Y	T;C	17;14	36;32	C	C;G	27;1	34;2
CL1789.Contig1_All	492	T	K	T;G	79;49	38;38	G	G;T	118;1	38;11
CL1790.Contig1_All	226	C	A	A	11	33	M	C;A	5;5	32;30
CL1791.Contig2_All	443	G	A	A	50	34	R	A;G	40;37	34;32
CL1793.Contig1_All	2221	T	Y	T;C	89;81	34;35	C	C	125	35
CL1793.Contig1_All	2389	T	Y	T;C	93;90	36;36	C	C	127	36
CL1797.Contig1_All	175	G	R	G;A	9;5	35;31	A	A	15	28
CL1803.Contig2_All	807	C	Y	C;T	149;104	32;30	T	T;A	253;2	32;14
CL1803.Contig2_All	2849	C	Y	C;T	188;67	33;34	T	T;G	254;1	33;2
CL1803.Contig3_All	344	T	C	C;T	72;1	37;40	Y	T;C	37;29	36;37
CL181.Contig1_All	1266	A	G	G;A	62;1	34;7	R	A;G	46;30	35;32
CL1815.Contig1_All	2792	A	R	A;G	54;38	36;34	G	G	88	35
CL1816.Contig1_All	243	T	Y	T;C	21;16	32;36	C	C	32	34
CL1819.Contig5_All	210	G	C	C	60	38	S	G;C	53;34	37;38
CL182.Contig1_All	790	G	A	A	43	37	R	G;A	38;36	38;38
CL1821.Contig4_All	123	T	Y	T;C	128;117	35;34	C	C	223	33
CL1821.Contig5_All	705	A	G	G;A	93;2	37;0	R	A;G	109;113	35;35
CL1822.Contig1_All	109	A	T	T	35	32	W	A;T	29;14	33;35
CL1825.Contig1_All	348	G	R	G;A	16;13	30;35	A	A	26	31
CL1825.Contig1_All	358	C	Y	C;T	23;15	30;35	T	T	30	33
CL1825.Contig1_All	442	C	S	C;G	14;12	36;32	G	G	20	32
CL1827.Contig1_All	711	T	Y	C;T	88;88	36;35	C	C;T	132;1	35;40
CL1827.Contig1_All	1155	G	R	G;A	194;12	37;39	A	A	115	37
CL1828.Contig6_All	824	T	C	C;T	142;2	35;39	Y	T;C	96;72	36;36
CL1829.Contig2_All	552	T	C	C;T	62;1	32;35	Y	T;C	66;24	28;31
CL1830.Contig1_All	1248	A	R	A;G	32;22	34;35	G	G	36	37
CL1831.Contig1_All	31	C	Y	C;T	54;19	35;34	T	T	19	33
CL1831.Contig1_All	276	C	Y	C;T	46;17	36;35	T	T	22	34
CL1834.Contig2_All	1220	A	G	G;A	34;1	34;37	R	A;G	24;10	36;34
CL1837.Contig2_All	3273	C	Y	C;T	38;31	33;33	T	T	20	33
CL1839.Contig2_All	77	T	K	G;T	20;21	33;34	G	G;T	45;14	34;0
CL1839.Contig3_All	488	C	M	C;A	7;5	34;38	S	G;C	28;17	34;33
CL184.Contig1_All	252	T	K	G;T	12;10	34;33	G	G	10	36
CL1840.Contig1_All	968	G	R	A;G	38;7	34;34	A	A	77	35
CL1843.Contig1_All	171	G	R	G;A	9;8	38;37	A	A	14	39
CL1846.Contig1_All	455	T	A	A	26	34	W	T;A	11;10	36;28
CL1849.Contig1_All	1189	T	A	A;G	17;1	32;8	W	T;A	12;6	31;33
CL185.Contig1_All	1346	A	T	T	23	37	W	A;T	36;13	37;37
CL185.Contig1_All	1778	C	Y	C;T	39;36	36;33	T	T;C	33;1	36;36
CL1850.Contig1_All	73	A	R	A;G	20;16	36;36	G	G	32	35
CL1850.Contig1_All	152	A	R	A;G	27;21	37;33	G	G	41	34
CL1850.Contig1_All	219	G	R	G;A	42;37	37;32	A	A	72	34
CL1851.Contig1_All	246	G	K	G;T	86;35	33;32	T	T	83	36
CL1851.Contig1_All	327	C	S	C;G	55;35	34;34	G	G;C	70;1	32;8
CL1851.Contig1_All	369	T	Y	T;C	55;46	34;35	C	C	88	33
CL1851.Contig1_All	605	A	R	A;G	44;39	33;35	G	G	54	34
CL1851.Contig1_All	1200	G	S	G;C	99;43	38;39	C	C;G	74;1	37;40
CL1851.Contig1_All	1416	A	W	A;T	17;12	38;36	T	T;A	27;1	33;26
CL1851.Contig1_All	1615	A	M	C;A	28;27	36;37	C	C	45	36
CL1851.Contig1_All	1671	G	K	T;G	75;36	37;36	T	T	242	38
CL1854.Contig3_All	2053	G	R	G;A	77;79	38;36	A	A;T	118;1	36;9
CL1855.Contig2_All	794	A	R	G;A	32;27	35;31	G	G;A	75;1	34;25
CL1856.Contig1_All	167	G	T	T	24	30	K	G;T	19;12	30;26
CL1856.Contig1_All	2033	T	A	A	117	34	W	T;A	55;49	35;32
CL1860.Contig5_All	93	T	Y	T;C	23;9	35;38	C	C	10	36
CL1863.Contig5_All	1199	T	Y	T;C	31;21	34;32	C	C;G	57;1	35;2
CL1863.Contig5_All	1886	T	Y	T;C	46;25	37;36	C	C	97	35
CL1865.Contig2_All	141	G	C	C	105	35	S	G;C	57;47	36;36
CL1865.Contig2_All	291	A	G	G;A	148;1	38;0	R	G;A	64;69	38;37
CL1874.Contig2_All	1829	A	R	G;A	81;75	31;33	G	G;A	132;2	31;18
CL1874.Contig2_All	2081	C	S	G;C	27;22	34;31	G	G	45	35
CL1876.Contig1_All	123	T	Y	T;C	12;7	31;34	C	C	23	30
CL1878.Contig1_All	868	C	T	T	17	30	Y	T;C	13;8	31;36
CL1880.Contig1_All	896	G	R	G;A	51;39	35;36	A	A;C	100;1	35;10
CL1880.Contig1_All	1690	C	Y	C;T	91;70	35;35	T	T	138	37
CL1880.Contig1_All	1939	G	R	G;A	49;41	32;30	A	A;G	94;1	30;2
CL1880.Contig1_All	2904	T	C	C;A	173;1	37;2	Y	T;C	101;96	37;36
CL1889.Contig2_All	1523	T	K	T;G	31;32	33;30	G	G;C	96;2	33;2
CL1889.Contig2_All	1655	T	Y	T;C	48;45	32;31	C	C;A	86;1	30;9
CL1889.Contig2_All	1979	C	Y	C;T	35;27	35;32	T	T	81	35
CL1893.Contig9_All	396	C	A	A;C	62;3	35;35	M	A;C	19;16	36;36
CL1896.Contig2_All	54	A	G	G	15	32	R	A;G	6;5	34;36
CL190.Contig3_All	69	C	M	C;A	9;9	37;37	A	A	13	37
CL191.Contig1_All	120	T	Y	T;C	61;45	29;31	C	C;G	105;1	29;2
CL1913.Contig2_All	141	A	T	T	66	28	W	T;A	36;42	30;18
CL1913.Contig2_All	179	A	G	G;T	91;1	34;2	R	A;G	49;41	33;35
CL1913.Contig2_All	311	C	T	T	68	33	Y	C;T	24;19	33;34
CL1913.Contig2_All	498	T	C	C	33	33	Y	T;C	26;28	38;33
CL1917.Contig1_All	473	G	A	A	26	36	R	G;A	10;6	35;34
CL1918.Contig1_All	531	G	S	G;C	986;50	37;38	C	C;T	98;1	38;38
CL1918.Contig1_All	815	A	G	G;C	254;1	31;2	R	G;A	152;101	31;28
CL1918.Contig1_All	1588	A	C	C;A	338;5	25;0	M	C;A	285;321	34;35
CL1918.Contig2_All	213	T	C	C	255	36	Y	C;T	134;121	37;37
CL1918.Contig3_All	25	A	R	G;A	186;69	37;38	G	G;A	252;1	37;39
CL1933.Contig2_All	73	C	T	T	22	38	Y	T;C	27;23	37;36
CL1939.Contig2_All	650	T	C	C	14	31	Y	T;C	11;9	27;24
CL1939.Contig2_All	740	T	C	C;T	24;1	36;41	Y	C;T	24;13	35;31
CL1942.Contig1_All	266	C	Y	T;C	83;79	34;35	T	T	125	34
CL1942.Contig1_All	419	T	W	T;A	28;25	35;31	A	A	43	34
CL1944.Contig1_All	866	T	C	C	32	34	Y	T;C	27;21	33;32
CL1944.Contig1_All	896	A	G	G;A	44;1	33;34	R	G;A	35;30	35;35
CL1944.Contig1_All	1040	T	C	C;T	41;3	33;26	Y	T;C	32;34	35;33
CL1944.Contig1_All	2018	C	T	T;C	35;1	37;35	Y	T;C	10;9	37;36
CL1947.Contig2_All	986	C	Y	C;T	108;61	36;37	T	T	50	37
CL195.Contig1_All	1440	C	S	C;G	58;29	37;36	G	G	46	37
CL1950.Contig1_All	841	T	C	C;T	107;4	32;37	Y	T;C	68;53	32;33
CL1953.Contig1_All	459	T	Y	T;C	44;36	35;32	C	C	43	33
CL1955.Contig1_All	285	G	R	A;G	54;48	34;36	A	A	78	34
CL1956.Contig1_All	1338	G	R	G;A	23;19	32;32	A	A	23	35
CL1956.Contig1_All	1398	G	S	G;C	23;14	34;36	C	C	30	35
CL1957.Contig3_All	557	T	Y	T;C	50;36	37;37	C	C	68	37
CL1958.Contig2_All	704	T	Y	T;C	14;11	33;36	C	C;T	23;1	37;17
CL1958.Contig2_All	1925	C	Y	C;T	32;28	36;33	T	T;C	80;1	36;40
CL1969.Contig9_All	324	A	R	G;A	28;27	32;30	G	G	25	33
CL1970.Contig1_All	767	T	Y	C;T	33;24	32;30	C	C	36	33
CL1970.Contig1_All	1322	A	R	A;G	99;54	32;33	G	G	63	34
CL1970.Contig1_All	1436	T	Y	T;C	58;45	37;36	C	C	48	38
CL1972.Contig1_All	991	A	R	A;G	17;13	35;33	G	G	29	33
CL1973.Contig2_All	587	G	R	G;A	56;39	37;33	A	A	79	33
CL1973.Contig2_All	1160	A	M	A;C	30;24	35;36	C	C;A	46;1	35;10
CL1973.Contig2_All	1535	G	R	G;A	48;13	33;35	A	A	33	35
CL1974.Contig1_All	113	T	W	A;T	48;28	36;38	A	A	58	34
CL1974.Contig2_All	59	A	R	A;G	57;53	37;40	G	G;A	80;1	34;0
CL1974.Contig2_All	113	T	W	T;A	29;30	35;30	A	A	53	31
CL1977.Contig1_All	522	G	A	A	22	35	R	G;A	10;8	34;31
CL1977.Contig1_All	2983	C	A	A	34	37	M	A;C	29;20	37;36
CL1980.Contig2_All	444	A	R	A;G	123;108	35;35	G	G;T	224;1	34;2
CL1982.Contig12_All	373	A	W	A;T	331;30	38;38	R	A;G	406;44	38;39
CL1983.Contig1_All	322	T	C	C;T	168;6	36;33	Y	T;C	69;66	35;36
CL1983.Contig1_All	1625	A	G	G;A	92;4	33;39	R	A;G	55;27	37;35
CL1983.Contig1_All	1722	A	C	C;A	70;2	35;40	M	A;C	44;28	34;37
CL1983.Contig1_All	1727	G	A	A;G	69;3	36;38	R	G;A	44;29	35;34
CL1986.Contig1_All	428	A	R	A;G	6;5	38;37	G	G	17	32
CL1998.Contig1_All	578	A	T	T;A	89;3	34;23	W	A;T	47;47	36;35
CL1998.Contig1_All	981	G	A	A	59	38	R	G;A	40;24	35;37
CL2000.Contig1_All	340	C	M	C;A	11;8	36;36	A	A	15	36
CL2000.Contig1_All	1571	G	A	A;G	31;1	35;33	R	G;A	36;11	34;36
CL2002.Contig2_All	731	T	Y	T;C	20;14	33;33	C	C	27	33
CL2006.Contig2_All	155	C	G	G;C	82;1	30;34	S	C;G	51;48	32;28
CL2006.Contig2_All	1135	G	A	A;G	213;1	38;0	R	G;A	258;86	34;38
CL2011.Contig2_All	829	G	R	G;A	62;56	24;22	A	A;C	88;16	26;5
CL2012.Contig1_All	833	A	G	G	54	32	R	A;G	28;17	33;33
CL2012.Contig1_All	1260	T	C	C	40	36	Y	C;T	29;21	33;35
CL2013.Contig1_All	3577	A	G	G	18	34	R	A;G	25;19	37;32
CL2013.Contig1_All	3926	G	T	T;G	37;1	35;35	K	G;T	44;18	34;34
CL2013.Contig1_All	4032	A	G	G;A	19;1	37;36	R	G;A	22;21	36;35
CL2024.Contig1_All	1965	C	T	T;G	72;2	32;9	Y	C;T	9;6	31;31
CL2024.Contig1_All	3480	C	T	T	29	35	Y	C;T	18;14	36;37
CL2028.Contig2_All	511	G	K	G;T	171;84	34;37	T	T;G	254;1	36;2
CL2028.Contig2_All	2006	T	C	C;A	254;1	37;2	Y	C;T	131;124	38;38
CL2028.Contig2_All	2098	G	A	A	44	36	R	G;A	38;7	38;33
CL2028.Contig2_All	2278	A	G	G	12	33	R	A;G	13;8	37;30
CL2029.Contig1_All	713	A	R	A;G	136;118	37;36	G	G;T	254;1	36;9
CL2030.Contig1_All	766	C	G	G	18	34	S	C;G	11;9	35;31
CL2031.Contig2_All	1476	T	C	C	31	37	Y	C;T	24;18	38;33
CL2031.Contig6_All	307	A	R	A;G	19;17	35;36	G	G	10	37
CL2031.Contig7_All	201	A	C	C	80	36	M	A;C	51;35	36;35
CL2035.Contig1_All	1169	A	R	G;A	51;44	31;33	G	G;C	78;1	29;18
CL2037.Contig1_All	1778	G	A	A;G	83;1	33;39	R	G;A	43;34	34;34
CL2037.Contig1_All	2779	G	A	A	18	32	R	G;A	18;8	34;31
CL2047.Contig2_All	1971	T	C	C;T	72;2	35;37	Y	T;C	37;34	33;34
CL2048.Contig2_All	776	A	R	A;G	18;16	33;33	G	G	32	34
CL2048.Contig2_All	1489	G	K	G;T	12;6	35;36	T	T	27	35
CL2048.Contig2_All	1590	A	R	A;G	11;5	35;37	G	G	22	36
CL2048.Contig2_All	2275	A	R	A;G	36;26	37;36	G	G	53	36
CL2048.Contig2_All	2581	C	M	C;A	42;19	38;37	A	A	50	38
CL2048.Contig2_All	3520	C	T	T	73	36	Y	C;T	20;10	33;36
CL2053.Contig1_All	56	A	W	T;A	33;32	32;31	T	T	33	33
CL2053.Contig1_All	913	A	R	A;G	59;37	36;35	G	G;A	84;2	36;37
CL2055.Contig1_All	877	G	T	T	45	36	K	T;G	24;22	36;34
CL2055.Contig1_All	3845	G	A	A	32	36	R	A;G	20;11	33;36
CL2063.Contig2_All	253	A	G	G;A	27;1	33;39	R	A;G	20;7	36;32
CL2063.Contig2_All	733	A	G	G;A	41;1	35;37	R	A;G	22;23	36;34
CL2063.Contig2_All	2052	T	C	C;T	64;2	34;41	Y	C;T	43;39	33;35
CL2064.Contig1_All	453	C	T	T;C	27;1	36;35	Y	C;T	25;11	33;37
CL207.Contig2_All	404	C	Y	C;T	29;8	34;36	T	T	23	33
CL207.Contig3_All	689	T	G	G;T	40;19	34;0	K	T;G	77;39	35;36
CL2073.Contig1_All	375	T	C	C	40	32	Y	C;T	21;18	33;31
CL2073.Contig1_All	668	T	C	C;G	251;3	30;2	Y	C;T	155;94	31;31
CL2074.Contig1_All	883	T	Y	C;T	103;101	34;34	C	C;T	178;4	33;33
CL2077.Contig2_All	885	A	G	G	69	32	R	A;G	44;39	33;33
CL2089.Contig1_All	3288	A	T	T;A	26;1	36;34	W	A;T	28;18	35;38
CL2089.Contig1_All	3477	G	A	A	30	35	R	G;A	18;16	36;36
CL2089.Contig1_All	3867	T	C	C;T	49;1	37;39	Y	C;T	22;16	38;38
CL2089.Contig1_All	4352	T	C	C;T	54;2	33;33	Y	T;C	40;29	34;33
CL2089.Contig1_All	4363	T	C	C;T	48;2	35;39	Y	T;C	41;28	34;36
CL2090.Contig1_All	1183	A	G	G;A	68;2	33;38	R	A;G	74;38	36;36
CL2093.Contig2_All	55	A	T	T	10	30	W	A;T	20;10	36;36
CL2093.Contig2_All	1926	T	C	C;T	253;1	32;8	Y	C;T	146;106	31;28
CL210.Contig1_All	438	C	T	T	25	33	Y	C;T	111;11	36;36
CL210.Contig1_All	519	T	C	C;T	1001;7	31;0	Y	T;C	1189;400	29;32
CL210.Contig1_All	529	A	T	T;A	1194;7	31;0	W	A;T	1166;510	26;32
CL210.Contig1_All	565	C	G	G;C	1840;13	30;0	S	C;G	1325;717	36;30
CL210.Contig1_All	628	G	T	T;G	2722;6	36;0	K	G;T	1191;907	32;36
CL210.Contig2_All	104	T	C	C;A	243;1	30;2	Y	C;T	151;866	27;35
CL210.Contig2_All	114	A	T	T;A	366;3	30;0	W	T;A	219;865	28;33
CL210.Contig2_All	213	G	T	T;G	2130;3	36;0	K	T;G	708;976	36;37
CL2102.Contig1_All	741	T	Y	T;C	56;42	36;34	C	C	22	36
CL2105.Contig1_All	27	A	G	G	11	32	R	A;G	19;9	31;34
CL2105.Contig1_All	722	T	C	C	55	36	Y	T;C	49;40	37;35
CL2105.Contig1_All	734	C	T	T	64	36	Y	C;T	52;46	36;36
CL2106.Contig3_All	325	G	A	A	20	34	R	G;A	22;14	34;36
CL2106.Contig4_All	370	G	R	G;A	13;7	33;34	A	A	28	34
CL2110.Contig2_All	1602	A	M	C;A	61;67	34;30	C	C	127	31
CL2117.Contig2_All	257	T	Y	C;T	14;12	37;35	C	C	23	38
CL2120.Contig1_All	218	G	K	G;T	32;8	33;30	T	T	37	29
CL2121.Contig1_All	765	C	G	G	15	32	S	C;G	9;8	29;31
CL2121.Contig2_All	267	A	G	G;A	26;1	37;18	R	A;G	17;13	39;38
CL2121.Contig3_All	2267	C	S	C;G	28;19	34;35	G	G;C	48;1	35;38
CL2121.Contig4_All	859	T	C	C;T	52;3	36;35	Y	T;C	30;18	37;38
CL2121.Contig4_All	958	A	G	G;A	45;2	37;36	R	A;G	40;20	38;38
CL2121.Contig6_All	2188	C	T	T;C	130;4	35;39	Y	T;C	68;66	35;34
CL2122.Contig1_All	500	G	A	A;G	253;1	35;33	R	G;A	141;114	33;33
CL2123.Contig1_All	58	A	M	C;A	50;39	34;35	C	C	52	33
CL2124.Contig1_All	312	C	A	A	57	33	M	C;A	36;31	33;30
CL2124.Contig1_All	2904	T	G	G	63	33	K	T;G	56;43	35;35
CL2124.Contig1_All	3180	G	T	T	46	33	K	G;T	52;33	34;31
CL2124.Contig1_All	3243	T	A	A	29	30	W	T;A	34;19	29;31
CL2124.Contig1_All	3249	G	A	A	27	32	R	G;A	34;19	26;32
CL2124.Contig1_All	3720	T	C	C;T	143;2	33;37	Y	C;T	87;77	34;33
CL2126.Contig2_All	625	C	Y	C;T	60;53	33;34	T	T	88	34
CL2135.Contig1_All	103	A	M	A;C	13;8	38;38	C	C	11	32
CL2136.Contig1_All	244	C	T	T;C	68;2	31;35	Y	C;T	88;80	29;31
CL2136.Contig1_All	2176	T	C	C;T	84;2	30;20	Y	T;C	148;92	31;33
CL2136.Contig2_All	544	A	R	A;G	101;86	35;33	G	G;C	254;1	34;8
CL2139.Contig3_All	96	C	S	C;G	36;9	33;33	G	G	11	34
CL2139.Contig3_All	157	T	K	T;G	28;18	37;37	G	G	33	38
CL2139.Contig3_All	218	A	R	A;G	19;7	36;28	G	G	19	29
CL2139.Contig3_All	582	C	Y	C;T	67;37	34;34	T	T	60	35
CL2139.Contig3_All	668	C	Y	C;T	13;6	37;34	T	T	13	34
CL2141.Contig2_All	42	T	W	A;T	16;17	36;37	A	A	32	36
CL2142.Contig3_All	1018	A	M	A;C	14;7	31;36	C	C	10	35
CL2143.Contig2_All	158	G	K	G;T	20;8	34;39	T	T;G	27;1	38;24
CL2147.Contig1_All	1295	G	R	G;A	130;125	36;35	A	A	116	35
CL215.Contig1_All	754	T	A	A;G	63;1	37;2	W	T;A	16;12	36;37
CL2150.Contig1_All	1197	T	A	A;T	156;2	38;40	W	T;A	84;77	38;36
CL2151.Contig2_All	66	G	T	T	21	37	K	G;T	17;9	35;37
CL2151.Contig6_All	909	T	Y	T;C	41;37	36;37	C	C	94	37
CL2156.Contig1_All	1359	C	Y	C;T	141;107	35;35	S	C;G	150;105	35;35
CL2162.Contig2_All	713	A	G	G;A	19;1	35;25	R	G;A	12;14	36;30
CL2163.Contig2_All	941	T	C	C;T	252;3	37;38	Y	T;C	138;117	37;36
CL2163.Contig2_All	1700	T	C	C;T	88;1	30;33	Y	C;T	63;57	31;27
CL2163.Contig2_All	2061	A	R	G;A	28;22	35;32	G	G;C	68;2	34;2
CL217.Contig5_All	470	A	G	G	29	33	R	A;G	9;9	31;31
CL2171.Contig1_All	268	G	A	A	66	35	R	A;G	30;29	34;35
CL2171.Contig1_All	822	G	C	C	45	36	S	G;C	23;18	31;34
CL2171.Contig1_All	4579	A	G	G	55	36	R	A;G	30;17	37;34
CL2172.Contig1_All	1586	A	G	G	31	32	R	A;G	20;18	34;29
CL2175.Contig3_All	190	C	Y	C;T	52;36	36;34	T	T;G	51;1	34;2
CL2182.Contig1_All	391	G	C	C;T	45;1	37;31	S	C;G	26;20	38;37
CL2182.Contig1_All	1203	G	T	T;G	29;1	36;37	K	G;T	5;7	39;22
CL219.Contig1_All	81	G	K	G;T	16;11	27;27	T	T	10	28
CL219.Contig1_All	778	A	R	G;A	52;54	33;31	G	G	76	32
CL219.Contig1_All	1500	G	R	A;G	22;20	32;32	A	A	31	31
CL219.Contig1_All	1668	T	Y	T;C	6;5	34;36	C	C	8	35
CL2190.Contig1_All	1176	G	R	G;A	9;9	35;34	A	A	14	33
CL2190.Contig1_All	1212	T	Y	T;C	14;11	37;34	C	C;A	31;1	35;2
CL2192.Contig1_All	1909	A	R	A;G	33;29	36;34	G	G;T	82;1	34;31
CL2192.Contig1_All	3593	T	W	T;A	37;29	36;38	A	A	94	36
CL2195.Contig1_All	445	C	T	T	40	33	Y	C;T	21;15	34;29
CL2199.Contig3_All	993	C	S	C;G	79;66	33;30	G	G	131	30
CL2199.Contig3_All	1738	T	Y	T;C	23;10	36;38	C	C;A	39;1	35;17
CL2199.Contig3_All	2263	T	Y	T;C	112;112	27;25	C	C;T	194;1	25;17
CL2199.Contig3_All	2514	T	Y	C;T	21;21	30;30	C	C	21	33
CL2199.Contig3_All	3294	C	Y	C;T	30;25	33;29	T	T;G	41;2	28;15
CL2199.Contig3_All	3679	T	C	C;T	45;2	35;36	Y	C;T	31;25	36;36
CL2206.Contig2_All	62	A	W	T;A	43;40	35;35	T	T	61	33
CL2206.Contig3_All	62	A	W	A;T	25;23	33;35	T	T	37	34
CL2211.Contig1_All	725	A	T	T;A	127;1	35;2	W	A;T	77;50	34;36
CL2219.Contig1_All	951	T	C	C	17	32	Y	T;C	6;6	35;33
CL2220.Contig2_All	289	T	Y	T;C	20;15	33;32	C	C;T	34;1	33;2
CL2221.Contig2_All	632	G	R	G;A	12;9	36;39	A	A	11	37
CL2222.Contig1_All	464	A	R	A;G	8;7	34;36	G	G	15	32
CL2223.Contig2_All	560	G	A	A;G	19;1	35;40	R	A;G	18;12	34;31
CL2229.Contig1_All	896	T	Y	T;C	7;6	37;39	C	C	13	37
CL2230.Contig1_All	157	C	M	A;C	35;27	31;35	A	A	52	33
CL2230.Contig1_All	1736	A	R	G;A	47;53	30;31	G	G;C	83;1	30;8
CL2231.Contig3_All	160	C	T	T;G	77;2	34;2	Y	C;T	57;20	32;32
CL2231.Contig3_All	178	A	G	G;A	68;1	34;31	R	A;G	53;21	33;32
CL2237.Contig1_All	2917	A	W	A;T	117;133	35;32	T	T;A	86;18	32;0
CL2238.Contig1_All	3166	C	Y	T;C	67;27	37;32	T	T;C	123;2	37;17
CL2238.Contig1_All	3171	C	Y	T;C	66;29	37;37	T	T;A	118;1	38;34
CL2238.Contig1_All	4282	A	R	A;G	31;14	35;36	G	G	17	28
CL2238.Contig1_All	4356	A	R	A;G	44;25	35;37	G	G;T	40;1	36;17
CL2238.Contig1_All	4452	T	K	T;G	53;19	37;36	G	G;A	49;1	35;2
CL2238.Contig1_All	4963	C	M	C;A	56;41	38;37	A	A	81	37
CL2243.Contig1_All	634	A	G	G;A	26;1	37;37	R	A;G	13;10	35;38
CL2246.Contig2_All	2375	T	C	C	39	36	Y	C;T	19;18	35;36
CL2247.Contig1_All	2500	C	T	T;G	59;1	33;2	Y	C;T	42;35	33;31
CL225.Contig2_All	31	A	R	G;A	22;22	34;35	G	G	34	36
CL2252.Contig3_All	1301	C	T	T;C	60;2	36;24	Y	C;T	49;30	36;36
CL2255.Contig5_All	989	A	R	A;G	26;27	37;35	G	G	54	35
CL2258.Contig1_All	401	T	Y	T;C	15;8	32;37	C	C	11	29
CL2258.Contig7_All	135	T	C	C;T	13;6	29;0	Y	T;C	21;12	32;32
CL2258.Contig8_All	193	A	G	G	22	34	R	A;G	21;9	32;31
CL226.Contig1_All	2398	C	T	T;C	140;3	32;35	Y	C;T	90;68	33;33
CL2271.Contig2_All	279	C	Y	T;C	7;8	37;34	T	T;C	29;4	37;0
CL2276.Contig2_All	1507	T	Y	C;T	17;12	33;29	C	C	29	33
CL228.Contig3_All	865	C	S	C;G	17;10	26;33	G	G	39	33
CL228.Contig3_All	1987	A	R	A;G	14;8	36;34	G	G	34	34
CL2292.Contig3_All	273	G	R	G;A	9;8	27;34	A	A	10	34
CL2297.Contig1_All	236	T	C	C	20	37	Y	T;C	27;14	37;35
CL2298.Contig1_All	775	T	Y	C;T	34;22	33;38	C	C	47	35
CL2301.Contig5_All	705	C	T	T	11	36	Y	C;T	12;5	37;36
CL2307.Contig2_All	186	T	C	C;T	103;1	30;29	Y	C;T	48;39	28;28
CL2309.Contig1_All	634	C	T	T;C	254;1	33;21	Y	T;C	130;124	34;34
CL2309.Contig1_All	640	C	G	G	255	36	S	G;C	179;76	36;36
CL231.Contig3_All	304	T	C	C	38	36	Y	C;T	43;11	32;24
CL2314.Contig1_All	132	C	T	T;C	223;2	26;18	Y	C;T	115;103	29;27
CL2316.Contig1_All	445	G	R	G;A	148;107	33;35	A	A	255	35
CL2324.Contig2_All	243	A	T	T	31	31	W	A;T	21;18	35;35
CL2328.Contig1_All	1839	T	C	C	12	32	Y	T;C	10;8	29;31
CL2330.Contig1_All	765	G	A	A	24	33	R	A;G	9;8	29;33
CL2330.Contig1_All	1698	C	Y	T;C	18;6	37;33	T	T	33	39
CL2336.Contig1_All	276	C	S	C;G	17;7	35;37	G	G	19	34
CL2336.Contig1_All	385	C	S	C;G	40;27	35;36	G	G	52	34
CL2338.Contig2_All	997	G	C	C	8	33	S	G;C	11;7	40;35
CL2339.Contig1_All	249	A	R	A;G	40;27	30;32	G	G	32	32
CL2339.Contig2_All	140	A	G	G	24	37	R	G;A	16;13	28;27
CL2354.Contig1_All	106	T	Y	C;T	15;13	31;34	C	C	23	30
CL2354.Contig3_All	653	C	Y	C;T	26;14	34;33	T	T;G	30;1	36;33
CL2358.Contig1_All	460	A	G	G;A	20;1	33;30	R	A;G	12;12	34;30
CL2358.Contig1_All	1312	A	R	G;A	16;22	37;32	G	G;A	46;1	35;0
CL236.Contig17_All	3063	T	A	A;G	69;3	36;34	W	T;A	33;28	37;35
CL2367.Contig2_All	304	C	Y	C;T	43;31	35;38	T	T	19	38
CL2370.Contig2_All	1530	A	R	A;G	59;34	32;35	G	G	79	35
CL2370.Contig2_All	1539	G	R	G;A	55;31	26;28	A	A;G	70;4	27;10
CL2376.Contig1_All	319	G	S	G;C	36;27	35;35	C	C;A	14;1	34;2
CL2377.Contig2_All	2185	A	R	A;G	128;13	38;38	G	G;A	90;8	38;0
CL2386.Contig2_All	234	A	W	T;A	36;35	37;36	T	T	55	34
CL239.Contig2_All	543	G	R	G;A	34;16	36;37	A	A	15	33
CL239.Contig2_All	553	T	Y	T;C	48;7	36;37	C	C	15	31
CL24.Contig1_All	1850	C	Y	C;T	16;7	36;36	T	T;G	40;1	36;16
CL24.Contig1_All	1947	C	Y	C;T	31;24	34;35	T	T	98	33
CL24.Contig1_All	1992	C	Y	C;T	47;34	37;33	T	T	114	34
CL24.Contig1_All	2091	C	Y	C;T	30;18	38;36	T	T	54	38
CL24.Contig2_All	1886	A	R	G;A	8;7	35;29	G	G	13	36
CL2402.Contig1_All	269	T	C	C	10	37	Y	C;T	9;9	35;32
CL2402.Contig1_All	893	A	G	G	13	33	R	A;G	17;10	36;33
CL2405.Contig2_All	1188	T	Y	C;T	81;61	34;34	C	C	102	36
CL2406.Contig1_All	151	T	C	C;T	26;9	29;0	Y	T;C	24;29	33;31
CL2408.Contig1_All	942	A	R	A;G	22;19	36;36	G	G	17	30
CL2408.Contig1_All	1719	C	Y	C;T	48;34	29;30	T	T	65	30
CL2413.Contig1_All	73	C	Y	C;T	13;12	35;33	T	T	17	34
CL2413.Contig1_All	98	G	R	G;A	15;12	37;35	A	A	18	35
CL2413.Contig1_All	1249	C	M	C;A	14;10	33;33	A	A	26	33
CL242.Contig2_All	2174	A	R	A;G	138;111	32;33	G	G;A	132;49	32;0
CL2420.Contig2_All	204	T	Y	T;C	140;115	35;35	C	C;T	253;1	36;17
CL2420.Contig2_All	311	T	Y	T;C	66;59	35;34	C	C	103	33
CL2423.Contig2_All	1057	T	Y	T;C	17;11	31;38	C	C	34	35
CL2425.Contig1_All	4588	T	Y	T;C	17;11	32;29	C	C	40	31
CL2425.Contig1_All	5005	A	R	A;G	17;17	36;31	G	G	35	32
CL2425.Contig1_All	6622	G	R	G;A	49;38	38;38	A	A;C	62;1	37;2
CL2425.Contig2_All	5778	T	Y	T;C	49;42	35;37	C	C;T	60;2	35;32
CL2425.Contig2_All	6498	A	R	A;G	105;63	34;36	G	G	194	35
CL2425.Contig2_All	7391	T	G	G	81	35	K	T;G	35;31	37;37
CL2425.Contig2_All	8000	A	G	G	19	38	R	G;A	7;7	38;35
CL2426.Contig2_All	1559	G	R	G;A	22;17	33;33	A	A	25	33
CL2426.Contig3_All	1933	A	R	G;A	21;19	33;34	G	G	67	36
CL2426.Contig3_All	3285	G	R	G;A	70;34	35;37	A	A	43	37
CL2426.Contig3_All	3290	C	Y	C;T	70;34	32;36	T	T	43	37
CL2426.Contig3_All	3340	A	M	A;C	73;46	36;35	C	C	92	35
CL2426.Contig3_All	3389	G	R	G;A	140;111	36;36	A	A	187	36
CL2427.Contig2_All	84	T	Y	T;C	36;34	36;33	C	C;T	77;1	36;38
CL2429.Contig3_All	1558	A	G	G	109	34	R	A;G	62;51	36;35
CL2430.Contig2_All	2103	A	R	A;G	57;29	35;34	G	G;C	56;1	33;2
CL2435.Contig2_All	233	C	Y	C;T	21;19	33;34	T	T	28	34
CL2440.Contig1_All	618	T	C	C;T	176;3	36;38	Y	T;C	90;91	35;33
CL2440.Contig2_All	53	T	C	C;G	33;1	37;11	Y	T;C	11;8	38;38
CL2440.Contig2_All	215	G	A	A;T	150;1	33;2	R	A;G	85;80	33;31
CL2440.Contig3_All	253	A	G	G	45	36	R	G;A	29;29	34;34
CL2443.Contig2_All	377	C	T	T;C	13;1	32;31	Y	C;T	17;5	38;37
CL2446.Contig3_All	1158	T	A	A	17	35	W	T;A	20;11	32;36
CL2447.Contig1_All	556	T	C	C	27	37	Y	T;C	18;16	38;38
CL2448.Contig2_All	43	T	K	T;G	19;6	38;37	G	G	10	37
CL2452.Contig1_All	1306	C	M	C;A	79;68	34;34	A	A;T	141;2	34;34
CL2452.Contig1_All	1481	T	Y	C;T	135;120	36;38	C	C	255	37
CL2453.Contig1_All	3392	T	Y	T;C	39;32	34;36	C	C	66	36
CL2459.Contig1_All	1146	T	Y	C;T	25;22	33;35	C	C;T	33;2	34;12
CL2459.Contig1_All	1727	T	Y	T;C	13;6	30;29	C	C	17	36
CL2463.Contig2_All	138	T	G	G	43	37	K	T;G	12;12	39;38
CL2466.Contig1_All	193	G	R	G;A	23;22	40;39	A	A	51	39
CL2466.Contig2_All	305	G	R	G;A	34;35	38;38	A	A	58	37
CL2468.Contig1_All	261	C	S	C;G	36;34	37;39	G	G;A	63;1	39;40
CL2468.Contig2_All	82	T	Y	T;C	12;6	35;28	C	C;T	14;4	36;0
CL2469.Contig2_All	82	A	C	C;A	50;1	36;39	M	A;C	18;16	29;32
CL247.Contig2_All	110	G	S	G;C	7;7	39;26	C	C;T	9;1	36;2
CL247.Contig2_All	447	A	M	A;C	29;13	38;39	C	C	13	38
CL2470.Contig2_All	4174	A	G	G	79	35	R	A;G	56;32	33;35
CL2470.Contig2_All	4247	C	G	G	58	37	S	C;G	38;27	37;36
CL2473.Contig2_All	216	G	S	C;G	139;102	38;37	C	C	100	36
CL2473.Contig2_All	752	G	R	G;A	140;29	35;31	A	A	36	32
CL2473.Contig2_All	917	C	Y	C;T	78;67	36;37	T	T;G	81;1	36;2
CL2473.Contig2_All	1166	A	W	A;T	28;12	35;37	T	T	8	32
CL2473.Contig2_All	1195	A	W	A;T	26;15	37;34	T	T	8	30
CL248.Contig1_All	20	A	R	A;G	26;22	34;33	G	G	30	32
CL2480.Contig6_All	1251	A	R	A;G	28;25	36;34	G	G	33	37
CL2482.Contig1_All	968	G	C	C	31	37	S	C;G	13;13	37;36
CL2484.Contig1_All	1190	T	G	G	52	37	K	G;T	18;12	37;35
CL2484.Contig2_All	724	T	C	C	20	32	Y	C;T	13;12	32;32
CL2487.Contig4_All	174	T	Y	T;C	13;13	37;35	C	C	13	37
CL25.Contig2_All	244	T	C	C	70	34	Y	T;C	45;38	36;34
CL2500.Contig1_All	438	T	Y	C;T	17;13	36;35	C	C;A	33;1	33;2
CL2505.Contig1_All	1331	C	Y	C;T	135;120	32;34	T	T	255	33
CL2507.Contig1_All	436	A	M	C;A	12;7	36;36	W	T;A	11;10	37;37
CL2508.Contig4_All	347	C	Y	T;C	86;357	36;37	T	T;C	192;242	37;0
CL2509.Contig1_All	199	A	G	G	18	34	R	A;G	12;8	32;35
CL2509.Contig1_All	838	T	Y	T;C	18;15	31;34	C	C	30	35
CL2509.Contig1_All	874	G	R	G;A	17;8	36;34	A	A	29	37
CL2509.Contig1_All	970	A	R	A;G	12;8	35;40	G	G	16	34
CL2509.Contig1_All	1120	T	Y	C;T	16;16	33;28	C	C;G	30;1	30;2
CL2510.Contig1_All	401	G	S	G;C	29;16	29;31	C	C	43	33
CL2518.Contig1_All	341	T	Y	C;T	160;92	30;27	C	C;T	254;1	30;35
CL2518.Contig1_All	512	A	M	C;A	142;110	33;31	C	C;A	249;5	32;22
CL252.Contig2_All	740	C	G	G;C	21;1	32;31	S	G;C	21;20	33;34
CL2524.Contig2_All	316	C	Y	T;C	39;29	37;39	T	T	74	36
CL2527.Contig1_All	607	G	T	T	23	38	K	G;T	17;12	36;37
CL2527.Contig1_All	835	A	T	T;G	51;1	32;6	W	A;T	42;32	34;32
CL2527.Contig1_All	1693	T	C	C	84	36	Y	T;C	41;39	34;35
CL2527.Contig1_All	4132	C	Y	C;T	10;7	35;37	T	T;C	35;1	31;37
CL2529.Contig1_All	109	T	C	C	26	35	Y	T;C	18;10	30;29
CL2534.Contig1_All	690	C	T	T;C	28;15	36;0	Y	C;T	30;12	37;37
CL2537.Contig1_All	1033	T	W	T;A	63;45	32;30	A	A	96	32
CL2537.Contig1_All	1081	C	Y	C;T	64;51	35;36	T	T	97	36
CL2537.Contig1_All	1798	G	R	G;A	23;10	34;33	A	A	25	31
CL2537.Contig1_All	1815	A	R	A;G	7;5	35;35	G	G	11	33
CL2537.Contig1_All	2018	A	R	A;G	31;15	37;36	G	G	38	35
CL2537.Contig1_All	2043	T	Y	T;C	33;13	32;34	C	C	32	34
CL2542.Contig1_All	1520	G	A	A	46	37	R	G;A	36;26	35;34
CL2544.Contig2_All	1084	A	R	A;G	22;16	29;32	G	G	31	35
CL2544.Contig2_All	1384	A	R	G;A	39;36	32;22	G	G	43	34
CL2549.Contig1_All	80	G	A	A;C	17;1	35;2	R	G;A	12;5	31;36
CL255.Contig3_All	105	C	S	C;G	18;9	30;31	G	G	32	34
CL2556.Contig3_All	277	G	R	G;A	23;7	36;35	A	A;T	9;1	35;2
CL2556.Contig3_All	381	C	S	C;G	33;11	33;30	G	G	17	35
CL2564.Contig1_All	319	A	G	G	30	36	R	A;G	21;10	32;34
CL2569.Contig2_All	1318	G	K	G;T	62;28	29;36	T	T	93	32
CL2575.Contig1_All	94	T	G	G	13	31	K	T;G	11;6	30;30
CL2582.Contig3_All	412	A	M	C;A	15;14	36;37	C	C	31	35
CL2589.Contig1_All	1021	A	R	A;G	18;12	24;24	G	G;T	10;1	28;6
CL2589.Contig1_All	1970	A	R	A;G	66;47	29;31	G	G	116	31
CL2591.Contig2_All	113	A	T	T	11	34	W	A;T	11;5	34;30
CL2594.Contig2_All	823	T	C	C;T	136;2	32;22	Y	T;C	96;75	34;32
CL2595.Contig2_All	1405	G	S	G;C	49;29	29;27	C	C;G	58;11	27;5
CL2595.Contig2_All	1514	A	R	A;G	25;25	34;28	G	G;A	74;1	29;39
CL26.Contig1_All	462	T	Y	T;C	141;109	34;33	C	C;T	250;2	33;33
CL2601.Contig1_All	118	C	Y	C;T	30;14	30;30	T	T;G	22;3	24;7
CL2601.Contig1_All	423	T	K	T;G	29;25	38;34	G	G	38	32
CL2607.Contig2_All	1156	T	C	C	13	36	Y	T;C	16;8	31;26
CL2613.Contig3_All	231	T	Y	T;C	9;6	34;38	C	C	14	35
CL262.Contig2_All	964	A	T	T;A	37;1	35;39	W	A;T	21;14	34;33
CL2621.Contig1_All	308	A	T	T	50	36	W	A;T	53;18	37;37
CL2621.Contig1_All	319	G	C	C	49	35	S	G;C	53;17	36;36
CL2621.Contig1_All	341	C	G	G	25	38	S	C;G	13;9	36;32
CL2625.Contig1_All	1575	T	C	C	21	34	Y	T;C	12;10	37;29
CL2628.Contig2_All	332	A	G	G	65	34	R	A;G	39;33	33;33
CL2633.Contig1_All	912	T	C	C;T	43;1	32;40	Y	T;C	28;18	33;35
CL2633.Contig1_All	1645	A	G	G;A	76;1	36;37	R	G;A	35;36	35;32
CL2635.Contig2_All	149	T	W	T;A	139;115	24;27	A	A;T	221;1	27;19
CL2639.Contig1_All	690	T	C	C	15	38	Y	T;C	19;14	35;37
CL2639.Contig1_All	1146	T	C	C	8	36	Y	T;C	17;7	32;37
CL2639.Contig1_All	1179	T	C	C	10	38	Y	T;C	16;9	32;34
CL264.Contig2_All	1075	A	R	G;A	17;16	37;38	G	G	36	37
CL264.Contig2_All	1281	A	R	A;G	26;27	37;35	G	G	43	35
CL2642.Contig1_All	73	C	A	A	31	35	M	C;A	24;17	33;35
CL2642.Contig1_All	116	G	A	A;C	62;1	32;5	R	G;A	49;25	32;33
CL2645.Contig1_All	467	A	C	C;A	73;3	36;38	M	A;C	39;30	34;36
CL2647.Contig2_All	940	G	K	T;G	15;12	34;37	C	C	44	34
CL2647.Contig2_All	1070	A	R	G;A	5;5	38;36	G	G	20	34
CL2652.Contig2_All	350	G	T	T	18	37	K	G;T	10;5	33;36
CL2657.Contig2_All	3517	A	R	G;A	29;29	39;36	G	G	61	36
CL2657.Contig2_All	3692	C	T	T;C	77;1	37;25	Y	C;T	45;35	36;37
CL2657.Contig4_All	1722	A	M	C;A	39;35	36;34	C	C	98	36
CL2658.Contig1_All	1492	A	G	G	17	34	R	A;G	12;10	34;23
CL2664.Contig1_All	275	C	S	G;C	28;34	33;35	G	G	41	30
CL2664.Contig2_All	183	C	S	C;G	21;7	29;28	G	G	15	27
CL2669.Contig6_All	2268	C	T	T	40	35	Y	C;T	13;12	38;33
CL267.Contig2_All	828	G	R	A;G	57;55	36;35	A	A;G	163;3	36;37
CL2671.Contig1_All	1041	G	A	A	123	35	R	A;G	54;51	34;36
CL2671.Contig1_All	1212	T	C	C;A	46;1	37;40	Y	T;C	26;25	37;36
CL2673.Contig1_All	330	T	C	C;T	42;2	36;33	Y	T;C	38;21	36;38
CL2673.Contig1_All	336	T	A	A;T	46;2	31;37	W	T;A	38;23	35;34
CL2676.Contig2_All	551	T	Y	T;C	64;40	30;33	C	C;T	60;2	31;33
CL2681.Contig1_All	167	C	T	T	30	35	Y	T;C	16;21	34;32
CL2681.Contig2_All	1701	C	M	C;A	24;23	36;38	A	A;G	42;1	35;2
CL2683.Contig1_All	464	A	R	A;G	12;6	32;33	G	G	14	29
CL2686.Contig1_All	130	C	Y	C;T	10;9	29;32	T	T;C	19;1	33;34
CL2689.Contig2_All	171	T	Y	T;C	19;18	27;28	C	C;T	32;1	32;2
CL2692.Contig1_All	784	T	C	C	48	36	Y	T;C	20;18	36;34
CL2692.Contig1_All	826	G	A	A	39	35	R	A;G	18;18	36;36
CL2692.Contig1_All	874	T	C	C	46	34	Y	T;C	23;22	35;35
CL2692.Contig1_All	1792	C	A	A;T	87;1	30;8	M	C;A	61;51	31;31
CL2694.Contig1_All	2005	A	W	A;T	140;109	34;35	T	T;G	236;18	33;12
CL2695.Contig2_All	1758	T	C	C;T	47;1	34;40	Y	C;T	35;32	32;33
CL2697.Contig2_All	573	G	A	A;G	37;3	32;33	R	A;G	39;39	36;34
CL2697.Contig2_All	1095	A	G	G;A	44;2	37;40	R	A;G	35;29	35;37
CL2703.Contig1_All	446	T	G	G	14	35	K	T;G	14;5	34;36
CL2704.Contig2_All	378	G	K	G;T	32;9	36;36	T	T	29	36
CL2706.Contig1_All	1240	T	Y	T;C	20;14	34;32	C	C	18	31
CL2708.Contig2_All	112	A	R	A;G	18;7	34;34	G	G;T	20;1	38;34
CL2710.Contig2_All	100	A	R	G;A	24;11	34;25	G	G	25	32
CL2712.Contig1_All	420	T	Y	T;C	26;22	34;33	C	C	24	28
CL2712.Contig1_All	562	A	R	A;G	20;20	37;34	G	G;T	19;1	36;2
CL2712.Contig1_All	716	G	R	G;A	85;22	33;34	A	A	30	35
CL2712.Contig1_All	816	T	Y	T;C	89;11	37;34	C	C	62	37
CL2712.Contig1_All	986	T	Y	C;T	28;20	34;33	C	C	32	35
CL2715.Contig2_All	269	G	A	A	22	38	R	G;A	34;14	37;38
CL2716.Contig1_All	96	G	R	G;A	23;13	32;34	A	A	15	33
CL2716.Contig1_All	753	A	G	G	56	34	R	A;G	18;12	29;32
CL2718.Contig2_All	959	C	M	C;A	219;35	37;35	A	A;G	253;2	36;23
CL2718.Contig2_All	986	T	K	T;G	213;26	34;31	G	G;T	170;1	34;32
CL2718.Contig2_All	1278	T	Y	T;C	35;13	34;39	C	C	25	36
CL2718.Contig2_All	1540	T	W	T;A	69;58	35;35	A	A	70	36
CL2719.Contig1_All	862	T	C	C	91	31	Y	T;C	47;26	32;29
CL2719.Contig3_All	505	T	Y	T;C	44;10	37;36	C	C	18	38
CL2722.Contig2_All	83	T	Y	T;C	16;12	37;34	C	C;T	30;1	35;34
CL2722.Contig2_All	165	T	Y	T;C	14;12	35;37	C	C;T	21;1	36;35
CL2722.Contig2_All	249	A	R	A;G	22;19	35;33	G	G	37	35
CL2722.Contig2_All	359	C	S	C;G	13;8	38;23	G	G	21	37
CL2726.Contig1_All	226	C	A	A;G	46;2	25;7	M	C;A	24;15	32;23
CL2727.Contig1_All	238	G	R	G;A	21;19	30;32	A	A	40	32
CL2727.Contig1_All	517	A	R	A;G	6;5	34;27	G	G	15	32
CL2729.Contig1_All	1014	G	A	A	18	35	R	A;G	14;10	33;34
CL2729.Contig1_All	1164	C	T	T	25	31	Y	C;T	17;14	32;32
CL2730.Contig1_All	1030	C	A	A	75	33	M	C;A	56;41	32;33
CL2730.Contig1_All	1051	A	G	G;A	102;1	32;41	R	A;G	71;50	32;34
CL2732.Contig2_All	180	A	M	A;C	32;29	37;35	C	C;T	56;1	36;34
CL2732.Contig2_All	3041	C	Y	C;T	87;73	36;34	T	T;G	120;1	35;7
CL2732.Contig2_All	3051	T	Y	T;C	85;72	35;35	C	C	117	35
CL2732.Contig2_All	3828	G	S	G;C	24;9	39;37	C	C	13	37
CL2732.Contig2_All	3834	C	S	C;G	26;9	38;39	G	G	15	37
CL2732.Contig2_All	3920	A	W	T;A	34;21	28;21	T	T	55	28
CL2732.Contig2_All	3932	G	S	C;G	32;16	28;22	C	C;T	51;2	28;5
CL2732.Contig2_All	4297	A	W	A;T	54;9	37;37	T	T	8	38
CL2732.Contig2_All	4353	C	M	C;A	52;17	35;35	A	A	28	36
CL2733.Contig2_All	506	A	G	G	28	36	R	A;G	20;17	37;34
CL2735.Contig1_All	2143	C	T	T;C	46;1	30;0	Y	C;T	18;11	33;32
CL2735.Contig2_All	1820	G	A	A	55	36	R	G;A	45;30	33;32
CL2735.Contig2_All	1922	C	T	T;C	53;1	36;39	Y	C;T	51;42	36;36
CL2735.Contig3_All	2236	C	T	T;C	47;2	35;37	Y	C;T	21;21	35;33
CL2740.Contig3_All	2324	T	C	C	19	35	Y	T;C	24;16	35;34
CL2740.Contig5_All	1360	A	G	G	28	35	R	A;G	12;10	37;38
CL2743.Contig1_All	2057	G	T	T;A	19;1	31;2	K	G;T	7;9	35;22
CL2744.Contig2_All	928	A	G	G;A	14;1	33;0	R	A;G	7;7	24;16
CL2749.Contig1_All	777	A	R	G;A	20;14	31;34	G	G	28	32
CL2749.Contig1_All	1163	C	Y	C;T	39;12	36;34	T	T	27	35
CL2751.Contig3_All	2079	T	Y	C;T	75;61	34;35	C	C	152	35
CL2756.Contig1_All	165	A	G	G	74	29	R	A;G	57;41	32;28
CL2756.Contig2_All	62	A	R	G;A	7;7	39;37	G	G	13	37
CL276.Contig1_All	676	C	S	C;G	72;60	32;30	G	G;C	117;1	34;34
CL2766.Contig2_All	1302	C	Y	C;T	16;12	36;36	T	T	14	38
CL2766.Contig2_All	1528	T	Y	C;T	8;8	35;35	C	C	19	36
CL2773.Contig2_All	909	T	Y	C;T	141;135	33;33	C	C;T	221;1	35;0
CL2773.Contig3_All	909	T	Y	C;T	55;65	36;36	C	C;T	151;1	36;0
CL2783.Contig2_All	339	A	M	A;C	974;60	28;29	C	C;A	535;13	31;0
CL2784.Contig1_All	1239	C	Y	C;T	17;13	25;27	T	T	44	28
CL2784.Contig1_All	1247	T	W	T;A	15;11	27;25	A	A	49	30
CL2784.Contig1_All	2909	T	C	C	15	33	Y	T;C	9;5	29;36
CL2785.Contig1_All	133	A	R	A;G	26;20	37;37	G	G	32	33
CL2786.Contig1_All	231	T	C	C;G	45;1	32;32	Y	C;T	20;11	32;34
CL2786.Contig1_All	326	G	A	A	20	32	R	A;G	9;6	35;35
CL2795.Contig4_All	903	A	M	C;A	78;101	34;26	C	C	63	33
CL2824.Contig1_All	381	T	C	C;T	134;2	32;30	Y	T;C	51;31	31;31
CL2824.Contig1_All	605	G	A	A	18	38	R	G;A	14;9	34;38
CL2824.Contig1_All	614	A	G	G	18	38	R	A;G	9;6	39;37
CL2831.Contig1_All	931	A	G	G	16	32	R	A;G	12;6	36;36
CL2832.Contig1_All	771	A	G	G	51	32	R	A;G	47;28	34;33
CL2839.Contig1_All	199	G	R	G;A	179;75	29;28	A	A;G	250;5	30;34
CL2839.Contig1_All	287	A	R	A;G	141;112	29;27	G	G;A	252;2	29;35
CL284.Contig1_All	1389	A	R	G;A	13;13	36;30	G	G	13	33
CL2840.Contig2_All	3013	T	C	C	18	36	Y	T;C	12;12	33;29
CL2846.Contig1_All	231	C	Y	C;T	25;15	35;34	T	T	26	38
CL2846.Contig1_All	288	C	M	C;A	15;5	28;38	A	A	15	36
CL2846.Contig1_All	378	A	W	A;T	29;17	38;38	T	T	26	37
CL285.Contig7_All	1484	A	R	A;G	14;10	36;36	G	G	9	37
CL2850.Contig1_All	273	C	T	T	12	36	Y	T;C	10;8	36;36
CL2855.Contig1_All	1482	A	G	G;A	29;1	37;39	R	A;G	17;12	37;36
CL2857.Contig2_All	73	A	C	C	20	37	M	C;A	14;13	38;38
CL286.Contig3_All	708	A	G	G	54	29	R	G;A	19;27	29;36
CL2861.Contig1_All	569	T	C	C	22	33	Y	T;C	21;14	36;36
CL2861.Contig3_All	1249	A	G	G;A	254;1	38;41	R	A;G	128;127	38;36
CL2866.Contig1_All	1078	T	Y	T;C	10;7	31;27	C	C	26	34
CL2866.Contig1_All	1291	C	Y	C;T	34;16	34;30	T	T	67	33
CL2866.Contig1_All	1821	T	C	C	19	34	Y	C;T	13;11	32;34
CL2868.Contig1_All	203	T	Y	C;T	39;26	28;30	C	C	55	27
CL2868.Contig1_All	515	C	Y	C;T	18;9	31;33	T	T	22	34
CL287.Contig3_All	705	A	G	G	21	35	R	A;G	16;16	37;34
CL2880.Contig1_All	111	G	R	G;A	9;7	36;38	A	A	16	38
CL2880.Contig3_All	752	T	C	C;T	46;1	30;23	Y	T;C	26;16	35;30
CL2880.Contig3_All	873	A	G	G;A	58;1	36;40	R	A;G	45;16	37;37
CL2885.Contig4_All	2035	G	R	G;A	41;19	36;35	A	A	32	36
CL2889.Contig3_All	1192	T	Y	C;T	51;46	39;38	C	C;A	118;1	35;10
CL2892.Contig1_All	565	A	G	G	8	35	R	G;A	6;6	36;30
CL2894.Contig1_All	748	G	A	A	23	30	R	G;A	20;12	31;35
CL2898.Contig6_All	1330	G	S	C;G	16;8	28;35	C	C	21	30
CL2900.Contig1_All	320	T	C	C;A	11;1	38;2	Y	T;C	9;6	37;35
CL2900.Contig1_All	619	T	A	A;T	51;1	36;40	W	T;A	23;8	37;38
CL2904.Contig2_All	330	C	Y	T;C	26;12	30;29	T	T;G	76;3	29;3
CL2905.Contig4_All	191	C	Y	C;T	49;46	37;37	T	T	75	37
CL2910.Contig1_All	914	T	C	C	147	30	Y	T;C	70;64	32;30
CL2911.Contig1_All	1442	A	R	A;G	14;11	33;34	G	G	26	32
CL2913.Contig2_All	460	A	R	A;G	80;71	34;34	G	G;A	136;1	33;40
CL2914.Contig1_All	2260	T	C	C	93	31	Y	T;C	71;52	30;30
CL2914.Contig1_All	3770	A	G	G	112	36	R	A;G	88;42	36;36
CL2914.Contig1_All	3994	T	C	C	26	27	Y	T;C	67;11	33;30
CL2915.Contig1_All	291	A	R	A;G	31;11	34;26	G	G	28	31
CL2915.Contig1_All	1470	T	W	T;A	19;12	37;36	A	A	28	36
CL2916.Contig3_All	1181	C	Y	T;C	64;82	37;37	T	T	76	38
CL2926.Contig3_All	1567	T	C	C	10	39	Y	C;T	8;7	38;38
CL2928.Contig1_All	195	G	R	G;A	13;8	32;30	A	A	15	30
CL2928.Contig1_All	239	T	K	G;T	10;10	33;32	G	G	17	35
CL293.Contig1_All	158	A	W	A;T	27;15	33;33	T	T	42	31
CL293.Contig1_All	179	A	R	A;G	46;33	34;33	G	G	91	33
CL293.Contig4_All	159	A	W	A;T	193;21	34;35	T	T	125	35
CL293.Contig4_All	283	T	Y	T;C	66;36	34;31	C	C;T	139;5	33;10
CL2933.Contig2_All	738	C	Y	T;C	34;37	37;34	T	T	64	34
CL2939.Contig1_All	764	C	Y	C;T	10;7	38;34	T	T	15	34
CL2939.Contig1_All	1029	A	G	G;C	19;1	31;2	R	A;G	19;14	35;33
CL2939.Contig1_All	1118	G	C	C;G	31;1	38;41	S	G;C	25;19	37;36
CL2942.Contig1_All	426	T	K	T;G	78;61	36;35	G	G	119	35
CL295.Contig1_All	427	G	R	G;A	24;6	35;29	A	A	17	32
CL295.Contig1_All	519	A	M	A;C	11;11	36;36	C	C;A	29;1	35;7
CL2950.Contig1_All	807	T	C	C	40	35	Y	T;C	21;16	34;33
CL2950.Contig1_All	1101	A	G	G	17	33	R	A;G	21;14	35;37
CL2952.Contig3_All	460	T	K	T;G	39;22	29;32	G	G;T	42;1	31;2
CL2952.Contig4_All	177	A	R	A;G	36;22	32;30	G	G	27	29
CL2952.Contig4_All	394	T	Y	T;C	9;7	30;35	C	C	21	35
CL2955.Contig2_All	190	G	S	G;C	21;16	30;32	C	C	8	36
CL2955.Contig2_All	598	A	G	G	27	36	R	A;G	20;15	35;35
CL2958.Contig2_All	1188	A	G	G	12	31	R	A;G	21;19	33;33
CL2959.Contig2_All	200	A	M	A;C	19;8	33;37	C	C	29	37
CL2961.Contig2_All	105	C	Y	C;T	17;13	30;24	T	T	17	24
CL2965.Contig2_All	856	G	R	G;A	68;69	38;36	A	A	121	35
CL2965.Contig2_All	885	A	R	A;G	62;47	37;36	G	G	84	36
CL2965.Contig2_All	1249	A	R	A;G	25;11	36;36	G	G;T	16;1	35;8
CL2965.Contig2_All	1269	C	Y	C;T	22;12	36;37	T	T	13	36
CL2965.Contig2_All	1491	A	W	A;T	37;14	36;36	T	T	42	38
CL2965.Contig2_All	2050	G	S	G;C	60;51	33;35	C	C	162	35
CL2978.Contig1_All	215	T	C	C	11	32	Y	C;T	16;14	37;34
CL2992.Contig2_All	1033	G	R	G;A	25;8	35;35	A	A;G	43;1	37;23
CL2993.Contig1_All	1266	T	G	G	9	31	K	T;G	24;20	36;34
CL2993.Contig2_All	70	G	R	G;A	43;24	37;35	A	A;G	44;1	35;24
CL2993.Contig2_All	186	T	Y	T;C	72;41	32;36	C	C	85	35
CL2993.Contig2_All	1126	A	R	A;G	43;22	34;37	G	G	30	34
CL2993.Contig2_All	1178	C	Y	C;T	25;17	31;33	T	T	26	35
CL2993.Contig2_All	1213	T	Y	T;C	61;41	34;35	C	C	56	35
CL2993.Contig2_All	1291	C	M	C;A	54;36	30;28	A	A;C	58;4	29;0
CL2993.Contig2_All	1297	G	R	G;A	52;36	31;28	A	A;G	51;5	28;0
CL2997.Contig1_All	715	T	G	G;T	242;3	28;22	K	T;G	120;96	24;29
CL3.Contig1_All	283	C	S	G;C	39;36	34;33	G	G	92	31
CL3.Contig1_All	415	G	S	G;C	28;25	38;37	C	C	82	37
CL3.Contig2_All	354	T	C	C	26	37	Y	T;C	15;12	36;37
CL3.Contig5_All	474	A	R	A;G	57;40	31;32	G	G	50	32
CL3000.Contig1_All	610	T	A	A	189	35	W	T;A	129;34	36;30
CL3000.Contig1_All	659	T	C	C	100	34	Y	T;C	39;51	36;32
CL3000.Contig2_All	481	A	R	A;G	33;31	35;33	G	G	34	35
CL3000.Contig3_All	715	C	M	C;A	145;110	36;36	A	A	255	37
CL3001.Contig2_All	185	C	Y	C;T	18;11	29;37	T	T;G	23;1	31;5
CL3001.Contig2_All	533	G	C	C	13	36	S	G;C	10;6	37;38
CL3007.Contig1_All	194	A	G	G;A	56;1	36;35	R	G;A	15;14	34;32
CL3010.Contig1_All	2971	G	R	G;A	63;44	30;30	A	A;G	57;1	28;33
CL3015.Contig2_All	906	A	R	A;G	24;19	34;36	G	G	47	32
CL3018.Contig3_All	360	T	Y	T;C	64;47	38;37	C	C	46	37
CL302.Contig1_All	1551	T	G	G;T	29;1	34;28	K	T;G	16;7	34;37
CL302.Contig1_All	1583	G	A	A;G	30;1	34;36	R	G;A	14;9	36;36
CL3025.Contig1_All	726	T	C	C	144	35	Y	T;C	65;56	33;34
CL303.Contig1_All	733	T	C	C;T	84;1	34;39	Y	T;C	74;66	32;32
CL3032.Contig1_All	563	A	R	A;G	42;29	35;34	G	G	23	34
CL3034.Contig1_All	146	T	Y	C;T	27;29	34;31	C	C	33	34
CL3040.Contig1_All	402	C	T	T;C	57;2	36;35	Y	C;T	56;47	35;34
CL3040.Contig1_All	858	G	A	A;T	14;1	33;2	R	A;G	20;7	32;37
CL3042.Contig1_All	3929	T	C	C;T	151;1	32;39	Y	T;C	85;66	34;35
CL3043.Contig2_All	222	G	A	A	74	37	R	G;A	38;24	36;37
CL3043.Contig2_All	579	T	C	C;T	165;2	35;30	Y	T;C	92;89	35;35
CL3043.Contig2_All	804	C	T	T;C	174;1	35;41	Y	C;T	139;78	33;35
CL3049.Contig1_All	85	T	Y	C;T	37;36	32;32	C	C	79	29
CL3053.Contig3_All	42	G	K	G;T	68;39	36;35	T	T;G	100;1	35;8
CL3059.Contig1_All	498	A	M	A;C	27;11	34;29	C	C;G	40;1	34;7
CL3060.Contig2_All	467	A	C	C;A	115;3	35;0	M	A;C	118;75	37;37
CL3061.Contig2_All	525	T	Y	C;T	12;34	38;35	C	C;T	37;1	36;40
CL3061.Contig3_All	422	A	G	G	21	34	R	A;G	20;10	32;30
CL3062.Contig1_All	402	T	Y	T;C	15;6	29;38	C	C	43	28
CL3062.Contig1_All	1249	G	A	A	20	34	R	A;G	31;7	32;34
CL3062.Contig1_All	1263	A	T	T	27	34	W	T;A	41;9	34;34
CL3064.Contig2_All	322	A	G	G	66	34	R	A;G	49;38	34;36
CL3064.Contig2_All	332	A	G	G	70	34	R	A;G	54;40	35;36
CL3068.Contig3_All	2872	T	G	G;T	243;5	35;29	K	T;G	146;109	35;36
CL3068.Contig3_All	3273	A	G	G	23	37	R	G;A	11;11	37;35
CL307.Contig3_All	1412	C	Y	C;T	14;7	33;29	T	T	15	32
CL3070.Contig2_All	228	T	C	C	17	35	Y	T;C	11;7	33;31
CL3072.Contig2_All	574	T	Y	T;C	12;7	31;34	C	C	33	33
CL3072.Contig2_All	1664	T	Y	T;C	67;64	33;34	C	C;T	107;2	34;30
CL3074.Contig1_All	108	A	R	A;G	11;11	34;34	G	G	17	33
CL3076.Contig1_All	1007	T	C	C;T	73;3	33;33	Y	T;C	31;25	33;34
CL3077.Contig2_All	1416	T	Y	T;C	134;121	28;21	C	C;T	254;1	29;30
CL3082.Contig2_All	293	A	R	A;G	21;18	31;33	G	G	66	32
CL3085.Contig3_All	1818	C	T	T;C	92;22	36;0	Y	T;C	98;91	36;36
CL3086.Contig2_All	341	A	G	G	22	32	R	A;G	19;13	28;29
CL309.Contig3_All	555	G	S	C;G	15;14	34;35	C	C	31	33
CL310.Contig2_All	990	T	Y	T;C	124;130	26;25	C	C;A	249;4	29;4
CL310.Contig3_All	615	A	C	C;A	124;1	31;2	M	A;C	199;91	32;32
CL3101.Contig2_All	1033	T	C	C;A	34;1	30;31	Y	T;C	28;17	31;28
CL3111.Contig1_All	737	A	T	T;A	28;1	37;37	W	A;T	18;8	35;34
CL3111.Contig1_All	3011	T	C	C;T	51;2	37;38	Y	C;T	35;33	36;36
CL3112.Contig1_All	666	T	Y	T;C	56;75	33;37	C	C	57	31
CL3123.Contig3_All	1355	G	S	G;C	17;12	36;33	C	C	46	38
CL3127.Contig2_All	1731	A	R	G;A	36;43	37;35	G	G	86	37
CL3128.Contig3_All	447	T	C	C;T	171;3	33;37	Y	T;C	156;98	33;32
CL3129.Contig1_All	782	C	T	T	26	36	Y	C;T	17;12	36;35
CL3130.Contig1_All	1202	C	Y	C;T	10;5	38;40	T	T	9	38
CL3131.Contig6_All	929	G	T	T;C	82;3	28;3	K	T;G	62;179	31;25
CL3131.Contig6_All	2529	A	M	A;C	11;8	35;32	C	C	13	36
CL3134.Contig2_All	404	G	T	T	41	38	K	G;T	20;17	37;34
CL3136.Contig1_All	2811	A	T	T	40	32	W	A;T	21;13	35;33
CL3136.Contig1_All	2962	G	A	A	18	36	R	G;A	16;9	35;36
CL3140.Contig1_All	2112	G	R	G;A	37;28	35;36	A	A;G	48;1	37;38
CL3145.Contig2_All	1430	T	Y	T;C	14;8	33;37	C	C	29	36
CL3147.Contig3_All	332	A	R	A;G	11;8	37;26	G	G	22	36
CL3148.Contig1_All	419	T	C	C	255	36	Y	T;C	131;124	37;37
CL3149.Contig3_All	1041	T	C	C	44	37	Y	C;T	38;37	32;35
CL315.Contig2_All	139	A	R	A;G	34;16	32;30	G	G	19	28
CL3150.Contig4_All	420	G	R	G;A	43;43	35;33	A	A;G	69;1	36;39
CL3150.Contig4_All	1969	A	T	T;A	41;1	36;39	W	A;T	30;24	35;36
CL3150.Contig4_All	2014	C	T	T;C	56;1	37;41	Y	C;T	28;19	39;38
CL3151.Contig1_All	500	A	R	A;G	36;23	33;32	G	G	46	32
CL3151.Contig1_All	529	A	R	A;G	28;18	31;34	G	G	32	34
CL3151.Contig1_All	1139	G	R	A;G	12;12	38;38	A	A	31	39
CL3157.Contig1_All	404	T	Y	C;T	9;6	32;34	C	C	11	38
CL316.Contig1_All	1757	G	R	A;G	24;7	25;38	A	A;C	53;1	32;2
CL3161.Contig3_All	3523	C	Y	C;T	11;6	34;37	T	T	17	37
CL3161.Contig3_All	3556	C	Y	C;T	35;28	36;37	T	T	51	36
CL3164.Contig1_All	429	G	R	G;A	22;15	31;34	A	A	14	33
CL3164.Contig1_All	438	C	Y	C;T	23;18	30;36	T	T	11	35
CL317.Contig6_All	672	G	R	G;A	44;35	35;35	A	A;G	49;1	35;31
CL3172.Contig2_All	1924	G	A	A	16	33	R	A;G	7;5	37;38
CL3172.Contig2_All	1931	T	A	A	18	35	W	A;T	7;5	34;30
CL3173.Contig1_All	666	G	C	C;G	27;12	39;0	S	C;G	16;19	39;36
CL3176.Contig2_All	1144	A	R	G;A	29;34	34;28	G	G;A	63;1	29;18
CL3178.Contig3_All	85	T	W	T;A	216;34	34;32	A	A;T	251;3	34;4
CL318.Contig1_All	238	A	R	G;A	55;57	33;35	G	G	128	38
CL318.Contig1_All	283	T	Y	T;C	73;65	38;37	C	C	172	35
CL3184.Contig3_All	125	G	S	C;G	15;14	32;33	C	C	22	32
CL3189.Contig3_All	982	T	Y	C;T	19;20	34;28	C	C	33	34
CL3189.Contig4_All	2699	T	Y	T;C	20;13	30;25	C	C	18	25
CL3189.Contig4_All	2789	A	R	A;G	22;12	35;38	G	G	50	35
CL3189.Contig4_All	2906	A	R	A;G	24;12	28;36	G	G;T	35;1	33;18
CL3189.Contig4_All	2963	T	Y	T;C	37;28	33;33	C	C	63	35
CL319.Contig1_All	515	A	R	A;G	136;116	36;35	G	G	59	35
CL319.Contig3_All	444	A	R	G;A	117;118	25;23	G	G;T	243;12	26;2
CL319.Contig3_All	1808	T	Y	C;T	125;127	26;25	C	C;A	254;1	29;2
CL3190.Contig3_All	784	G	A	A	61	37	R	G;A	23;19	32;37
CL3190.Contig3_All	795	A	T	T	54	37	W	A;T	22;15	38;37
CL3192.Contig1_All	502	A	R	A;G	16;11	36;36	G	G	10	35
CL3192.Contig1_All	1024	T	Y	T;C	31;17	36;36	C	C	42	33
CL3192.Contig1_All	1111	C	Y	C;T	68;34	33;32	T	T;C	58;1	33;34
CL3192.Contig1_All	1288	A	R	A;G	39;31	36;36	G	G;C	47;1	36;2
CL3192.Contig1_All	2159	G	K	G;T	45;27	32;33	T	T	21	33
CL3200.Contig1_All	1346	G	S	G;C	40;11	37;39	C	C	13	37
CL3202.Contig1_All	624	T	K	T;G	157;98	38;37	G	G;C	157;1	35;10
CL3204.Contig1_All	378	T	Y	C;T	19;12	26;35	C	C;T	74;1	34;2
CL3205.Contig2_All	118	C	Y	T;C	16;16	33;31	T	T	10	36
CL3206.Contig3_All	1863	T	Y	C;T	23;18	34;34	C	C;T	38;1	36;8
CL321.Contig2_All	540	C	Y	C;T	10;5	35;37	T	T	10	35
CL3213.Contig2_All	56	G	S	G;C	15;10	36;36	C	C	18	38
CL3215.Contig1_All	158	A	M	A;C	12;6	38;37	C	C	21	37
CL3222.Contig3_All	131	T	C	C;T	87;1	27;35	Y	T;C	78;43	25;28
CL3222.Contig3_All	193	A	G	G;A	126;1	37;40	R	A;G	101;69	35;37
CL3225.Contig1_All	1025	T	C	C	41	37	Y	T;C	48;38	34;37
CL323.Contig2_All	1150	C	T	T;C	95;3	37;37	Y	C;T	84;78	36;36
CL3232.Contig1_All	129	T	Y	T;C	79;8	31;34	C	C;A	75;1	31;34
CL3235.Contig1_All	1561	T	C	C	109	32	Y	T;C	57;47	33;33
CL3236.Contig1_All	70	T	K	T;G	12;8	39;39	G	G	26	34
CL324.Contig1_All	1825	T	Y	T;C	72;74	32;29	C	C	136	28
CL3241.Contig2_All	140	C	Y	T;C	20;12	26;33	T	T	17	31
CL3246.Contig2_All	560	T	C	C	26	34	Y	T;C	15;13	32;34
CL3250.Contig3_All	702	A	R	G;A	59;55	31;32	G	G	160	32
CL3251.Contig1_All	1003	A	C	C	57	36	M	A;C	35;32	37;36
CL3255.Contig1_All	1757	A	G	G;A	21;1	30;35	R	A;G	9;5	29;34
CL326.Contig1_All	597	A	R	A;G	15;16	37;30	G	G	24	32
CL3263.Contig2_All	742	A	G	G	21	36	R	A;G	19;7	36;36
CL3276.Contig1_All	640	A	M	A;C	117;114	35;34	C	C;A	226;2	34;24
CL3276.Contig1_All	831	C	Y	T;C	125;107	35;35	T	T	191	35
CL3283.Contig1_All	818	T	K	T;G	18;13	35;33	G	G	26	32
CL3283.Contig1_All	897	G	R	A;G	22;20	34;35	A	A	49	35
CL3285.Contig1_All	1238	T	Y	T;C	10;21	34;35	C	C	31	34
CL3285.Contig2_All	1980	G	C	C;G	88;2	37;38	S	C;G	93;38	37;36
CL3285.Contig2_All	2012	G	T	T;G	99;2	36;36	K	T;G	88;41	37;36
CL3285.Contig2_All	2033	A	G	G;A	71;2	37;39	R	G;A	75;46	38;36
CL3287.Contig2_All	1751	A	G	G	26	31	R	A;G	52;37	33;35
CL3294.Contig2_All	2117	T	Y	T;C	79;17	35;37	C	C	73	36
CL330.Contig2_All	2023	T	K	G;T	126;129	36;34	G	G	247	35
CL3307.Contig1_All	1520	A	W	A;T	17;10	39;38	T	T	12	39
CL3313.Contig2_All	754	T	Y	C;T	17;10	35;37	C	C	14	36
CL3314.Contig1_All	194	C	T	T	15	32	Y	C;T	14;6	33;30
CL3314.Contig1_All	206	A	C	C;A	20;1	34;35	M	A;C	16;7	34;34
CL3314.Contig1_All	1077	G	K	G;T	24;22	34;35	T	T	14	36
CL3318.Contig1_All	95	G	K	G;T	60;50	32;32	T	T;C	101;1	33;6
CL3318.Contig1_All	748	C	Y	C;T	179;75	34;37	T	T	255	36
CL3318.Contig2_All	179	T	Y	T;C	21;15	37;37	C	C	27	36
CL332.Contig2_All	718	C	Y	T;C	17;16	34;37	T	T;G	19;2	33;2
CL332.Contig2_All	992	T	W	A;T	10;7	32;32	A	A	14	38
CL3324.Contig1_All	752	C	T	T	37	35	Y	C;T	26;13	35;39
CL3324.Contig3_All	529	C	T	T	33	36	Y	C;T	28;21	35;34
CL333.Contig1_All	430	T	Y	T;C	14;7	35;38	C	C	32	33
CL333.Contig1_All	488	C	S	C;G	12;8	32;33	G	G;C	44;1	33;30
CL3330.Contig1_All	2809	G	A	A	12	31	R	G;A	23;9	31;34
CL3330.Contig1_All	2959	T	G	G	8	34	K	T;G	12;9	30;32
CL3331.Contig2_All	188	A	M	A;C	25;20	34;34	C	C	21	34
CL3331.Contig2_All	205	T	W	T;A	30;18	36;37	A	A	19	38
CL3336.Contig1_All	1924	T	Y	T;C	10;9	37;35	C	C	11	36
CL3340.Contig2_All	546	T	C	C	50	35	Y	T;C	23;21	37;35
CL3342.Contig3_All	297	C	T	T;C	128;2	31;14	Y	C;T	61;55	35;32
CL3350.Contig2_All	323	C	T	T	35	34	Y	T;C	28;26	32;34
CL3350.Contig2_All	2248	G	A	A;G	32;1	33;33	R	A;G	49;22	32;34
CL3353.Contig2_All	838	A	G	G;A	250;4	23;34	R	A;G	159;96	31;31
CL3353.Contig2_All	2616	A	W	A;T	141;114	36;36	T	T	88	36
CL3356.Contig1_All	637	G	R	G;A	107;57	33;35	A	A	188	36
CL3356.Contig1_All	856	A	R	A;G	164;90	35;37	G	G;C	254;1	36;2
CL3356.Contig1_All	952	A	R	A;G	148;104	30;31	G	G;A	249;5	31;31
CL3356.Contig1_All	1106	G	R	A;G	185;70	35;30	A	A;G	254;1	35;33
CL3356.Contig1_All	1432	A	M	A;C	145;107	30;29	C	C;A	252;1	30;31
CL3356.Contig1_All	1444	A	R	A;G	143;109	30;30	G	G;A	253;2	30;24
CL3356.Contig1_All	1521	T	Y	T;C	135;120	37;38	C	C;T	253;2	37;38
CL3356.Contig1_All	2427	T	Y	T;C	175;80	38;38	C	C;T	209;2	37;37
CL3356.Contig1_All	2456	A	R	A;G	165;90	37;37	G	G;A	209;2	38;36
CL336.Contig7_All	263	G	C	C	58	35	S	G;C	30;22	32;36
CL336.Contig8_All	2395	G	A	A	28	35	R	G;A	16;11	32;28
CL336.Contig8_All	4146	C	T	T	49	35	Y	C;T	32;25	38;35
CL336.Contig8_All	8581	G	A	A	37	35	R	G;A	28;12	36;33
CL3361.Contig1_All	1908	C	M	C;A	36;8	38;37	A	A	87	37
CL3361.Contig1_All	2044	T	Y	T;C	12;11	37;37	C	C	68	37
CL3361.Contig1_All	2092	A	R	A;G	13;9	38;30	G	G	44	37
CL3365.Contig2_All	755	T	Y	T;C	33;23	30;32	C	C	72	33
CL3365.Contig2_All	1640	A	R	A;G	60;47	35;38	G	G	71	36
CL3365.Contig2_All	1840	T	C	C	32	34	Y	C;T	24;24	33;31
CL3366.Contig1_All	900	C	Y	C;T	49;46	35;36	T	T	123	35
CL3369.Contig2_All	788	T	Y	T;C	30;20	35;35	C	C	80	35
CL337.Contig2_All	71	T	Y	T;C	53;38	33;35	C	C	107	33
CL3370.Contig2_All	446	C	T	T;C	33;2	32;39	Y	C;T	21;14	34;37
CL3371.Contig2_All	498	T	Y	T;C	11;8	35;31	C	C	18	30
CL3371.Contig2_All	549	C	Y	C;T	14;6	33;39	T	T	28	38
CL3372.Contig2_All	157	A	C	C;A	37;1	36;37	M	A;C	16;16	38;38
CL3373.Contig1_All	447	C	T	T;C	136;4	33;3	Y	T;C	123;17	34;33
CL3373.Contig1_All	493	C	T	T	72	32	Y	T;C	69;10	33;36
CL3373.Contig1_All	498	C	T	T	76	32	Y	T;C	69;6	35;35
CL3374.Contig1_All	335	A	G	G	24	31	R	A;G	21;20	29;35
CL3376.Contig2_All	116	T	C	C;T	33;1	37;34	Y	T;C	21;18	38;34
CL3376.Contig2_All	492	C	T	T	32	36	Y	T;C	12;9	37;36
CL3377.Contig2_All	68	T	Y	T;C	39;13	36;38	C	C	34	37
CL3384.Contig1_All	487	T	W	A;T	10;6	31;31	A	A	19	30
CL3398.Contig1_All	1077	G	A	A	188	29	R	A;G	130;125	30;30
CL3398.Contig1_All	1082	T	C	C	188	33	Y	C;T	132;123	33;32
CL340.Contig3_All	166	A	G	G	22	33	R	A;G	12;6	30;32
CL3401.Contig1_All	2101	A	R	G;A	13;16	31;22	G	G;A	36;2	30;0
CL3401.Contig2_All	2101	A	R	G;A	11;19	35;31	G	G;A	42;2	33;0
CL3402.Contig1_All	76	A	T	T;A	79;3	37;26	W	T;A	24;26	38;31
CL3403.Contig1_All	747	C	S	C;G	46;38	36;33	G	G	38	37
CL3403.Contig1_All	1014	C	M	C;A	39;21	32;34	A	A;C	28;1	33;34
CL341.Contig3_All	1511	A	W	A;T	17;12	31;29	T	T	23	33
CL3412.Contig1_All	401	T	G	G	9	37	K	T;G	9;9	37;37
CL3415.Contig2_All	1157	T	A	A;G	33;1	29;8	W	T;A	19;16	30;29
CL3416.Contig2_All	393	T	C	C	353	32	Y	T;C	214;163	33;35
CL3426.Contig1_All	206	T	G	G	24	35	K	T;G	16;10	34;39
CL3426.Contig2_All	206	T	G	G;T	35;1	35;39	K	T;G	14;10	34;33
CL3428.Contig1_All	1768	G	R	G;A	45;33	39;39	A	A	30	38
CL3428.Contig2_All	1727	C	Y	C;T	12;7	36;35	T	T	17	35
CL3436.Contig2_All	218	A	G	G;A	250;5	29;24	R	A;G	136;118	27;28
CL344.Contig6_All	385	T	Y	T;C	50;25	37;35	C	C	52	37
CL3443.Contig1_All	4749	G	A	A;G	253;1	35;39	R	G;A	144;111	36;34
CL3447.Contig1_All	480	T	C	C	11	34	Y	T;C	14;7	26;37
CL345.Contig2_All	391	C	G	G	30	26	S	G;C	16;9	28;37
CL3454.Contig3_All	2034	C	G	G	45	33	S	C;G	23;14	33;34
CL3454.Contig3_All	2474	T	Y	T;C	15;10	36;38	C	C	16	36
CL3454.Contig4_All	3306	C	Y	C;T	41;10	36;38	T	T	45	35
CL3454.Contig4_All	3340	A	R	A;G	23;16	34;36	G	G	44	35
CL3454.Contig4_All	4623	G	R	G;A	104;98	37;38	A	A	107	38
CL3459.Contig2_All	1293	A	R	A;G	38;18	35;34	G	G	58	33
CL3459.Contig2_All	1349	T	Y	T;C	36;20	30;32	C	C	57	28
CL3459.Contig2_All	1964	G	A	A;G	47;2	33;4	R	G;A	37;25	34;34
CL3468.Contig1_All	54	T	A	A	15	34	W	T;A	8;5	34;39
CL3468.Contig1_All	181	A	G	G	43	33	R	A;G	24;15	33;35
CL3468.Contig1_All	773	T	C	C	23	33	Y	T;C	22;7	33;34
CL3468.Contig1_All	830	T	C	C	23	36	Y	T;C	25;11	34;34
CL3468.Contig1_All	3711	G	K	G;T	102;86	29;32	R	G;A	77;70	32;33
CL347.Contig1_All	1648	G	A	A	22	38	R	G;A	14;10	39;38
CL3470.Contig1_All	768	A	M	A;C	86;23	36;38	C	C	13	35
CL3473.Contig2_All	188	T	Y	T;C	34;33	26;26	C	C	79	30
CL3473.Contig2_All	1303	A	G	G	40	31	R	A;G	25;26	35;31
CL3477.Contig1_All	796	T	K	T;G	64;57	35;33	G	G	86	34
CL3483.Contig2_All	1831	C	A	A;C	105;1	33;2	M	C;A	36;30	32;34
CL3487.Contig1_All	1124	T	G	G	22	33	K	G;T	13;13	31;30
CL3487.Contig1_All	1538	G	R	G;A	15;14	38;36	A	A	54	37
CL3489.Contig2_All	275	T	C	C	21	37	Y	C;T	8;7	37;38
CL349.Contig2_All	1304	C	S	C;G	25;15	34;32	G	G;A	20;2	30;33
CL3499.Contig3_All	230	A	G	G	63	33	R	A;G	53;49	33;32
CL3499.Contig3_All	2413	T	G	G	38	34	K	T;G	30;27	34;36
CL350.Contig1_All	129	A	G	G	79	33	R	G;A	18;33	36;28
CL350.Contig2_All	129	A	G	G	135	34	R	A;G	91;50	33;34
CL3500.Contig3_All	1894	T	Y	T;C	79;69	32;34	C	C	143	35
CL3505.Contig2_All	46	T	K	T;G	11;10	34;30	G	G	10	35
CL3505.Contig2_All	150	A	R	A;G	16;16	33;26	G	G	16	33
CL3511.Contig2_All	98	G	A	A;G	25;1	31;35	R	G;A	15;15	32;32
CL3513.Contig2_All	1242	A	R	A;G	18;8	30;28	G	G	39	27
CL3518.Contig1_All	1097	A	R	A;G	111;67	30;30	G	G	92	31
CL3519.Contig2_All	466	A	R	A;G	58;25	35;34	G	G	49	38
CL3523.Contig1_All	224	A	R	A;G	11;8	34;37	G	G	22	36
CL3524.Contig1_All	958	C	S	G;C	26;9	34;37	G	G	73	36
CL3532.Contig1_All	957	G	A	A	59	34	R	G;A	14;12	33;29
CL3533.Contig1_All	1497	A	R	A;G	57;53	36;36	G	G	124	37
CL3533.Contig1_All	1841	A	M	A;C	97;69	38;38	C	C	102	37
CL3538.Contig1_All	3344	T	C	C;T	112;3	35;24	Y	C;T	60;62	34;32
CL3543.Contig2_All	2197	T	Y	T;C	86;64	35;34	C	C	90	33
CL3543.Contig2_All	2217	C	M	C;A	71;39	36;35	A	A;G	34;1	36;33
CL3543.Contig2_All	2264	A	R	A;G	71;69	36;37	G	G;C	86;1	37;2
CL3543.Contig2_All	2276	C	M	A;C	89;69	36;35	A	A;G	113;1	35;11
CL3544.Contig2_All	1602	A	G	G;T	17;1	38;16	R	A;G	21;10	34;35
CL3544.Contig2_All	1677	A	G	G;C	44;1	33;2	R	A;G	37;28	35;33
CL355.Contig1_All	312	T	A	A	67	34	W	T;A	43;44	35;34
CL3554.Contig2_All	98	T	Y	T;C	19;13	32;35	C	C	21	35
CL3556.Contig1_All	418	T	C	C	255	31	Y	T;C	132;123	29;30
CL3559.Contig2_All	269	A	G	G;A	37;1	36;2	R	A;G	21;16	36;36
CL3561.Contig1_All	1275	T	Y	C;T	11;10	31;33	C	C	33	33
CL3564.Contig1_All	692	G	R	G;A	40;25	30;33	A	A;T	70;5	33;29
CL3567.Contig1_All	1106	A	R	G;A	43;41	33;34	G	G;A	60;1	35;30
CL3567.Contig1_All	2040	A	R	A;G	132;80	37;37	G	G	116	37
CL3571.Contig1_All	145	G	K	G;T	16;10	32;32	T	T	17	34
CL3571.Contig1_All	160	C	S	C;G	17;10	33;32	G	G	18	31
CL3571.Contig1_All	263	A	R	G;A	15;14	33;33	G	G	22	34
CL3571.Contig2_All	1660	A	R	A;G	57;35	36;35	G	G;T	49;1	36;13
CL3572.Contig1_All	391	A	M	A;C	63;61	30;30	C	C	59	32
CL3572.Contig1_All	623	T	Y	T;C	128;127	35;33	C	C	135	34
CL3572.Contig1_All	650	T	Y	T;C	133;120	32;31	C	C	167	31
CL3572.Contig1_All	1017	T	K	T;G	53;21	37;38	G	G	26	38
CL3572.Contig2_All	194	T	C	C	25	34	Y	T;C	20;7	36;38
CL3573.Contig2_All	407	A	R	A;G	21;22	36;37	G	G	24	36
CL3579.Contig3_All	1488	T	Y	C;T	24;11	32;29	C	C;A	33;1	31;2
CL3579.Contig3_All	1532	T	Y	T;C	23;17	37;36	C	C	44	38
CL3579.Contig3_All	1851	C	Y	C;T	46;41	34;33	T	T	78	34
CL3579.Contig3_All	2231	A	R	G;A	89;85	36;36	G	G	136	36
CL358.Contig1_All	621	A	G	G	20	30	R	A;G	36;20	36;37
CL358.Contig1_All	642	A	T	T	21	34	W	A;T	31;18	36;34
CL358.Contig1_All	1069	T	G	G	48	32	K	T;G	42;40	34;35
CL3584.Contig1_All	799	T	W	T;A	35;22	30;33	A	A	37	30
CL3584.Contig1_All	1127	A	W	A;T	31;14	36;38	T	T;C	26;2	37;32
CL3585.Contig1_All	107	G	R	G;A	30;25	35;34	A	A	47	35
CL3585.Contig1_All	399	A	R	G;A	57;50	35;33	G	G	64	35
CL3589.Contig1_All	2676	T	Y	T;C	38;21	35;38	C	C	46	37
CL359.Contig2_All	446	A	W	A;T	34;30	36;35	T	T	82	35
CL3600.Contig2_All	2806	C	T	T;C	35;1	36;40	Y	C;T	17;12	31;36
CL3601.Contig2_All	65	T	W	T;A	71;61	34;34	A	A	64	35
CL3604.Contig2_All	280	G	R	G;A	31;20	33;24	A	A	48	31
CL3605.Contig1_All	37	A	G	G;A	28;1	34;7	R	A;G	31;30	34;34
CL3605.Contig1_All	784	C	T	T;C	103;1	34;32	Y	C;T	86;75	34;31
CL3607.Contig2_All	192	G	A	A	18	35	R	G;A	9;9	38;37
CL3611.Contig1_All	78	T	Y	T;C	41;23	28;28	C	C	100	31
CL3611.Contig1_All	117	A	R	A;G	43;18	31;29	G	G	118	32
CL3611.Contig1_All	203	A	R	A;G	97;30	25;34	G	G;A	225;1	35;0
CL3611.Contig2_All	201	A	R	A;G	29;8	35;30	G	G	37	32
CL3611.Contig2_All	287	A	R	A;G	72;17	25;29	G	G;A	144;1	36;0
CL3612.Contig1_All	261	C	Y	T;C	24;10	34;37	T	T;C	18;1	32;10
CL3614.Contig1_All	339	T	Y	T;C	56;38	35;35	C	C	70	36
CL3615.Contig1_All	22	T	Y	T;C	132;111	36;36	C	C	178	35
CL362.Contig3_All	460	G	K	T;G	20;14	38;36	T	T	25	36
CL3620.Contig1_All	929	G	K	G;T	35;25	32;35	T	T	39	33
CL3621.Contig2_All	702	G	R	G;A	12;6	36;37	A	A	14	36
CL3625.Contig4_All	356	T	A	A	31	34	W	T;A	21;12	34;34
CL3627.Contig2_All	608	G	S	G;C	12;8	35;37	C	C	11	37
CL3634.Contig1_All	231	T	Y	T;C	10;7	39;38	C	C	10	34
CL3635.Contig1_All	1018	A	R	G;A	5;6	35;30	G	G	11	33
CL3636.Contig1_All	129	G	S	C;G	13;13	35;33	C	C;G	29;1	31;39
CL3636.Contig1_All	714	T	Y	T;C	24;24	33;32	C	C	49	34
CL3636.Contig2_All	62	T	K	T;G	212;43	37;35	G	G	64	35
CL3636.Contig2_All	87	C	Y	C;T	210;43	34;36	T	T	73	36
CL3638.Contig2_All	1020	T	C	C	37	37	Y	C;T	13;11	37;36
CL3641.Contig1_All	1050	G	A	A	23	36	R	G;A	23;20	36;39
CL3645.Contig2_All	342	G	R	G;A	287;15	35;33	A	A;G	288;3	34;37
CL3647.Contig1_All	999	A	M	A;C	89;54	35;31	C	C;A	131;1	36;39
CL3647.Contig2_All	1014	A	M	C;A	60;48	29;33	C	C;A	100;1	31;7
CL3648.Contig1_All	567	G	R	G;A	18;7	37;36	A	A	8	38
CL365.Contig1_All	994	C	G	G;C	31;2	34;36	S	C;G	18;11	35;35
CL3650.Contig1_All	498	T	Y	C;T	104;107	37;36	C	C;G	224;1	37;2
CL3653.Contig2_All	892	T	C	C;T	32;1	33;37	Y	T;C	39;16	32;32
CL3653.Contig2_All	1225	A	G	G	28	30	R	G;A	24;23	32;33
CL3653.Contig3_All	643	T	G	G	10	34	K	G;T	14;12	35;33
CL3659.Contig2_All	475	A	G	G	19	36	R	A;G	21;12	34;37
CL3660.Contig1_All	376	A	R	A;G	16;7	33;30	G	G	20	36
CL3660.Contig2_All	144	A	W	A;T	20;11	35;32	T	T	29	30
CL3660.Contig2_All	505	G	R	G;A	25;16	34;35	A	A	36	37
CL3660.Contig3_All	591	A	M	A;C	20;13	33;31	C	C;G	55;1	36;10
CL3660.Contig3_All	879	A	R	A;G	9;8	35;32	G	G	16	35
CL3666.Contig2_All	219	G	T	T;G	27;1	35;41	K	G;T	37;17	36;37
CL3672.Contig1_All	241	G	A	A	28	32	R	A;G	10;12	36;28
CL3676.Contig1_All	4188	C	T	T;C	16;1	34;0	Y	C;T	26;17	37;35
CL3678.Contig2_All	264	G	A	A	13	30	R	G;A	14;8	28;30
CL3685.Contig8_All	184	A	R	A;G	53;40	34;34	G	G	108	33
CL3685.Contig8_All	210	A	M	A;C	63;48	32;31	C	C	138	34
CL3685.Contig8_All	835	G	S	G;C	15;13	30;34	C	C	72	32
CL3685.Contig8_All	1714	C	M	C;A	35;19	30;34	A	A;C	56;1	32;40
CL3685.Contig8_All	1782	C	Y	C;T	58;32	31;32	T	T;C	112;1	32;8
CL369.Contig2_All	1158	C	T	T	68	36	Y	C;T	51;35	37;34
CL3691.Contig1_All	1395	T	Y	T;C	21;18	34;34	C	C	43	33
CL3691.Contig1_All	1932	A	M	A;C	80;51	38;37	C	C;A	95;1	38;41
CL3692.Contig2_All	1270	A	G	G;A	262;3	33;0	R	G;A	135;189	34;33
CL3694.Contig1_All	134	G	A	A;T	80;1	33;11	R	G;A	62;57	32;33
CL3700.Contig4_All	71	C	T	T	255	34	Y	C;T	135;120	36;34
CL3705.Contig2_All	373	T	K	T;G	60;39	31;32	G	G	32	33
CL3710.Contig2_All	168	A	M	A;C	12;7	37;39	C	C	21	39
CL3714.Contig1_All	751	T	Y	T;C	22;19	36;35	C	C	69	34
CL3718.Contig2_All	1227	G	R	A;G	29;26	37;36	A	A	27	38
CL3719.Contig1_All	136	A	R	A;G	22;8	34;40	G	G	42	34
CL3719.Contig1_All	145	G	R	G;A	12;8	34;40	A	A	33	36
CL3719.Contig1_All	211	T	K	G;T	20;19	37;37	G	G	38	37
CL372.Contig1_All	199	A	G	G;T	10;1	37;15	R	A;G	13;7	31;37
CL3724.Contig1_All	84	G	K	G;T	46;39	35;35	T	T	77	36
CL3724.Contig1_All	439	A	R	A;G	23;24	33;29	G	G	63	31
CL3724.Contig1_All	949	A	R	A;G	48;28	35;37	G	G;C	47;1	35;28
CL3724.Contig1_All	1345	C	M	C;A	143;112	37;38	A	A	255	37
CL3726.Contig1_All	1356	A	R	A;G	24;18	35;35	G	G	33	36
CL3726.Contig1_All	1372	C	M	C;A	25;17	37;36	A	A;T	35;1	34;10
CL3727.Contig1_All	493	A	G	G	22	32	R	A;G	21;10	32;32
CL3728.Contig1_All	730	T	Y	T;C	143;112	34;35	C	C;T	250;3	35;35
CL3734.Contig2_All	1082	C	M	A;C	161;146	35;34	A	A;C	254;1	35;34
CL3734.Contig2_All	1142	T	K	T;G	157;127	27;27	G	G;T	418;2	29;2
CL3742.Contig1_All	1277	A	G	G	15	34	R	A;G	24;11	37;37
CL3749.Contig1_All	68	A	R	G;A	10;10	35;35	G	G	14	38
CL375.Contig2_All	343	G	T	T	16	38	K	G;T	12;9	37;37
CL3759.Contig2_All	87	G	R	G;A	13;13	35;34	A	A	35	34
CL3759.Contig2_All	206	T	C	C;T	117;1	37;39	Y	T;C	40;23	35;32
CL376.Contig6_All	895	A	R	G;A	16;14	39;36	G	G	34	38
CL376.Contig7_All	118	T	W	A;T	8;7	37;37	A	A	12	32
CL3762.Contig2_All	111	C	Y	C;T	80;54	33;34	T	T;C	80;1	32;32
CL3762.Contig2_All	138	C	M	C;A	30;24	30;32	A	A	43	33
CL3767.Contig1_All	244	A	R	G;A	29;28	33;34	G	G	26	32
CL3770.Contig1_All	517	T	Y	T;C	24;16	32;35	C	C	129	33
CL378.Contig2_All	1340	C	M	A;C	13;9	31;36	A	A	28	36
CL3781.Contig2_All	425	A	R	G;A	33;32	32;32	G	G	44	31
CL3781.Contig2_All	918	C	M	C;A	19;16	36;36	A	A	17	33
CL3781.Contig2_All	937	T	W	T;A	32;24	34;33	A	A	22	36
CL3789.Contig4_All	1420	T	C	C	24	31	Y	T;C	31;24	35;32
CL379.Contig1_All	73	A	R	A;G	130;124	35;34	G	G;A	250;2	32;32
CL3790.Contig1_All	171	G	S	G;C	168;48	31;34	C	C;A	52;1	33;2
CL3790.Contig2_All	100	C	T	T	25	30	Y	C;T	66;23	32;34
CL3790.Contig2_All	616	G	A	A;G	26;23	39;0	R	G;A	25;19	37;36
CL3797.Contig3_All	397	C	M	C;A	176;150	37;36	A	A;C	177;1	37;0
CL3800.Contig2_All	1427	C	Y	C;T	10;8	36;37	T	T	19	34
CL3801.Contig2_All	1041	T	G	G	11	33	K	T;G	19;10	33;34
CL3801.Contig2_All	1485	T	C	C	12	34	Y	T;C	15;7	34;36
CL3801.Contig2_All	2620	T	Y	T;C	103;68	34;35	C	C;T	158;1	36;37
CL3801.Contig3_All	2598	T	Y	C;T	89;35	34;34	C	C	120	35
CL3801.Contig3_All	2611	T	Y	C;T	10;8	29;30	C	C	28	33
CL3807.Contig1_All	1312	A	G	G	33	32	R	A;G	21;14	29;35
CL3814.Contig1_All	409	G	A	A	30	36	R	G;A	18;17	36;37
CL3818.Contig3_All	2246	A	G	G	96	37	R	G;A	84;9	37;37
CL3820.Contig2_All	263	A	G	G	32	39	R	G;A	13;10	39;39
CL3822.Contig2_All	398	A	T	T	38	35	W	T;A	19;19	34;33
CL3838.Contig1_All	413	A	R	A;G	39;32	37;36	G	G	64	36
CL3840.Contig1_All	283	G	R	G;A	19;12	28;24	A	A	20	32
CL3840.Contig2_All	139	A	G	G	32	33	R	A;G	17;12	34;34
CL3840.Contig2_All	250	T	C	C	38	33	Y	C;T	24;23	34;34
CL3840.Contig2_All	481	T	C	C	13	33	Y	T;C	21;15	32;34
CL3841.Contig3_All	928	C	G	G;C	253;2	34;38	S	G;C	131;122	34;32
CL3841.Contig3_All	1081	T	C	C;T	252;2	28;20	Y	T;C	140;114	28;26
CL3845.Contig1_All	1990	C	Y	T;C	32;24	32;33	T	T	42	34
CL3845.Contig1_All	2575	G	R	G;A	30;29	32;27	A	A;C	54;1	29;2
CL3845.Contig4_All	291	A	M	A;C	15;5	35;26	C	C	16	36
CL3857.Contig5_All	2241	G	K	G;T	35;16	36;32	T	T;G	36;1	31;2
CL3858.Contig1_All	389	T	A	A	19	34	W	T;A	14;13	32;34
CL3859.Contig1_All	1267	G	R	G;A	23;14	32;36	A	A	33	34
CL3859.Contig1_All	1284	C	Y	C;T	27;12	33;36	T	T	33	32
CL386.Contig2_All	206	T	W	T;A	65;47	33;30	A	A;T	196;1	35;37
CL3861.Contig1_All	107	A	M	C;A	29;17	31;27	C	C	25	29
CL3864.Contig1_All	1252	C	T	T;A	58;1	36;8	Y	C;T	40;35	35;37
CL3864.Contig1_All	1390	C	A	A;C	146;2	33;20	M	C;A	65;37	32;34
CL3864.Contig1_All	1412	C	A	A;C	154;3	37;37	M	C;A	49;48	36;36
CL3866.Contig1_All	29	C	Y	C;T	10;6	37;38	T	T	31	37
CL3866.Contig1_All	445	T	K	T;G	13;7	33;36	G	G	29	32
CL3866.Contig1_All	454	T	Y	T;C	13;10	32;34	C	C;T	28;1	34;9
CL3866.Contig1_All	943	G	S	G;C	15;12	37;38	C	C	16	37
CL3867.Contig1_All	238	T	Y	T;C	12;12	37;34	C	C;T	36;1	35;37
CL3867.Contig2_All	2230	C	G	G;T	139;1	35;10	S	C;G	92;78	34;35
CL3867.Contig2_All	2710	A	G	G;A	51;1	31;2	R	A;G	43;23	31;34
CL3867.Contig2_All	3058	A	C	C;A	103;1	36;34	M	A;C	62;46	34;33
CL3868.Contig2_All	304	T	W	A;T	15;31	29;33	A	A	34	31
CL3871.Contig1_All	144	C	G	G;C	99;1	36;36	S	C;G	71;56	35;35
CL3875.Contig3_All	2009	A	W	T;A	11;8	24;21	T	T;A	30;5	31;34
CL3876.Contig3_All	543	A	C	C	77	33	M	A;C	32;27	33;35
CL3876.Contig3_All	1080	A	G	G	39	35	R	G;A	29;21	34;34
CL3876.Contig3_All	1203	T	C	C;T	23;1	30;39	Y	T;C	17;11	31;30
CL3880.Contig4_All	1633	C	T	T;C	39;2	36;39	Y	C;T	39;23	38;35
CL3884.Contig2_All	273	C	Y	T;C	52;50	35;35	T	T	91	35
CL3885.Contig1_All	313	A	R	A;G	28;13	35;37	G	G	21	35
CL3885.Contig1_All	325	C	M	C;A	27;16	37;36	A	A	24	34
CL3885.Contig1_All	473	T	Y	T;C	30;14	37;36	C	C	31	36
CL3885.Contig2_All	69	A	G	G	17	36	R	A;G	14;6	35;34
CL3886.Contig2_All	83	G	K	G;T	9;8	34;31	T	T	22	34
CL3886.Contig2_All	126	C	M	C;A	18;13	33;32	A	A	39	32
CL3887.Contig1_All	461	C	T	T	20	34	Y	C;T	14;11	35;32
CL3887.Contig2_All	613	T	Y	T;C	79;74	37;36	C	C;T	140;1	36;38
CL3887.Contig2_All	895	T	Y	T;C	26;23	29;33	C	C	41	28
CL3887.Contig2_All	1632	T	Y	C;T	47;38	36;37	C	C;T	51;2	35;30
CL3887.Contig2_All	1838	A	R	G;A	112;100	36;38	G	G	121	37
CL3889.Contig1_All	768	G	A	A;G	28;1	34;35	R	G;A	20;18	36;38
CL389.Contig3_All	122	G	R	A;G	142;113	23;23	A	A;T	245;1	25;20
CL389.Contig3_All	146	A	R	A;G	215;39	34;29	G	G;T	253;1	35;30
CL3894.Contig1_All	619	T	C	C	23	31	Y	T;C	25;14	33;29
CL3898.Contig1_All	1228	T	Y	T;C	10;5	34;36	C	C;T	25;1	37;21
CL3899.Contig1_All	304	T	Y	T;C	29;24	36;33	C	C;T	42;1	34;41
CL3900.Contig1_All	596	A	G	G	27	31	R	G;A	9;6	29;25
CL3903.Contig2_All	33	T	Y	T;C	10;5	37;39	C	C	14	35
CL3919.Contig1_All	103	G	R	A;G	28;15	29;32	A	A	19	32
CL3919.Contig1_All	835	A	W	A;T	21;11	37;36	T	T	29	36
CL3922.Contig1_All	2139	C	M	C;A	18;16	39;38	A	A	46	38
CL3922.Contig2_All	1456	G	C	C;G	72;2	32;32	S	G;C	42;30	36;35
CL3924.Contig2_All	38	C	Y	C;T	196;12	33;28	T	T;G	37;3	29;16
CL3928.Contig3_All	1232	T	C	C;T	71;2	32;28	Y	T;C	29;30	34;32
CL3928.Contig3_All	1610	A	G	G	14	30	R	A;G	7;5	38;38
CL3929.Contig2_All	297	A	G	G	25	33	R	A;G	15;12	35;35
CL393.Contig2_All	101	C	Y	T;C	11;10	33;32	T	T	35	33
CL394.Contig1_All	778	A	R	A;G	242;13	35;37	G	G	255	34
CL3944.Contig1_All	692	A	G	G	19	33	R	A;G	39;21	33;35
CL3944.Contig1_All	1227	A	G	G;C	56;1	33;8	R	G;A	29;27	29;31
CL3944.Contig1_All	1511	T	C	C	18	35	Y	C;T	25;15	34;30
CL3945.Contig1_All	109	A	R	A;G	48;25	35;33	G	G;A	71;1	34;39
CL3949.Contig1_All	228	G	A	A;G	58;2	35;9	R	G;A	31;24	35;31
CL3949.Contig1_All	776	G	A	A	72	30	R	A;G	27;25	32;32
CL3951.Contig1_All	986	C	Y	T;C	19;17	34;31	T	T	36	34
CL3952.Contig3_All	1093	T	W	A;T	212;242	33;35	A	A;T	372;1	35;0
CL3953.Contig2_All	737	G	R	A;G	94;99	30;28	A	A	161	30
CL3966.Contig1_All	518	T	W	T;A	10;6	26;32	A	A	9	36
CL3976.Contig1_All	666	G	R	G;A	24;22	37;32	A	A;T	56;1	32;8
CL3976.Contig1_All	1152	T	Y	C;T	16;16	38;37	C	C	35	35
CL3976.Contig1_All	1185	T	K	G;T	20;17	36;37	G	G	31	35
CL3976.Contig1_All	1190	G	K	T;G	20;17	35;36	T	T	29	34
CL3980.Contig1_All	108	C	T	T;C	36;1	36;37	Y	T;C	23;19	36;34
CL3995.Contig6_All	894	C	T	T	17	34	Y	C;T	81;19	32;35
CL3999.Contig2_All	339	A	G	G;A	58;1	33;30	R	G;A	30;34	34;28
CL3999.Contig2_All	768	T	C	C;T	185;1	27;32	Y	T;C	79;62	28;28
CL4008.Contig2_All	1226	A	R	A;G	56;8	33;36	G	G	39	33
CL4011.Contig2_All	114	A	R	G;A	111;99	28;31	G	G;A	200;1	30;2
CL4012.Contig1_All	927	A	R	G;A	56;49	33;33	G	G	84	35
CL4012.Contig1_All	1202	T	K	T;G	105;96	36;37	G	G	115	36
CL4017.Contig1_All	1175	T	Y	C;T	7;5	37;36	C	C	18	31
CL4019.Contig1_All	41	C	T	T	65	36	Y	C;T	44;29	35;36
CL4019.Contig1_All	247	C	T	T;G	120;2	35;32	Y	C;T	70;23	35;36
CL4024.Contig1_All	287	C	Y	T;C	8;8	36;35	T	T	12	37
CL403.Contig5_All	6056	T	C	C	36	34	Y	T;C	16;11	32;31
CL403.Contig5_All	6627	A	G	G;A	87;1	33;40	R	A;G	43;30	35;36
CL4033.Contig1_All	336	C	T	T;C	22;1	32;40	Y	T;C	20;19	37;35
CL4036.Contig1_All	358	A	R	A;G	161;92	33;32	G	G;T	254;1	32;7
CL4036.Contig1_All	562	T	Y	C;T	134;119	27;26	C	C;G	252;2	26;2
CL404.Contig1_All	284	T	Y	T;C	10;8	30;35	C	C	15	36
CL404.Contig1_All	1034	T	A	A	10	30	W	T;A	13;9	37;34
CL404.Contig1_All	1042	A	G	G	11	35	R	A;G	15;9	36;35
CL4045.Contig1_All	169	G	R	G;A	149;106	33;31	A	A;C	254;1	36;24
CL4045.Contig1_All	229	C	Y	C;T	135;120	37;37	T	T	255	38
CL4047.Contig1_All	539	G	R	G;A	100;67	32;32	A	A	119	30
CL4047.Contig1_All	550	C	S	C;G	100;69	30;30	G	G;T	129;1	31;2
CL4047.Contig1_All	571	T	Y	T;C	92;61	33;31	C	C	116	33
CL4050.Contig1_All	356	A	R	A;G	146;109	37;35	G	G;A	253;2	35;31
CL4050.Contig1_All	398	C	M	C;A	156;94	32;34	A	A;G	246;4	33;34
CL4057.Contig1_All	253	G	R	G;A	25;21	30;30	A	A;T	50;2	29;2
CL4057.Contig1_All	385	T	Y	T;C	16;5	35;39	C	C	17	32
CL4057.Contig1_All	538	A	R	A;G	22;22	34;32	G	G	39	33
CL4057.Contig1_All	1491	T	W	T;A	55;11	37;35	A	A;T	41;1	32;41
CL4057.Contig1_All	1546	C	Y	C;T	47;18	37;38	T	T	36	36
CL4057.Contig2_All	276	T	C	C;G	47;1	33;34	Y	C;T	21;22	36;34
CL4057.Contig2_All	312	G	A	A;C	38;1	30;7	R	G;A	24;23	32;30
CL4063.Contig2_All	3679	G	R	G;A	81;75	37;36	A	A	119	35
CL4067.Contig3_All	3149	T	C	C;T	114;2	35;35	Y	T;C	72;62	33;34
CL4067.Contig3_All	3641	T	C	C;T	136;4	31;28	Y	T;C	109;85	29;31
CL4067.Contig3_All	4204	G	A	A;G	252;2	33;35	R	G;A	158;97	32;33
CL4068.Contig2_All	795	A	G	G	83	32	R	G;A	22;16	32;34
CL4068.Contig2_All	1946	T	Y	C;T	21;12	32;34	C	C	22	34
CL4068.Contig2_All	2558	T	Y	T;C	24;11	36;33	C	C	30	34
CL4068.Contig2_All	2579	T	K	T;G	22;12	37;37	G	G	35	36
CL4068.Contig2_All	3395	G	R	G;A	22;17	32;34	A	A	53	34
CL4069.Contig1_All	514	C	Y	C;T	18;14	32;27	T	T	41	29
CL4071.Contig1_All	432	T	A	A	379	36	W	T;A	236;168	38;37
CL4071.Contig2_All	184	C	S	C;G	230;184	35;30	G	G;C	269;1	35;0
CL4073.Contig3_All	468	A	R	A;G	142;27	35;35	G	G	96	35
CL4075.Contig1_All	764	C	Y	C;T	115;87	38;38	T	T	81	38
CL4075.Contig2_All	85	G	K	G;T	17;6	38;35	T	T;G	39;2	33;21
CL4075.Contig2_All	132	C	Y	C;T	16;11	36;34	T	T	29	34
CL4076.Contig2_All	28	A	R	A;G	132;123	36;36	G	G	255	36
CL4079.Contig2_All	277	A	G	G	28	34	R	A;G	31;23	36;33
CL4083.Contig1_All	560	G	R	G;A	15;14	35;35	A	A	13	38
CL4085.Contig1_All	60	C	M	C;A	22;12	35;32	A	A;G	19;1	34;2
CL4085.Contig1_All	115	T	K	T;G	18;17	30;31	G	G	22	36
CL4087.Contig2_All	138	G	K	G;T	45;29	32;31	T	T	22	33
CL4089.Contig1_All	1199	A	G	G;A	20;1	34;37	R	A;G	14;8	34;35
CL4089.Contig1_All	1376	C	T	T	26	28	Y	C;T	6;6	33;29
CL4089.Contig1_All	2753	A	R	G;A	58;55	36;36	G	G;A	134;1	37;34
CL4089.Contig1_All	3191	T	Y	T;C	47;36	37;35	C	C	82	36
CL4089.Contig1_All	3662	T	Y	T;C	63;53	37;35	C	C	121	35
CL409.Contig1_All	386	A	R	A;G	46;14	33;34	G	G	30	33
CL409.Contig3_All	453	A	R	A;G	165;90	37;36	G	G	123	36
CL409.Contig3_All	512	C	Y	C;T	188;67	34;34	T	T;C	72;4	35;34
CL409.Contig3_All	535	T	W	T;A	110;16	36;34	A	A	27	37
CL409.Contig3_All	540	T	W	T;A	114;17	36;35	A	A	28	37
CL409.Contig3_All	553	G	R	G;A	142;18	36;37	A	A	33	38
CL409.Contig3_All	580	T	Y	T;C	156;16	37;35	C	C	30	37
CL409.Contig3_All	676	A	M	A;C	125;17	33;34	C	C;T	28;1	34;8
CL409.Contig3_All	707	A	W	A;T	183;27	36;35	T	T	30	35
CL409.Contig3_All	809	T	W	T;A	237;18	34;35	A	A	22	34
CL409.Contig3_All	845	T	Y	T;C	143;13	36;35	C	C	19	36
CL409.Contig3_All	1248	T	Y	T;C	184;70	37;36	C	C;A	253;1	38;28
CL4090.Contig2_All	564	C	Y	T;C	36;11	34;38	T	T;C	35;4	37;0
CL4092.Contig1_All	1035	T	W	T;A	28;26	36;35	A	A	40	35
CL4092.Contig1_All	1195	C	M	C;A	47;41	34;36	A	A	76	37
CL4092.Contig1_All	1333	T	Y	T;C	45;42	35;34	C	C	75	34
CL4097.Contig1_All	247	A	G	G;A	83;3	32;34	R	A;G	235;19	32;38
CL4097.Contig1_All	1664	T	C	C;T	89;1	35;34	Y	C;T	99;92	36;35
CL4104.Contig2_All	124	G	S	C;G	11;9	32;28	C	C	15	34
CL4117.Contig1_All	106	C	T	T	71	29	Y	C;T	60;49	28;25
CL4117.Contig2_All	549	T	C	C	148	32	Y	T;C	129;119	32;32
CL4118.Contig1_All	1328	T	Y	T;C	23;21	36;35	C	C	49	34
CL4123.Contig1_All	107	C	Y	T;C	18;18	36;32	T	T	43	32
CL4124.Contig2_All	409	C	G	G	21	37	S	G;C	16;13	37;39
CL4138.Contig1_All	1668	A	R	G;A	26;23	35;36	G	G	38	36
CL4138.Contig1_All	1732	A	R	A;G	26;18	32;34	G	G;A	24;1	37;28
CL4139.Contig1_All	165	A	G	G;A	149;1	35;36	R	A;G	51;42	35;34
CL4139.Contig1_All	292	A	G	G;A	123;1	36;40	R	A;G	29;28	39;35
CL414.Contig4_All	739	A	R	G;A	18;13	33;37	G	G	22	35
CL4140.Contig1_All	561	T	C	C	15	33	Y	T;C	14;6	32;36
CL4140.Contig2_All	1071	T	Y	C;T	27;24	35;34	C	C	53	33
CL4143.Contig1_All	1664	G	K	G;T	218;9	34;35	T	T;C	232;1	34;10
CL4143.Contig1_All	1763	C	M	C;A	158;11	34;38	A	A;T	244;1	35;2
CL4147.Contig2_All	2501	A	R	A;G	29;16	37;34	G	G	24	34
CL4147.Contig2_All	3195	T	Y	T;C	42;28	36;36	C	C	28	36
CL4148.Contig3_All	348	T	C	C	99	35	Y	C;T	55;53	34;34
CL4148.Contig3_All	694	T	C	C;T	66;2	34;37	Y	C;T	41;38	32;35
CL4151.Contig1_All	1895	A	R	A;G	68;45	35;30	G	G	113	34
CL4151.Contig1_All	1955	T	Y	T;C	41;28	31;29	C	C	43	34
CL4155.Contig2_All	1395	T	C	C	39	34	Y	T;C	42;38	35;34
CL416.Contig2_All	1182	T	K	G;T	57;44	33;33	G	G	93	34
CL416.Contig3_All	114	T	Y	T;C	10;9	34;28	C	C;G	16;1	33;2
CL4160.Contig1_All	273	A	C	C;G	18;1	32;2	M	A;C	17;15	34;32
CL4163.Contig2_All	349	T	Y	C;T	30;15	34;35	C	C	44	35
CL4168.Contig1_All	149	C	S	C;G	9;5	28;36	G	G;T	24;1	35;33
CL4171.Contig1_All	120	A	W	A;T	19;12	37;35	T	T	33	35
CL4171.Contig1_All	521	T	Y	T;C	27;22	30;30	C	C	75	30
CL4171.Contig1_All	1283	C	Y	T;C	16;13	32;32	T	T;G	42;1	34;10
CL4171.Contig1_All	1611	A	M	A;C	58;23	36;36	C	C	71	36
CL4171.Contig1_All	1655	C	Y	C;T	27;8	35;38	T	T	22	35
CL4172.Contig2_All	1160	C	A	A	15	37	M	C;A	10;9	37;36
CL4176.Contig1_All	1291	A	G	G;A	56;1	34;40	R	A;G	32;12	35;35
CL4177.Contig3_All	1081	T	C	C	30	38	Y	T;C	34;21	34;36
CL4177.Contig3_All	1116	G	A	A	36	37	R	G;A	38;29	37;36
CL4177.Contig3_All	1371	G	A	A	27	36	R	G;A	16;9	36;38
CL4177.Contig4_All	79	T	Y	C;T	378;404	34;35	C	C;T	168;162	35;0
CL4177.Contig4_All	1608	G	K	G;T	202;54	34;34	T	T	103	35
CL418.Contig1_All	91	T	W	A;T	11;10	37;35	A	A	10	36
CL4187.Contig1_All	1038	A	R	G;A	58;41	34;36	G	G;A	84;1	34;41
CL4187.Contig2_All	1148	A	R	A;G	46;34	36;27	G	G	73	33
CL4190.Contig1_All	110	A	G	G	9	37	R	A;G	46;13	35;37
CL4194.Contig2_All	1707	G	A	A;G	154;4	36;38	R	G;A	91;58	35;36
CL4195.Contig5_All	82	A	R	G;A	12;8	34;34	G	G	8	36
CL4196.Contig2_All	48	T	Y	T;C	17;11	36;38	C	C	29	36
CL4196.Contig2_All	67	A	R	A;G	17;11	36;37	G	G	29	34
CL4199.Contig1_All	1202	A	G	G	17	30	R	A;G	25;25	36;32
CL4201.Contig2_All	168	T	K	T;G	10;9	33;27	G	G	12	35
CL4203.Contig9_All	280	C	Y	C;T	38;36	35;37	T	T	85	35
CL4210.Contig1_All	342	G	C	C;G	69;2	34;37	S	C;G	36;36	35;34
CL4210.Contig1_All	396	T	C	C	66	34	Y	T;C	43;30	33;34
CL4214.Contig1_All	129	C	G	G	16	32	S	C;G	7;5	29;29
CL4217.Contig1_All	765	T	Y	T;C	231;24	34;33	C	C;T	254;1	33;2
CL4217.Contig2_All	982	A	G	G	27	33	R	G;A	17;15	33;34
CL4221.Contig1_All	123	G	K	G;T	44;35	33;32	T	T	64	32
CL4221.Contig1_All	160	G	R	G;A	49;36	33;35	A	A	80	32
CL4224.Contig2_All	1244	T	W	T;A	69;9	35;36	A	A	32	36
CL4224.Contig2_All	1328	C	M	C;A	55;51	37;37	A	A;G	82;1	36;35
CL423.Contig3_All	510	A	R	A;G	22;17	39;38	G	G	30	38
CL4242.Contig1_All	1057	T	C	C	24	34	Y	T;C	23;14	34;36
CL4242.Contig1_All	1228	T	C	C;T	67;3	36;34	Y	T;C	107;67	36;37
CL4242.Contig1_All	2641	A	G	G	13	30	R	A;G	13;5	35;30
CL4252.Contig1_All	523	A	G	G;A	17;3	37;2	R	A;G	29;25	38;35
CL4256.Contig2_All	1928	A	R	A;G	267;145	37;37	G	G;A	236;1	37;8
CL4257.Contig1_All	860	A	R	A;G	27;13	36;37	G	G	26	37
CL4257.Contig1_All	1593	A	G	G;A	35;2	37;39	R	A;G	31;25	36;35
CL4258.Contig1_All	3521	G	K	T;G	24;21	37;36	T	T	50	38
CL4258.Contig2_All	3565	A	R	A;G	18;16	37;34	G	G	15	34
CL426.Contig3_All	2089	A	W	T;A	70;67	36;31	T	T;C	121;1	36;17
CL427.Contig2_All	354	T	C	C;A	254;1	32;35	Y	T;C	153;102	34;33
CL427.Contig2_All	1867	A	G	G;T	252;1	27;18	R	A;G	128;126	28;25
CL427.Contig3_All	83	C	T	T	9	37	Y	C;T	17;14	37;36
CL4270.Contig1_All	132	T	C	C	9	34	Y	T;C	17;10	29;35
CL4272.Contig2_All	55	T	Y	C;T	32;31	36;33	C	C	54	35
CL4276.Contig1_All	90	G	R	A;G	11;7	36;32	A	A	14	33
CL428.Contig2_All	63	T	C	C	64	36	Y	C;T	19;18	37;33
CL428.Contig2_All	1436	G	R	G;A	20;12	36;37	A	A	19	38
CL4280.Contig1_All	123	G	C	C;G	36;2	34;36	S	G;C	36;12	32;35
CL4280.Contig1_All	1337	T	C	C	26	34	Y	C;T	21;16	35;34
CL4290.Contig3_All	977	C	T	T;C	76;1	37;2	Y	C;T	41;34	38;38
CL4291.Contig1_All	971	A	G	G	126	34	R	A;G	80;48	33;36
CL4291.Contig2_All	498	T	Y	T;C	34;28	32;33	C	C;A	107;1	32;26
CL4292.Contig1_All	2253	G	R	G;A	32;29	36;34	A	A	30	35
CL43.Contig2_All	1799	G	R	G;A	65;54	33;37	A	A	80	35
CL43.Contig2_All	3419	C	Y	C;T	136;9	30;32	T	T;A	79;1	28;2
CL43.Contig2_All	3460	A	R	A;G	99;60	28;27	G	G	101	29
CL43.Contig3_All	151	G	R	A;G	16;15	34;26	A	A	27	37
CL4302.Contig1_All	722	T	Y	T;C	22;18	31;33	C	C	50	34
CL4302.Contig1_All	2925	A	R	G;A	34;17	31;36	G	G;C	80;1	33;31
CL4302.Contig1_All	3563	C	Y	C;T	11;6	36;35	T	T	14	39
CL4303.Contig2_All	195	C	Y	C;T	29;12	35;32	T	T	14	32
CL4307.Contig2_All	622	T	C	C	37	33	Y	C;T	24;18	34;34
CL4307.Contig3_All	579	A	R	A;G	15;15	37;33	G	G	40	37
CL4311.Contig1_All	155	T	Y	T;C	25;18	37;37	C	C	62	35
CL4317.Contig1_All	183	A	R	A;G	44;29	32;33	G	G	29	31
CL4317.Contig1_All	280	C	Y	C;T	16;10	36;34	T	T	16	37
CL4321.Contig2_All	1617	G	C	C	73	38	S	G;C	37;31	36;37
CL4323.Contig2_All	1892	T	Y	T;C	9;5	35;39	C	C	19	37
CL4323.Contig2_All	1901	A	W	A;T	9;5	38;37	T	T	15	36
CL4327.Contig2_All	618	T	C	C	23	34	Y	C;T	18;12	36;35
CL4333.Contig1_All	454	A	G	G;A	201;4	35;26	R	A;G	50;45	35;36
CL4333.Contig1_All	930	T	Y	T;C	67;35	33;32	C	C;T	32;1	33;22
CL4334.Contig2_All	548	C	T	T	14	29	Y	C;T	34;16	33;33
CL4338.Contig3_All	126	C	Y	T;C	26;20	33;35	T	T	60	34
CL4338.Contig3_All	226	A	R	A;G	15;12	38;38	G	G	21	37
CL4339.Contig2_All	1523	A	M	A;C	24;10	36;35	C	C	21	37
CL4341.Contig1_All	376	T	Y	T;C	25;18	32;32	C	C	25	33
CL4343.Contig1_All	269	T	Y	T;C	12;10	29;32	C	C	14	32
CL4344.Contig2_All	72	T	Y	T;C	30;14	36;35	C	C	25	36
CL4344.Contig2_All	179	T	Y	T;C	38;16	35;34	C	C	36	34
CL4344.Contig2_All	218	A	R	A;G	23;12	36;39	G	G	26	37
CL4344.Contig2_All	224	G	K	G;T	20;14	35;38	T	T	32	36
CL4350.Contig1_All	79	A	W	T;A	18;20	31;23	T	T	49	28
CL4353.Contig1_All	326	G	R	G;A	43;11	36;37	A	A	14	37
CL4359.Contig2_All	6496	A	W	A;T	66;27	36;35	T	T	60	36
CL4369.Contig3_All	404	A	R	A;G	37;17	32;34	G	G	72	33
CL4373.Contig1_All	266	A	W	A;T	7;7	35;34	T	T	9	37
CL4375.Contig2_All	24	T	Y	C;T	39;34	31;32	C	C	49	34
CL4377.Contig3_All	74	C	T	T;C	137;5	37;37	Y	C;T	67;45	35;36
CL4382.Contig1_All	667	T	C	C;T	151;2	37;39	Y	T;C	98;80	36;35
CL4382.Contig1_All	1820	T	C	C;T	55;2	35;34	Y	T;C	35;21	35;36
CL4387.Contig1_All	1342	A	W	A;T	34;27	30;27	T	T	53	29
CL4387.Contig1_All	1705	C	Y	C;T	63;55	34;35	T	T	124	35
CL4387.Contig1_All	2105	G	K	G;T	68;65	36;36	T	T	150	36
CL4387.Contig1_All	2298	C	Y	C;T	141;114	35;37	T	T	245	37
CL4387.Contig1_All	2977	T	K	T;G	33;13	37;38	G	G	29	37
CL4395.Contig1_All	1439	T	Y	T;C	102;81	25;29	C	C;T	141;1	32;7
CL4397.Contig2_All	509	A	G	G;A	21;1	34;8	R	A;G	11;6	37;38
CL4398.Contig3_All	1461	G	R	G;A	45;30	34;34	A	A	58	36
CL4408.Contig1_All	594	T	C	C;A	94;1	32;18	Y	T;C	67;66	32;31
CL4408.Contig2_All	1884	G	K	G;T	80;49	33;33	T	T;G	203;1	34;35
CL4411.Contig2_All	115	A	G	G	72	34	R	A;G	49;25	35;32
CL4412.Contig3_All	1048	C	T	T;C	55;2	34;40	Y	C;T	27;24	36;34
CL4415.Contig2_All	66	T	K	T;G	67;20	36;37	G	G	37	34
CL4415.Contig2_All	619	C	Y	T;C	10;10	33;30	T	T	30	33
CL4415.Contig2_All	876	C	Y	T;C	23;15	36;35	T	T;A	31;1	37;9
CL4415.Contig2_All	1899	C	Y	T;C	65;50	32;33	T	T;C	131;2	33;19
CL4415.Contig2_All	2803	G	R	G;A	18;13	36;36	A	A;G	41;1	34;9
CL4415.Contig2_All	3531	A	M	A;C	72;75	37;38	C	C;A	167;2	37;37
CL4415.Contig2_All	4325	T	C	C	10	36	Y	T;C	9;7	33;37
CL4424.Contig2_All	537	A	R	A;G	7;7	39;33	G	G	11	38
CL4430.Contig2_All	265	T	Y	T;C	9;8	33;30	C	C	17	35
CL4433.Contig1_All	381	T	Y	T;C	8;6	38;33	C	C	11	37
CL4434.Contig1_All	730	G	R	G;A	155;100	38;37	A	A	155	37
CL4434.Contig1_All	812	G	K	T;G	90;94	35;33	T	T	130	35
CL4437.Contig1_All	1202	A	G	G	38	37	R	G;A	10;10	35;34
CL444.Contig1_All	285	A	G	G	14	35	R	A;G	8;7	37;34
CL4440.Contig1_All	183	C	A	A	37	35	M	C;A	18;15	31;35
CL4441.Contig1_All	1392	T	C	C	32	31	Y	T;C	10;6	32;25
CL4444.Contig3_All	696	T	C	C	22	36	Y	T;C	12;7	33;35
CL4444.Contig3_All	702	T	C	C	25	36	Y	T;C	9;7	36;35
CL4444.Contig3_All	1854	C	Y	C;T	27;19	36;35	T	T	24	35
CL4445.Contig2_All	43	C	S	C;G	12;5	32;35	G	G	10	34
CL4445.Contig2_All	193	C	Y	C;T	24;14	37;37	T	T	16	37
CL4446.Contig1_All	233	A	G	G	9	32	R	G;A	10;7	30;33
CL4448.Contig1_All	480	A	G	G;A	253;2	36;33	R	G;A	134;121	36;33
CL4454.Contig2_All	135	T	A	A;T	102;2	32;38	W	A;T	57;58	31;29
CL4457.Contig1_All	2688	G	R	G;A	31;17	34;37	A	A;G	34;1	36;9
CL4458.Contig1_All	752	C	T	T;C	164;3	26;30	Y	C;T	79;66	32;26
CL4458.Contig1_All	1597	T	C	C;T	176;4	35;33	Y	C;T	99;95	34;33
CL4459.Contig1_All	549	G	A	A;G	45;1	35;35	R	G;A	38;40	35;36
CL4460.Contig2_All	1182	A	M	C;A	25;17	30;34	C	C	33	36
CL4464.Contig2_All	85	A	R	A;G	17;7	37;35	G	G	13	35
CL4466.Contig2_All	207	C	A	A	16	36	M	C;A	16;7	33;38
CL4467.Contig2_All	235	A	R	G;A	13;13	36;31	G	G	8	39
CL4475.Contig1_All	1072	T	C	C	23	35	Y	T;C	6;6	38;36
CL4475.Contig1_All	1335	T	Y	T;C	46;36	37;35	C	C	35	35
CL4481.Contig1_All	632	A	G	G;A	56;3	34;39	R	A;G	53;27	32;35
CL4484.Contig2_All	55	T	C	C	10	34	Y	T;C	12;8	31;29
CL4489.Contig2_All	192	A	R	A;G	128;127	36;34	G	G	255	36
CL4489.Contig2_All	306	C	Y	C;T	152;103	31;33	T	T;G	251;3	31;2
CL449.Contig1_All	91	A	R	A;G	8;6	33;36	G	G	9	34
CL4492.Contig2_All	283	C	Y	C;T	13;8	38;37	T	T	18	34
CL4493.Contig3_All	39	C	M	C;A	143;111	35;35	A	A;C	186;1	34;34
CL4501.Contig1_All	1625	T	C	C	46	33	Y	T;C	53;35	32;36
CL4505.Contig1_All	1100	C	S	C;G	16;14	34;29	G	G	10	28
CL4528.Contig1_All	876	C	T	T	13	32	Y	C;T	13;10	34;28
CL4531.Contig1_All	128	C	T	T;C	43;3	34;20	Y	C;T	10;9	37;33
CL4531.Contig2_All	2142	A	R	A;G	143;116	36;36	G	G;A	138;10	36;37
CL4531.Contig4_All	458	G	A	A;G	152;439	34;0	R	G;A	109;82	33;34
CL4531.Contig4_All	865	C	A	A;C	68;12	33;0	M	C;A	56;30	34;33
CL4531.Contig4_All	908	G	A	A;T	100;2	36;2	R	G;A	66;47	36;35
CL4538.Contig1_All	179	C	T	T	15	36	Y	C;T	12;10	35;36
CL4542.Contig2_All	2697	A	R	A;G	106;85	30;32	G	G;A	170;1	33;2
CL455.Contig1_All	429	A	R	A;G	128;127	34;33	G	G	241	33
CL455.Contig1_All	771	T	Y	T;C	69;52	33;31	C	C;T	161;3	30;33
CL4551.Contig2_All	1606	G	C	C;G	250;5	37;22	S	G;C	134;121	37;37
CL4551.Contig2_All	1829	G	T	T	120	36	K	G;T	51;39	34;35
CL4552.Contig1_All	410	A	G	G;A	45;1	23;33	R	A;G	14;14	31;27
CL4552.Contig1_All	434	T	C	C;T	36;1	31;30	Y	T;C	15;14	33;32
CL4554.Contig2_All	934	C	G	G;C	27;1	36;41	S	G;C	20;19	36;37
CL4558.Contig1_All	409	T	C	C	22	32	Y	T;C	12;9	34;26
CL4560.Contig2_All	78	G	K	G;T	15;8	36;33	T	T	13	36
CL4560.Contig2_All	88	C	Y	C;T	18;10	37;35	T	T	14	35
CL4561.Contig2_All	701	G	R	G;A	177;32	37;39	A	A	65	38
CL4563.Contig1_All	449	C	Y	C;T	48;34	32;33	T	T	90	34
CL4563.Contig1_All	1192	A	G	G	40	36	R	A;G	34;18	36;35
CL4568.Contig1_All	276	C	S	C;G	30;6	33;32	G	G	8	34
CL4572.Contig2_All	253	T	Y	T;C	14;13	37;35	C	C;T	20;1	36;0
CL4573.Contig1_All	608	T	A	A;T	120;2	34;32	W	T;A	51;44	34;33
CL4573.Contig1_All	1344	C	G	G	48	33	S	C;G	29;18	37;35
CL4576.Contig2_All	1221	A	G	G;A	112;3	35;35	R	A;G	62;55	35;34
CL4576.Contig2_All	1393	T	C	C	129	34	Y	T;C	80;83	35;33
CL4576.Contig2_All	1661	T	C	C	34	35	Y	C;T	43;5	35;33
CL4576.Contig2_All	1738	C	T	T;G	167;1	33;7	Y	T;C	205;8	33;36
CL4576.Contig2_All	1753	C	A	A	163	33	M	A;C	204;8	34;27
CL4576.Contig2_All	2819	G	R	G;A	134;120	35;35	A	A	109	33
CL4577.Contig1_All	72	C	T	T	88	32	Y	C;T	46;31	35;32
CL4578.Contig1_All	571	A	R	G;A	29;31	36;33	G	G	68	36
CL4581.Contig2_All	648	T	Y	T;C	41;19	38;36	C	C	57	38
CL4581.Contig2_All	811	A	R	A;G	110;78	31;33	G	G;C	217;1	32;34
CL4583.Contig2_All	1169	T	Y	T;C	40;29	29;33	C	C;T	84;1	32;25
CL4586.Contig1_All	2446	C	A	A;C	252;3	31;14	M	C;A	133;121	33;28
CL4586.Contig3_All	1842	T	C	C;T	203;3	35;35	Y	T;C	92;78	35;36
CL4588.Contig1_All	417	A	R	G;A	38;21	34;32	G	G	15	34
CL459.Contig2_All	2038	A	G	G;T	22;1	32;2	R	G;A	17;14	35;36
CL459.Contig2_All	2224	T	C	C;T	33;2	35;36	Y	T;C	19;18	34;31
CL4590.Contig2_All	264	G	A	A	20	35	R	G;A	17;10	34;33
CL4590.Contig2_All	990	T	Y	T;C	17;7	28;34	C	C	24	32
CL4592.Contig2_All	19	C	G	G	12	30	S	C;G	16;10	30;30
CL4593.Contig2_All	947	C	A	A;G	66;2	37;37	S	G;C	23;22	34;36
CL4593.Contig2_All	1841	A	G	G;A	118;3	31;24	R	A;G	72;59	29;33
CL4596.Contig2_All	1726	A	G	G;A	118;2	28;23	R	A;G	73;42	28;30
CL46.Contig3_All	2358	A	G	G	11	36	R	A;G	13;5	33;37
CL46.Contig3_All	3153	T	G	G	63	35	K	T;G	37;22	33;33
CL4602.Contig1_All	829	T	W	T;A	49;34	37;34	A	A	53	35
CL4602.Contig1_All	862	A	M	A;C	27;22	36;34	C	C;A	41;1	37;2
CL4603.Contig1_All	1044	G	C	C;G	43;1	36;37	S	C;G	18;16	35;34
CL4607.Contig2_All	637	A	R	A;G	27;21	35;34	G	G	56	34
CL4607.Contig2_All	2125	C	Y	C;T	33;17	29;29	T	T;A	81;1	27;2
CL4607.Contig2_All	2131	G	R	G;A	31;15	30;35	A	A	77	30
CL4608.Contig1_All	105	G	R	G;A	50;31	28;29	A	A	60	32
CL4608.Contig1_All	189	G	R	G;A	50;43	37;35	A	A	87	33
CL4608.Contig1_All	253	C	S	C;G	26;16	32;31	G	G	39	32
CL4608.Contig1_All	552	A	R	A;G	89;71	33;33	G	G;A	159;1	34;34
CL4608.Contig1_All	913	T	Y	T;C	59;57	37;36	C	C	86	35
CL4610.Contig2_All	63	A	R	G;A	7;7	35;33	G	G	10	36
CL4611.Contig1_All	353	C	M	C;A	44;44	36;35	A	A	73	36
CL4612.Contig1_All	1843	A	G	G;A	123;4	35;30	R	A;G	34;31	36;36
CL4618.Contig2_All	1038	A	T	T;G	252;2	32;21	W	A;T	139;115	35;32
CL462.Contig8_All	4705	A	R	A;G	32;19	37;38	G	G	45	37
CL4620.Contig1_All	1915	T	W	T;A	30;26	36;35	A	A;T	78;1	34;34
CL4620.Contig2_All	188	A	R	A;G	19;12	36;36	G	G;C	57;1	35;2
CL4620.Contig2_All	202	G	S	G;C	17;9	35;37	C	C	44	35
CL4624.Contig1_All	248	A	G	G	141	32	R	A;G	94;69	35;29
CL4624.Contig1_All	1598	A	W	A;T	25;19	30;33	T	T	21	38
CL4630.Contig2_All	1004	T	C	C;T	71;3	34;20	Y	T;C	34;20	31;35
CL4630.Contig3_All	389	T	C	C	22	32	Y	T;C	57;6	29;35
CL4630.Contig3_All	399	C	G	G	34	32	S	C;G	52;6	30;32
CL4630.Contig4_All	2091	A	R	A;G	109;78	33;31	G	G;A	178;3	31;36
CL4636.Contig1_All	1134	T	C	C;T	29;1	34;36	Y	T;C	25;19	37;36
CL4638.Contig3_All	726	T	Y	T;C	15;10	35;30	C	C	28	32
CL4641.Contig4_All	53	T	C	C;T	100;2	31;18	Y	T;C	67;44	32;33
CL4641.Contig4_All	118	C	T	T	94	29	Y	C;T	82;57	30;30
CL4646.Contig1_All	244	C	Y	C;T	62;59	35;36	T	T	85	37
CL4651.Contig1_All	304	T	C	C;T	63;1	37;41	Y	C;T	38;36	36;36
CL4659.Contig2_All	852	T	Y	T;C	44;39	37;36	C	C	63	34
CL4659.Contig2_All	1626	T	Y	T;C	103;79	35;36	C	C	82	36
CL4665.Contig2_All	83	G	A	A;G	23;1	34;39	R	G;A	22;21	34;31
CL4665.Contig2_All	322	A	G	G	8	35	R	A;G	40;7	36;35
CL4669.Contig1_All	42	C	T	T;C	29;1	38;37	Y	C;T	31;13	36;37
CL4669.Contig1_All	190	G	A	A;G	30;1	39;41	R	G;A	29;14	38;40
CL4669.Contig1_All	206	A	T	T;A	29;1	35;39	W	A;T	29;12	35;37
CL4673.Contig3_All	554	A	G	G	11	37	R	G;A	12;10	35;35
CL4673.Contig3_All	569	T	G	G	20	37	K	G;T	21;8	35;35
CL4674.Contig1_All	235	A	R	A;G	18;17	34;35	G	G	25	37
CL4674.Contig1_All	413	G	K	G;T	9;8	36;37	T	T	13	36
CL4676.Contig2_All	2614	G	R	G;A	29;14	34;37	A	A	31	37
CL4677.Contig1_All	1330	G	K	T;G	20;16	38;37	T	T;C	37;1	34;2
CL468.Contig2_All	817	T	K	G;T	10;8	27;26	G	G	35	31
CL4690.Contig1_All	247	T	C	C;T	115;1	36;41	Y	C;T	66;64	37;37
CL4691.Contig1_All	328	T	Y	T;C	36;29	34;33	C	C	58	32
CL4691.Contig1_All	1231	A	R	A;G	34;30	34;34	G	G;A	66;1	35;10
CL4693.Contig1_All	812	T	Y	T;C	38;17	25;26	C	C;A	63;4	32;8
CL4693.Contig1_All	824	T	Y	T;C	26;10	27;34	C	C;A	54;2	27;2
CL4695.Contig1_All	61	C	Y	C;T	30;19	35;35	T	T	26	37
CL4695.Contig2_All	69	A	M	A;C	154;100	35;35	C	C	70	34
CL4695.Contig2_All	136	G	R	G;A	152;103	33;34	A	A;G	86;1	30;2
CL4695.Contig2_All	1923	C	Y	C;T	155;99	37;37	T	T	255	37
CL4695.Contig2_All	3061	G	S	G;C	174;81	36;32	C	C	255	36
CL47.Contig2_All	595	T	Y	T;C	57;43	34;34	C	C;A	104;1	36;7
CL4700.Contig2_All	613	C	A	A	22	35	M	C;A	17;13	32;30
CL471.Contig4_All	420	T	Y	C;T	106;31	30;29	C	C	234	30
CL471.Contig4_All	443	G	R	A;G	101;36	31;35	A	A;C	216;3	32;34
CL471.Contig4_All	501	T	Y	C;T	50;50	35;32	C	C	104	34
CL471.Contig4_All	510	T	Y	T;C	53;47	36;33	C	C	106	35
CL471.Contig4_All	780	A	R	A;G	25;22	28;30	G	G	66	30
CL4710.Contig2_All	1061	G	S	G;C	25;11	36;36	C	C	43	33
CL4713.Contig1_All	768	A	T	T;A	145;2	35;33	W	A;T	134;85	33;35
CL4719.Contig1_All	3633	G	R	A;G	39;37	33;36	A	A	57	32
CL4722.Contig2_All	302	A	R	A;G	90;75	33;36	G	G	134	34
CL4727.Contig1_All	1516	G	A	A;G	48;1	35;14	R	A;G	58;19	34;34
CL4727.Contig1_All	1530	T	C	C	85	33	Y	C;T	84;15	35;37
CL4731.Contig2_All	2142	G	R	G;A	27;15	31;27	A	A;G	53;1	29;30
CL4732.Contig1_All	183	A	W	A;T	56;43	30;31	T	T;A	75;1	30;34
CL4732.Contig1_All	477	C	S	C;G	35;26	30;31	G	G	51	33
CL4732.Contig1_All	1508	A	M	A;C	23;16	35;36	C	C	67	36
CL4732.Contig1_All	1922	A	M	A;C	54;43	36;33	C	C;A	131;1	33;2
CL4732.Contig1_All	2087	G	R	G;A	17;13	34;39	A	A	46	36
CL4732.Contig1_All	2393	A	R	A;G	102;76	30;32	G	G	195	33
CL4732.Contig1_All	2561	G	R	A;G	56;35	32;32	A	A;T	153;1	32;10
CL4732.Contig1_All	2840	T	K	T;G	37;22	35;34	G	G	42	33
CL4732.Contig1_All	3101	T	Y	T;C	15;13	32;32	C	C	21	33
CL4732.Contig1_All	3208	G	R	A;G	12;12	35;34	A	A	14	34
CL4732.Contig1_All	3762	C	S	C;G	52;39	34;32	G	G	92	34
CL4739.Contig2_All	371	G	A	A;G	207;3	36;38	R	G;A	82;71	37;37
CL4742.Contig1_All	112	T	Y	C;T	12;12	33;30	C	C	31	29
CL4743.Contig1_All	82	A	G	G;A	250;4	31;27	R	A;G	161;92	32;32
CL4743.Contig1_All	709	T	C	C;T	253;2	33;33	Y	C;T	126;127	32;29
CL4743.Contig1_All	828	A	G	G;A	251;3	35;36	R	A;G	154;100	34;33
CL4745.Contig3_All	1832	G	R	G;A	29;20	37;35	A	A	44	37
CL4745.Contig3_All	2306	C	Y	C;T	17;12	38;38	T	T	10	38
CL4747.Contig1_All	867	A	C	C;A	81;2	33;38	M	A;C	51;48	30;31
CL4753.Contig2_All	773	T	Y	T;C	79;67	35;36	C	C;T	82;1	36;28
CL4755.Contig2_All	551	T	K	T;G	26;10	33;36	G	G	46	35
CL4755.Contig2_All	593	T	Y	T;C	23;9	36;37	C	C	38	36
CL4765.Contig2_All	121	G	K	G;T	10;6	34;25	T	T	10	31
CL4766.Contig3_All	395	T	Y	T;C	40;35	35;35	C	C	43	35
CL4767.Contig1_All	578	T	Y	C;T	29;13	30;36	C	C	28	35
CL4768.Contig2_All	170	T	Y	T;C	12;8	34;34	C	C	14	35
CL477.Contig1_All	450	A	R	G;A	128;126	22;22	G	G;A	250;3	21;2
CL477.Contig4_All	2308	G	R	A;G	128;123	29;26	S	G;C	214;41	29;29
CL4770.Contig1_All	178	G	K	G;T	23;9	31;28	T	T	30	31
CL4770.Contig1_All	412	T	Y	T;C	29;18	36;35	C	C	32	33
CL4770.Contig1_All	580	A	R	A;G	30;26	28;31	G	G;T	30;1	29;17
CL4770.Contig1_All	679	T	K	T;G	13;6	35;31	G	G	12	33
CL4770.Contig1_All	976	A	R	G;A	16;13	33;37	G	G	21	36
CL4770.Contig2_All	1647	G	S	G;C	20;17	34;35	C	C	27	35
CL4770.Contig2_All	1722	G	R	G;A	12;13	37;32	A	A;C	14;1	37;2
CL4770.Contig3_All	136	T	C	C	24	31	Y	T;C	13;12	34;32
CL4772.Contig2_All	1043	A	R	A;G	48;36	31;31	G	G	85	31
CL4776.Contig1_All	1275	T	Y	T;C	12;8	38;31	C	C	14	34
CL4776.Contig1_All	1850	A	G	G;A	86;3	33;34	R	A;G	70;50	32;33
CL4777.Contig2_All	2749	A	G	G;C	38;1	34;2	R	A;G	29;19	30;29
CL4778.Contig1_All	2047	A	R	A;G	8;7	37;34	G	G	16	29
CL4778.Contig2_All	71	A	C	C	15	37	M	A;C	14;5	38;32
CL4781.Contig1_All	296	A	R	G;A	63;32	32;32	G	G	129	32
CL4792.Contig2_All	764	G	K	G;T	44;13	33;36	T	T;G	42;4	31;0
CL4792.Contig2_All	2544	C	M	A;C	54;64	35;36	A	A;C	114;1	34;8
CL4803.Contig2_All	1015	T	Y	T;C	32;30	37;37	C	C	45	38
CL4814.Contig1_All	1410	T	Y	T;C	42;19	31;34	C	C	17	31
CL4814.Contig2_All	232	T	C	C	16	31	Y	C;T	11;7	35;33
CL4816.Contig1_All	1328	A	G	G	28	37	R	A;G	14;7	35;32
CL4818.Contig1_All	610	T	Y	C;T	136;119	34;31	C	C;A	249;4	32;30
CL4819.Contig2_All	497	T	K	T;G	11;10	32;26	G	G;T	20;1	27;33
CL4821.Contig1_All	679	A	R	A;G	11;8	36;36	G	G	21	36
CL4825.Contig1_All	164	A	R	A;G	30;26	29;30	G	G;A	33;1	27;2
CL4826.Contig1_All	128	C	M	C;A	157;139	29;32	A	A;G	203;1	32;2
CL4836.Contig2_All	566	T	C	C	11	33	Y	T;C	27;6	26;32
CL4838.Contig1_All	1517	T	C	C	22	37	Y	C;T	12;9	34;30
CL4838.Contig1_All	1844	A	M	A;C	18;16	38;37	C	C	20	38
CL4838.Contig1_All	1919	A	R	A;G	46;28	36;38	G	G	79	36
CL4838.Contig1_All	2510	T	Y	T;C	68;38	32;36	C	C	98	33
CL4838.Contig1_All	2563	A	R	A;G	61;31	39;39	G	G	78	38
CL4839.Contig2_All	142	A	R	A;G	247;216	37;32	G	G	179	32
CL4845.Contig1_All	107	C	T	T;C	103;3	32;36	Y	C;T	27;23	35;32
CL4845.Contig1_All	255	C	Y	T;C	31;31	36;36	T	T	26	37
CL4845.Contig1_All	1527	T	C	C	38	30	Y	C;T	20;17	33;32
CL4848.Contig1_All	1757	C	T	T	114	36	Y	C;T	98;71	35;35
CL485.Contig2_All	319	A	G	G;A	70;1	34;37	R	A;G	23;19	29;33
CL4851.Contig2_All	1318	C	Y	C;T	88;8	35;38	T	T	116	35
CL4855.Contig1_All	341	C	Y	T;C	24;21	36;30	T	T;C	43;6	32;39
CL4855.Contig1_All	386	T	K	T;G	38;16	31;33	G	G;T	84;1	34;2
CL4861.Contig2_All	359	G	K	T;G	95;86	37;36	T	T;C	162;1	37;2
CL4861.Contig2_All	1613	T	Y	T;C	60;44	36;35	C	C	80	36
CL4864.Contig1_All	1486	C	Y	C;T	25;22	30;26	T	T	9	36
CL4869.Contig2_All	588	A	R	A;G	18;11	36;34	G	G;C	28;1	36;10
[truncated: 16,282 more rows]
