# Supplementary material for: In Silico Comparative Transcriptome Analysis of Two Color Morphs of the Common Coral Trout (Plectropomus Leopardus)
Source: PLoS One. 2015 Dec 29;10(12):e0145868. doi: 10.1371/journal.pone.0145868 (PMC4700983; doi:10.1371/journal.pone.0145868)
Supplement: S5 Table — (XLSX) [file pone.0145868.s010.xlsx]

## Sheet: Sheet1
S5 Table Candidate genes under positive selection with Ka/Ks more than one between between black and red common coral trout.
Genes	Ka	Ks	Ka/Ks	Annotation
Unigene30271_All	0.00806394	0.00269566	2.99145	PREDICTED: disks large-associated protein 5-like [Oreochromis niloticus]
Unigene31156_All	0.00100956	0.000346093	2.91703	PREDICTED: desmoplakin-like [Oreochromis niloticus]
Unigene63691_All	0.0151227	0.00608824	2.48392	unnamed protein product
Unigene59078_All	0.030354	0.012305	2.4668	unnamed protein product
Unigene63683_All	0.0155661	0.00662992	2.34786	unnamed protein product
Unigene26247_All	0.0206281	0.00893827	2.30784	MHC class II antigen alpha chain [Miichthys miiuy]
Unigene464_All	0.00707448	0.00312658	2.26269	heart of glass [Danio rerio]
Unigene54013_All	0.0206705	0.00938753	2.20191	unnamed protein product
CL210.Contig1_All	0.0133584	0.00616753	2.16592	immunoglobulin light chain [Scophthalmus maximus]
CL3625.Contig4_All	0.00555713	0.00264664	2.09969	PREDICTED: E3 ubiquitin/ISG15 ligase TRIM25-like [Oreochromis niloticus]
CL3356.Contig1_All	0.00286369	0.00136425	2.0991	PREDICTED: targeting protein for Xklp2-B-like [Oreochromis niloticus]
Unigene30154_All	0.0019407	0.000936282	2.07277	PREDICTED: hypothetical protein LOC100695983 [Oreochromis niloticus]
Unigene30521_All	0.00313645	0.00160444	1.95486	unnamed protein product [Tetraodon nigroviridis]
Unigene46296_All	0.00443058	0.00228433	1.93956	PREDICTED: FAST kinase domain-containing protein 2-like [Oreochromis niloticus]
Unigene5267_All	0.00651728	0.00337533	1.93086	unnamed protein product
CL3880.Contig4_All	0.00264692	0.00138753	1.90764	PREDICTED: poly [ADP-ribose] polymerase 9-like [Oreochromis niloticus]
CL1457.Contig1_All	0.00322812	0.00169568	1.90373	PREDICTED: SUN domain-containing protein 1-like [Oreochromis niloticus]
Unigene5753_All	0.007523	0.00397914	1.89061	unnamed protein product
Unigene48115_All	0.0122787	0.00651753	1.88395	PREDICTED: N-acetylglucosamine-1-phosphotransferase subunits alpha/beta-like [Oreochromis niloticus]
Unigene33497_All	0.0100873	0.00538683	1.87258	uncharacterized protein LOC797544 [Danio rerio]
Unigene6170_All	0.00387612	0.00213068	1.81919	unnamed protein product
CL1577.Contig1_All	0.0296759	0.0172085	1.72449	PREDICTED: tripartite motif-containing protein 16-like, partial [Oreochromis niloticus]
Unigene8863_All	0.00768198	0.0044741	1.71699	unnamed protein product
Unigene19340_All	0.0114562	0.0067588	1.695	UPF0546 membrane protein C1orf91 homolog [Anoplopoma fimbria]
CL226.Contig1_All	0.00250354	0.00148045	1.69106	PREDICTED: sorting nexin-1-like [Oreochromis niloticus]
Unigene36255_All	0.00486983	0.00289999	1.67926	alpha-2,6-sialyltransferase ST6GalNAc II [Takifugu rubripes]
Unigene35919_All	0.00648945	0.00386817	1.67765	PREDICTED: neural cell adhesion molecule L1-like [Oreochromis niloticus]
CL4732.Contig1_All	0.00267161	0.00159889	1.67092	PREDICTED: leucine-rich PPR motif-containing protein, mitochondrial-like [Oreochromis niloticus]
Unigene30737_All	0.0113847	0.00682379	1.66838	PREDICTED: hypothetical protein LOC100703271 [Oreochromis niloticus]
Unigene13434_All	0.014299	0.00866073	1.65102	PREDICTED: GTPase IMAP family member 7-like [Oreochromis niloticus]
Unigene23824_All	0.00457731	0.00279291	1.6389	PREDICTED: KN motif and ankyrin repeat domain-containing protein 2-like [Oreochromis niloticus]
Unigene35966_All	0.0173365	0.0106484	1.62809	PREDICTED: hypothetical protein LOC100710322 [Oreochromis niloticus]
CL3672.Contig1_All	0.0053216	0.00327925	1.62281	PREDICTED: tripartite motif-containing protein 7-like [Oreochromis niloticus]
Unigene35977_All	0.0121964	0.00752305	1.62121	PREDICTED: hypothetical protein LOC795145 [Danio rerio]
Unigene63135_All	0.0403299	0.0250914	1.60732	unnamed protein product
Unigene36244_All	0.00416636	0.0026028	1.60072	IL-13 receptor-alpha-1-a precursor [Oncorhynchus mykiss]
CL4359.Contig2_All	0.00078425	0.000490013	1.60047	NFX1-type zinc finger-containing protein 1 [Dicentrarchus labrax]
CL3724.Contig1_All	0.00411669	0.00257787	1.59694	Bridging integrator 2b [Dicentrarchus labrax]
Unigene45356_All	0.00492307	0.00309325	1.59155	PREDICTED: dihydroxyacetone phosphate acyltransferase [Oreochromis niloticus]
CL3781.Contig2_All	0.00354728	0.00222936	1.59117	PREDICTED: SAM domain and HD domain-containing protein 1-like [Oreochromis niloticus]
CL4415.Contig2_All	0.00767546	0.00484211	1.58515	PREDICTED: hypothetical protein LOC100708756 [Oreochromis niloticus]
Unigene33879_All	0.0169256	0.0106814	1.58458	PREDICTED: DNA polymerase III polC-type-like [Oreochromis niloticus]
CL2993.Contig1_All	0.00324994	0.00206026	1.57744	PREDICTED: probable serine carboxypeptidase CPVL-like [Oreochromis niloticus]
Unigene63593_All	0.025667	0.0165224	1.55347	unnamed protein product
CL2024.Contig1_All	0.00217278	0.00141153	1.5393	PREDICTED: hypothetical protein LOC100699169 [Oreochromis niloticus]
Unigene11897_All	0.0187745	0.012197	1.53927	PREDICTED: calcium uniporter protein, mitochondrial-like [Oreochromis niloticus]
CL5302.Contig2_All	0.0147903	0.0096151	1.53824	MHC class II antigen [Epinephelus coioides]
CL888.Contig8_All	0.00567748	0.00371541	1.52809	reverse transcriptase-like protein [Paralichthys olivaceus]
Unigene40190_All	0.00369733	0.00242013	1.52774	PREDICTED: apoptosis-inducing factor 3-like [Oreochromis niloticus]
Unigene1094_All	0.0101858	0.0067099	1.51802	PREDICTED: LOW QUALITY PROTEIN: uncharacterized protein C12orf26 homolog [Oreochromis niloticus]
Unigene49706_All	0.0111649	0.00738518	1.51179	PREDICTED: transmembrane and coiled-coil domain-containing protein 7 [Oreochromis niloticus]
Unigene28693_All	0.00432807	0.00289067	1.49725	PREDICTED: lysine-specific demethylase 5B-like [Oreochromis niloticus]
Unigene26850_All	0.015368	0.0103123	1.49027	PHD-finger domain-containing protein [Toxoplasma gondii ME49]
CL1179.Contig2_All	0.013925	0.00949481	1.46659	immunoglobulin light chain [Epinephelus coioides]
Unigene10426_All	0.00565911	0.00387963	1.45867	PREDICTED: sodium channel and clathrin linker 1 [Oreochromis niloticus]
Unigene20653_All	0.00299163	0.00205805	1.45362	BAG family molecular chaperone regulator 4 [Danio rerio]
Unigene45461_All	0.00366547	0.00256244	1.43046	PREDICTED: HHIP-like protein 1-like [Oreochromis niloticus]
Unigene38785_All	0.00667114	0.00466805	1.42911	PREDICTED: heme oxygenase-like [Oreochromis niloticus]
CL378.Contig2_All	0.00536101	0.00380392	1.40934	PREDICTED: hypothetical protein LOC100701669 [Oreochromis niloticus]
Unigene45165_All	0.00249426	0.00177749	1.40325	PREDICTED: nucleosome-remodeling factor subunit BPTF [Oreochromis niloticus]
CL824.Contig1_All	0.00447498	0.00323262	1.38432	PREDICTED: hypothetical protein LOC100699486 [Oreochromis niloticus]
Unigene18815_All	0.00310476	0.00225656	1.37588	cluster of differentiation 4 [Epinephelus coioides]
CL1497.Contig6_All	0.00449493	0.00328882	1.36673	hypothetical protein [Paramecium tetraurelia strain d4-2]
CL1919.Contig1_All	0.00125852	0.00092144	1.36582	PREDICTED: hypothetical protein LOC100695215 [Oreochromis niloticus]
CL2507.Contig1_All	0.00730211	0.00537018	1.35975	PREDICTED: GTPase IMAP family member 8-like [Oreochromis niloticus]
Unigene63814_All	0.0226075	0.0168739	1.33979	unnamed protein product
CL4025.Contig1_All	0.00646765	0.00483372	1.33803	Si:ch211-13c6.3 protein [Danio rerio]
Unigene387_All	0.00263034	0.0019723	1.33364	PREDICTED: hypothetical protein LOC100698705 [Oreochromis niloticus]
Unigene18865_All	0.0046196	0.00346582	1.3329	PREDICTED: hypothetical protein LOC100696375 [Oreochromis niloticus]
Unigene63819_All	0.0247372	0.0186746	1.32465	unnamed protein product
Unigene20155_All	0.00599682	0.00453205	1.3232	PREDICTED: hypothetical protein LOC100701547 [Oreochromis niloticus]
Unigene99_All	0.006698	0.00506304	1.32292	unnamed protein product
Unigene45684_All	0.00493533	0.00373124	1.3227	PREDICTED: zinc finger protein 511-like [Oreochromis niloticus]
CL5397.Contig2_All	0.00141961	0.00107447	1.32122	PREDICTED: poly [ADP-ribose] polymerase 14-like [Oreochromis niloticus]
Unigene33629_All	0.00240028	0.00181861	1.31985	PREDICTED: hypothetical protein LOC568650 [Danio rerio]
Unigene33272_All	0.00660897	0.00502066	1.31635	PREDICTED: hypothetical protein LOC100711112 [Oreochromis niloticus]
Unigene413_All	0.00321952	0.0024583	1.30966	PREDICTED: ubiquitin carboxyl-terminal hydrolase 3 [Oreochromis niloticus]
CL1798.Contig2_All	0.0101174	0.00787593	1.2846	PREDICTED: interferon-induced very large GTPase 1-like [Oreochromis niloticus]
Unigene20343_All	0.00393021	0.00309219	1.27101	PREDICTED: shootin-1-like [Oreochromis niloticus]
CL5052.Contig1_All	0.00156578	0.00123246	1.27045	PREDICTED: LOW QUALITY PROTEIN: helicase-like transcription factor-like [Oreochromis niloticus]
CL675.Contig2_All	0.00468474	0.00372096	1.25902	PREDICTED: RNA pseudouridylate synthase domain-containing protein 1-like [Oreochromis niloticus]
Unigene15560_All	0.00896545	0.0071851	1.24778	hypothetical protein CLF_100574 [Clonorchis sinensis]
Unigene5751_All	0.0119234	0.00959845	1.24222	PREDICTED: Oreochromis niloticus FYVE, RhoGEF and PH domain containing protein 3 like
CL1364.Contig1_All	0.00711072	0.00582357	1.22103	PREDICTED: A disintegrin and metalloproteinase with thrombospondin motifs 17-like [Oreochromis niloticus]
Unigene46808_All	0.00977022	0.00801445	1.21908	PREDICTED: BCL-6 corepressor-like [Oreochromis niloticus]
Unigene36194_All	0.00270854	0.00222219	1.21886	PREDICTED: seryl-tRNA synthetase, mitochondrial-like [Oreochromis niloticus]
Unigene6140_All	0.00374515	0.00307355	1.21851	unnamed protein product
Unigene28300_All	0.00433966	0.00356223	1.21824	unnamed protein product [Tetraodon nigroviridis]
CL611.Contig2_All	0.00379745	0.00311912	1.21748	PREDICTED: epidermis-type lipoxygenase 3-like [Oreochromis niloticus]
Unigene15253_All	0.00345551	0.00283875	1.21727	unnamed protein product [Tetraodon nigroviridis]
Unigene10729_All	0.00954441	0.0079022	1.20782	bactericidal permeability increasing protein/lipopolysaccharide binding protein [Oplegnathus fasciatus]
Unigene38189_All	0.00407516	0.00339104	1.20174	uncharacterized protein LOC327355 [Danio rerio]
Unigene53500_All	0.00753399	0.00627643	1.20036	unnamed protein product
Unigene28941_All	0.00408687	0.00341723	1.19596	glutamic acid-rich protein cNBL1700 [Trichinella spiralis]
Unigene15161_All	0.00169669	0.00142209	1.1931	novel protein (zgc:63796) [Danio rerio]
Unigene12934_All	0.0086187	0.00727939	1.18399	PREDICTED: von Willebrand factor-like [Oreochromis niloticus]
Unigene39728_All	0.00916576	0.00774194	1.18391	PREDICTED: hypothetical protein LOC100708014 [Oreochromis niloticus]
Unigene15220_All	0.00276417	0.0023397	1.18142	GA28568 [Drosophila pseudoobscura pseudoobscura]
Unigene45225_All	0.00206188	0.00175989	1.17159	PREDICTED: hypothetical protein LOC100003830 [Danio rerio]
Unigene43690_All	0.00124016	0.00106795	1.16125	transforming, acidic coiled-coil containing protein 3 [Takifugu rubripes]
CL7330.Contig2_All	0.0110495	0.00953958	1.15828	F-actin-capping protein subunit alpha-1 [Anoplopoma fimbria]
Unigene5099_All	0.00314852	0.00272167	1.15683	class II helical cytokine receptor CRFB2 [Tetraodon nigroviridis]
Unigene63120_All	0.0158002	0.0137262	1.1511	unnamed protein product
Unigene38727_All	0.00239349	0.00208606	1.14738	PREDICTED: cytoskeleton-associated protein 2-like [Oreochromis niloticus]
Unigene25572_All	0.00207908	0.00181407	1.14609	Centrosomal protein of 55 kDa [Dicentrarchus labrax]
CL4191.Contig1_All	0.0158763	0.0138629	1.14523	uncharacterized protein LOC553299 [Danio rerio]
Unigene30564_All	0.00498635	0.00436971	1.14112	PREDICTED: non-homologous end-joining factor 1-like [Oreochromis niloticus]
Unigene48288_All	0.00342316	0.00301177	1.13659	PREDICTED: hypothetical protein LOC100699848 [Oreochromis niloticus]
Unigene43569_All	0.00637065	0.00561441	1.13469	PREDICTED: phosphatidylinositol 4,5-bisphosphate 5-phosphatase A-like [Danio rerio]
CL284.Contig3_All	0.00258493	0.00229774	1.12498	PREDICTED: CREB-binding protein [Oreochromis niloticus]
CL7459.Contig2_All	0.00790399	0.00703944	1.12282	major histocompatibility class I receptor [Sander vitreus]
CL4047.Contig1_All	0.00328407	0.00292706	1.12197	PREDICTED: 7SK snRNA methylphosphate capping enzyme-like [Oreochromis niloticus]
Unigene20086_All	0.00271746	0.00242336	1.12136	PREDICTED: ribonuclease ZC3H12A-like [Oreochromis niloticus]
Unigene36233_All	0.00210723	0.00188031	1.12068	PREDICTED: hypothetical protein LOC100701197 [Oreochromis niloticus]
Unigene33782_All	0.00457508	0.00409034	1.11851	Complement C1q tumor necrosis factor-related protein 9 [Dicentrarchus labrax]
CL2542.Contig1_All	0.00538513	0.00482245	1.11668	PREDICTED: hypothetical protein LOC100696322 [Oreochromis niloticus]
Unigene21116_All	0.00271588	0.00245869	1.1046	PREDICTED: centrosomal protein of 97 kDa-like [Oreochromis niloticus]
CL2626.Contig1_All	0.00747831	0.00677806	1.10331	PREDICTED: WAS/WASL-interacting protein family member 1-like [Oreochromis niloticus]
Unigene46134_All	0.00923675	0.00838069	1.10215	PREDICTED: DNA repair and recombination protein RAD54B-like [Oreochromis niloticus]
Unigene20082_All	0.00461887	0.0041938	1.10136	PREDICTED: dimethyladenosine transferase 2, mitochondrial-like [Oreochromis niloticus]
Unigene29558_All	0.0063419	0.0057613	1.10078	PREDICTED: hypothetical protein LOC100699848 [Oreochromis niloticus]
CL165.Contig1_All	0.00581762	0.00531332	1.09491	NILT3 [Salmo salar]
Unigene15336_All	0.00515002	0.00471033	1.09335	PREDICTED: hypothetical protein LOC100694632 [Oreochromis niloticus]
Unigene35910_All	0.0063166	0.00582273	1.08482	unnamed protein product [Tetraodon nigroviridis]
Unigene15471_All	0.00386859	0.00358735	1.0784	PREDICTED: secretion-regulating guanine nucleotide exchange factor-like [Oreochromis niloticus]
Unigene20697_All	0.00465211	0.00431944	1.07702	DNA topoisomerase 2-binding protein 1 [Dicentrarchus labrax]
Unigene18632_All	0.00814432	0.0076101	1.0702	PREDICTED: hypothetical protein LOC100700471 [Oreochromis niloticus]
Unigene33689_All	0.00281528	0.00263087	1.0701	PREDICTED: kinectin-like [Oreochromis niloticus]
CL6155.Contig2_All	0.00272622	0.00254861	1.06969	PREDICTED: ERI1 exoribonuclease 2-like [Oreochromis niloticus]
Unigene13696_All	0.00418947	0.00391929	1.06894	unnamed protein product [Tetraodon nigroviridis]
Unigene33648_All	0.00253203	0.00237431	1.06643	PREDICTED: 28S ribosomal protein S27, mitochondrial-like [Oreochromis niloticus]
CL1839.Contig3_All	0.00245899	0.00231473	1.06232	zinc-binding protein A33-like [Oplegnathus fasciatus]
CL5617.Contig1_All	0.00220909	0.00208295	1.06056	PREDICTED: mitogen-activated protein kinase 15-like [Oreochromis niloticus]
Unigene13574_All	0.0029289	0.00276877	1.05783	PREDICTED: hypothetical protein LOC799384 [Danio rerio]
Unigene35111_All	0.00126766	0.00120035	1.05607	unnamed protein product [Tetraodon nigroviridis]
Unigene649_All	0.00353538	0.00335003	1.05533	PREDICTED: telo2, si:ch211-153c20.2, zgc:153824; TEL2, telomere maintenance 2, homolog (S. cerevisiae)
CL1918.Contig2_All	0.00464346	0.00440167	1.05493	PREDICTED: hypothetical protein LOC100699725 [Oreochromis niloticus]
Unigene46184_All	0.00848853	0.00805472	1.05386	PREDICTED: ADP-ribosylation factor-binding protein GGA3-like [Oreochromis niloticus]
CL2708.Contig2_All	0.00436996	0.00415932	1.05064	PREDICTED: DNA fragmentation factor subunit beta-like [Oreochromis niloticus]
CL3992.Contig1_All	0.00814329	0.00775899	1.04953	PREDICTED: hypothetical protein LOC100706649 [Oreochromis niloticus]
CL4513.Contig2_All	0.00292232	0.00278754	1.04835	PREDICTED: hypothetical protein LOC100692094 [Oreochromis niloticus]
CL4665.Contig1_All	0.011504	0.0110033	1.04551	Platelet glycoprotein IX precursor [Anoplopoma fimbria]
Unigene8801_All	0.00344369	0.00329424	1.04537	unnamed protein product
Unigene18230_All	0.00409057	0.00392031	1.04343	unnamed protein product [Tetraodon nigroviridis]
CL1277.Contig2_All	0.00748251	0.00718833	1.04092	PREDICTED: solute carrier family 22 member 5-like [Oreochromis niloticus]
Unigene28750_All	0.00190829	0.00183792	1.03829	Bifunctional coenzyme A synthase [Dicentrarchus labrax]
CL3716.Contig1_All	0.00181929	0.00175331	1.03763	unnamed protein product [Tetraodon nigroviridis]
Unigene18734_All	0.00482058	0.00465329	1.03595	PREDICTED: hypothetical protein, partial [Hydra magnipapillata]
Unigene17490_All	0.00910252	0.00879734	1.03469	PREDICTED: HSPB1-associated protein 1 homolog [Oreochromis niloticus]
CL5694.Contig1_All	0.0103605	0.0100546	1.03043	PREDICTED: sialomucin core protein 24-like [Oreochromis niloticus]
Unigene48957_All	0.00498727	0.00484833	1.02866	unnamed protein product [Tetraodon nigroviridis]
Unigene25054_All	0.0028871	0.00280889	1.02784	PREDICTED: abnormal spindle-like microcephaly-associated protein homolog [Oreochromis niloticus]
Unigene28668_All	0.00293451	0.00287158	1.02192	PREDICTED: leucine-rich repeat-containing protein 68-like [Oreochromis niloticus]
CL1497.Contig4_All	0.00540138	0.0053	1.01913	hypothetical protein [Trichomonas vaginalis G3]
Unigene3298_All	0.00460884	0.00452316	1.01894	Short chain 3-hydroxyacyl-CoA dehydrogenase, mitochondrial precursor [Osmerus mordax]
CL4266.Contig1_All	0.00723894	0.00710662	1.01862	novel protein similar to human and mouse poliovirus receptor-related 3 (PVRL3) [Danio rerio]
Unigene11971_All	0.0136806	0.0135078	1.01279	T-cell surface glycoprotein CD4-2 [Hippoglossus hippoglossus]
Unigene53841_All	0.0138325	0.0136729	1.01168	unnamed protein product
Unigene45512_All	0.00437231	0.00432372	1.01124	PREDICTED: storkhead-box protein 1-like [Oreochromis niloticus]
CL3998.Contig2_All	0.0059183	0.00586136	1.00972	C4H3.07c [Anoplopoma fimbria]
Unigene11151_All	0.00385696	0.00382224	1.00908	PREDICTED: LOW QUALITY PROTEIN: CCAAT/enhancer-binding protein zeta-like [Oreochromis niloticus]
Unigene10288_All	0.00289492	0.00287281	1.0077	PREDICTED: helicase SKI2W isoform 2 [Oreochromis niloticus]
Unigene45196_All	0.00183025	0.00182405	1.0034	PREDICTED: protein aurora borealis-like [Oreochromis niloticus]
Unigene46155_All	0.00188239	0.00187644	1.00317	PREDICTED: hypothetical protein LOC100697049 [Oreochromis niloticus]
Unigene187_All	0.0142038	0.0141792	1.00174	AGAP010468-PA [Anopheles gambiae str. PEST]
