# Supplementary material for: In Silico Comparative Transcriptome Analysis of Two Color Morphs of the Common Coral Trout (Plectropomus Leopardus)
Source: PLoS One. 2015 Dec 29;10(12):e0145868. doi: 10.1371/journal.pone.0145868 (PMC4700983; doi:10.1371/journal.pone.0145868)
Supplement: S6 Table — (XLSX) [file pone.0145868.s011.xlsx]

## Sheet: Sheet1
S6 Table KEGG pathways enriched using candidate genes under positive selection and the number of genes involved in each pathway.
Enriched KEGG pathways	No. genes
ko05168 Herpes simplex infection	6
ko04512 ECM-receptor interaction	6
ko04611 Platelet activation	5
ko01100 Metabolic pathways	5
ko04142 Lysosome	4
ko05152 Tuberculosis	4
ko04520 Adherens junction	4
ko03040 Spliceosome	4
ko03013 RNA transport	4
ko04514 Cell adhesion molecules (CAMs)	4
ko04970 Salivary secretion	3
ko05164 Influenza A	3
ko04630 Jak-STAT signaling pathway	3
ko05416 Viral myocarditis	3
ko04612 Antigen processing and presentation	3
ko04620 Toll-like receptor signaling pathway	3
ko05200 Pathways in cancer	3
ko05166 HTLV-I infection	3
ko04151 PI3K-Akt signaling pathway	3
ko04145 Phagosome	3
ko04510 Focal adhesion	3
ko04640 Hematopoietic cell lineage	3
ko04810 Regulation of actin cytoskeleton	2
ko05203 Viral carcinogenesis	2
ko05014 Amyotrophic lateral sclerosis (ALS)	2
ko04530 Tight junction	2
ko05412 Arrhythmogenic right ventricular cardiomyopathy (ARVC)	2
ko05016 Huntington's disease	2
ko04940 Type I diabetes mellitus	2
ko04144 Endocytosis	2
ko04024 cAMP signaling pathway	2
ko05330 Allograft rejection	2
ko04666 Fc gamma R-mediated phagocytosis	2
ko00310 Lysine degradation	2
ko05132 Salmonella infection	2
ko05169 Epstein-Barr virus infection	2
ko01120 Microbial metabolism in diverse environments	2
ko05146 Amoebiasis	2
ko03015 mRNA surveillance pathway	2
ko05320 Autoimmune thyroid disease	2
ko04270 Vascular smooth muscle contraction	2
ko04060 Cytokine-cytokine receptor interaction	2
ko05332 Graft-versus-host disease	2
ko04064 NF-kappa B signaling pathway	2
ko05231 Choline metabolism in cancer	2
