# Supplementary material for: In Silico Comparative Transcriptome Analysis of Two Color Morphs of the Common Coral Trout (Plectropomus Leopardus)
Source: PLoS One. 2015 Dec 29;10(12):e0145868. doi: 10.1371/journal.pone.0145868 (PMC4700983; doi:10.1371/journal.pone.0145868)
Supplement: S7 Table — (XLSX) [file pone.0145868.s012.xlsx]

## Sheet: Sheet1
S7 Table KEGG pathways enriched using fast-evolving genes and number of genes involved in each pathway.
Enriched KEGG pathways	No. genes
ko01100 Metabolic pathways	52
ko05200 Pathways in cancer	18
ko01130 Biosynthesis of antibiotics	18
ko05164 Influenza A	16
ko01110 Biosynthesis of secondary metabolites	15
ko04144 Endocytosis	15
ko04810 Regulation of actin cytoskeleton	15
ko04510 Focal adhesion	14
ko05168 Herpes simplex infection	13
ko04514 Cell adhesion molecules (CAMs)	13
ko05152 Tuberculosis	13
ko01120 Microbial metabolism in diverse environments	13
ko04151 PI3K-Akt signaling pathway	13
ko04520 Adherens junction	12
ko03013 RNA transport	12
ko05205 Proteoglycans in cancer	12
ko05166 HTLV-I infection	12
ko05202 Transcriptional misregulation in cancer	11
ko04060 Cytokine-cytokine receptor interaction	11
ko04610 Complement and coagulation cascades	10
ko03040 Spliceosome	10
ko04611 Platelet activation	10
ko04612 Antigen processing and presentation	10
ko05162 Measles	10
ko04142 Lysosome	10
ko05016 Huntington's disease	9
ko05206 MicroRNAs in cancer	9
ko04145 Phagosome	9
ko04020 Calcium signaling pathway	9
ko05416 Viral myocarditis	9
ko04141 Protein processing in endoplasmic reticulum	9
ko04064 NF-kappa B signaling pathway	9
ko05150 Staphylococcus aureus infection	9
ko04512 ECM-receptor interaction	9
ko04640 Hematopoietic cell lineage	8
ko05169 Epstein-Barr virus infection	8
ko04110 Cell cycle	8
ko00310 Lysine degradation	7
ko05412 Arrhythmogenic right ventricular cardiomyopathy (ARVC)	7
ko05131 Shigellosis	7
ko05322 Systemic lupus erythematosus	7
ko04360 Axon guidance	7
ko04974 Protein digestion and absorption	7
ko05323 Rheumatoid arthritis	7
ko05145 Toxoplasmosis	7
ko05100 Bacterial invasion of epithelial cells	7
ko03008 Ribosome biogenesis in eukaryotes	7
ko04932 Non-alcoholic fatty liver disease (NAFLD)	6
ko04530 Tight junction	6
ko04630 Jak-STAT signaling pathway	6
ko04350 TGF-beta signaling pathway	6
ko04062 Chemokine signaling pathway	6
ko04024 cAMP signaling pathway	6
ko04672 Intestinal immune network for IgA production	6
ko05142 Chagas disease (American trypanosomiasis)	6
ko04390 Hippo signaling pathway	6
ko04080 Neuroactive ligand-receptor interaction	6
ko05203 Viral carcinogenesis	6
ko04014 Ras signaling pathway	6
ko04015 Rap1 signaling pathway	6
ko05010 Alzheimer's disease	6
ko05132 Salmonella infection	6
ko04146 Peroxisome	6
ko00982 Drug metabolism - cytochrome P450	5
ko05212 Pancreatic cancer	5
ko01200 Carbon metabolism	5
ko04066 HIF-1 signaling pathway	5
ko00260 Glycine, serine and threonine metabolism	5
ko04270 Vascular smooth muscle contraction	5
ko04550 Signaling pathways regulating pluripotency of stem cells	5
ko05020 Prion diseases	5
ko04668 TNF signaling pathway	5
ko05014 Amyotrophic lateral sclerosis (ALS)	5
ko05161 Hepatitis B	5
ko04010 MAPK signaling pathway	5
ko05321 Inflammatory bowel disease (IBD)	5
ko05320 Autoimmune thyroid disease	5
ko04650 Natural killer cell mediated cytotoxicity	5
ko05330 Allograft rejection	5
ko04919 Thyroid hormone signaling pathway	5
ko00071 Fatty acid degradation	5
ko03460 Fanconi anemia pathway	5
ko04022 cGMP-PKG signaling pathway	5
ko05144 Malaria	5
ko00561 Glycerolipid metabolism	5
ko05120 Epithelial cell signaling in Helicobacter pylori infection	5
ko00190 Oxidative phosphorylation	5
